# Supplementary material for: Integrative analysis of mutated genes and mutational processes reveals novel mutational biomarkers in colorectal cancer
Source: BMC Bioinformatics. 2022 Apr 19;23:138. doi: 10.1186/s12859-022-04652-8 (PMC9017053; doi:10.1186/s12859-022-04652-8)
Supplement: Supplementary file 1 — Additional file 1: Table S1. List of 382 significantly mutated genes that were identified by negative-binomial distribution. Table S2. List of 3131 significantly mutated gene-motifs that were identified by beta-binomial distribution. Table S3. List of CRC patients that were grouped in each subtype using a model-based clustering. Table S4. Frequency of mutation in 3131 significantly mutated gene-motifs in each subtype. Table S5. Subtype-specific genes that were identified by a Fisher exact test. Rare mutated genes in each subtype also highlight by green color. Table S6. List of protein-coding genes that become a significant gene in different subtypes but with enrichment of mutations in different motif context. Table S7. Fraction of mutations in different transcripts of candidate genes in each subtype. Table S8. Gene ontology analysis from WebGestalt tool [61] on 50 highly mutated coding genes in each subtype. We only considered those ontology terms with FDR < = 0.05. Table S9. Gene pathway analysis from WebGestalt tool on 50 highly mutated coding genes in each subtype. We only considered those terms with FDR < = 0.05. Table S10. Gender analysis on CRC samples in each subtype. Table S11. The exposure matrix for identified signatures in our CRC samples. Table S12. The data of survival probability with recurrence score. [file 12859_2022_4652_MOESM1_ESM.xlsx]

## Sheet: ReadMe
Supplementary table S1	Description	Supplementary table S2	Description	Supplementary table S3	Description	Supplementary table S4	Description	Supplementary table S5	Description	Supplementary table S6	Description	Supplementary table S7	Description	Supplementary table S8	Description	Supplementary table S9	Description	Supplementary table S10	Description	Supplementary table S11	Description
Gene-ID	FANTOMCAT ID of genes	Gene-motif_ID	Gene ID concatenated by a motif	SC1	Donor ID of patients in SC1	Subtype1	FANTOMCAT ID of genes	Gene_id	FANTOMCAT ID of genes	external_gene_name	Name of genes	Consequence	Consequnce type of corresponded mutations	GO_ID	Gene ontology ID	Pathway_ID	Reactome pathway ID	Gender	Ttype of sexuality	Donor_id	The donor ID of pateints
Freq in CRC samples	Number of Mutated CRC samples	Freq in CRC samples	Number of samples that their mutation produced correspond gene-motif	SC2	Donor ID of patients in SC2	fisher	P-value calculated by fisher's exact test	Gene name	Name of genes	ensembl_gene_id	Ensmble ID of genes	SC1	Percentage of mutations which occurred in the mentioned consequnce in SC1 samples	description	description of gene ontology	description	description of pathway	SC1	Percentage of each sexuality in SC1	Signature 1	The exposure of Signature1 in corresponded donor
pval	The calculated p-value from bionomial distribution	pval	The calculated p-value	SC3	Donor ID of patients in SC3	bonferroni	Adjusted p-value using bonferroni correction method	SC1-motif	Motif of mutations	Transcript	Name of transcript	SC2	Percentage of mutations which occurred in the mentioned consequnce in SC2 samples	link	The link of description GO	link	The link of description pathway	SC2	Percentage of each sexuality in SC2	Signature 2	The exposure of Signature2 in corresponded donor
Gene_name	Name of genes			SC4	Donor ID of patients in SC4			Frequency in SC1	Percentage of mutations which occurred in the mentioned gene and motif in SC1 samples	SC1	Percentage of mutations which occurred in the mentioned gene and transcript in SC1 samples	SC3	Percentage of mutations which occurred in the mentioned consequnce in SC3 samples	PValue	P-value of associated GO	PValue	P-value of associated pathway	SC3	Percentage of each sexuality in SC3	Signature 3	The exposure of Signature3 in corresponded donor
				SC5	Donor ID of patients in SC5			Frequency in SC2	Percentage of mutations which occurred in the mentioned gene and motif in SC2 samples	SC2	Percentage of mutations which occurred in the mentioned gene and transcript in SC2 samples	SC4	Percentage of mutations which occurred in the mentioned consequnce in SC4 samples	FDR	False discovery rate	FDR	False discovery rate	SC4	Percentage of each sexuality in SC4	Signature 4	The exposure of Signature4 in corresponded donor
				SC6	Donor ID of patients in SC6			Frequency in SC3	Percentage of mutations which occurred in the mentioned gene and motif in SC3 samples	SC3	Percentage of mutations which occurred in the mentioned gene and transcript in SC3 samples	SC5	Percentage of mutations which occurred in the mentioned consequnce in SC5 samples	OverlapGene_UserID	Gene ID of included genes	OverlapGene_UserID	Gene ID of included genes	SC5	Percentage of each sexuality in SC5	Signature 5	The exposure of Signature5 in corresponded donor
				SC7	Donor ID of patients in SC7			Frequency in SC4	Percentage of mutations which occurred in the mentioned gene and motif in SC4 samples	SC4	Percentage of mutations which occurred in the mentioned gene and transcript in SC4 samples	SC6	Percentage of mutations which occurred in the mentioned consequnce in SC6 samples	subtypes	The name of the subtype that has mentioned GO	subtypes	The name of the subtype that has mentioned pathway	SC6	Percentage of each sexuality in SC6	Signature 6	The exposure of Signature6 in corresponded donor
								Frequency in SC5	Percentage of mutations which occurred in the mentioned gene and motif in SC5 samples	SC5	Percentage of mutations which occurred in the mentioned gene and transcript in SC5 samples	SC7	Percentage of mutations which occurred in the mentioned consequnce in SC7 samples					SC7	Percentage of each sexuality in SC7	Signature 7	The exposure of Signature7 in corresponded donor
								Frequency in SC6	Percentage of mutations which occurred in the mentioned gene and motif in SC6 samples	SC6	Percentage of mutations which occurred in the mentioned gene and transcript in SC6 samples							all	Percentage of each sexuality in SC8
								Frequency in SC7	Percentage of mutations which occurred in the mentioned gene and motif in SC7 samples	SC7	Percentage of mutations which occurred in the mentioned gene and transcript in SC7 samples

## Sheet: S1_significant genes
Gene-ID	Freq in CRC samples	pval	Gene_name
ENSG00000204970	301	4.17977e-12	PCDHA1
ENSG00000204969	292	9.60054e-12	PCDHA2
ENSG00000134982	284	2.00958e-11	APC
ENSG00000255408	282	2.41699e-11	PCDHA3
ENSG00000155657	272	6.08006e-11	TTN
ENSG00000204967	269	8.0173e-11	PCDHA1
ENSG00000141510	265	1.15914e-10	PCDHA4
ENSG00000204965	263	1.39369e-10	PCDHA5
ENSG00000258864	256	2.65551e-10	AC008575.1
CATG00000081433	254	3.19232e-10	FANTOMCAT
ENSG00000081842	254	3.19232e-10	PCDHA6
ENSG00000204956	236	1.67089e-09	PCDHGA1
ENSG00000204963	234	2.00783e-09	PCDHA7
ENSG00000081853	231	2.6446e-09	PCDHGA2
ENSG00000254245	230	2.89886e-09	PCDHGA3
ENSG00000254221	218	8.71424e-09	PCDHGB1
ENSG00000133703	216	1.0467e-08	KRAS
ENSG00000262576	213	1.37773e-08	PCDHGA4
ENSG00000204962	204	3.1396e-08	PCDHA8
ENSG00000253910	204	3.1396e-08	PCDHGB2
ENSG00000253485	200	4.52578e-08	PCDHGA5
ENSG00000113248	193	8.57772e-08	PCDHB15
ENSG00000204961	193	8.57772e-08	PCDHA9
ENSG00000262209	192	9.39751e-08	PCDHGB3
ENSG00000253731	186	1.62445e-07	PCDHGA6
ENSG00000113205	178	3.36669e-07	PCDHB3
ENSG00000181143	175	4.42341e-07	MUC16
ENSG00000255622	170	6.96908e-07	PCDHB17P
ENSG00000253537	169	7.6319e-07	PCDHGA7
ENSG00000250120	166	1.00219e-06	PCDHA10
ENSG00000170631	157	2.26666e-06	ZNF16
ENSG00000253953	154	2.97405e-06	PCDHGB4
ENSG00000170477	152	3.56399e-06	KRT4
ENSG00000178209	148	5.11658e-06	PLEC
ENSG00000184956	146	6.12961e-06	MUC6
ENSG00000253767	146	6.12961e-06	PCDHGA8
ENSG00000249158	142	8.79416e-06	PCDHA11
ENSG00000183020	141	9.62396e-06	AP2A2
ENSG00000206503	140	1.05318e-05	HLA-A
ENSG00000131018	136	1.50994e-05	SYNE1
ENSG00000261934	135	1.65211e-05	PCDHGA9
ENSG00000154358	131	2.36714e-05	OBSCN
ENSG00000145113	130	2.58961e-05	MUC4
ENSG00000116017	127	3.38982e-05	ARID3A
ENSG00000196126	126	3.70789e-05	HLA-DRB1
ENSG00000196565	122	5.30603e-05	HBG2
ENSG00000253305	121	5.80283e-05	PCDHGB6
ENSG00000145191	120	6.3459e-05	EIF2B5
ENSG00000183117	120	6.3459e-05	CSMD1
ENSG00000198788	120	6.3459e-05	MUC2
ENSG00000111215	118	7.58837e-05	PRR4
ENSG00000083844	116	9.07263e-05	ZNF264
ENSG00000251664	116	9.07263e-05	PCDHA12
ENSG00000091656	115	9.9197e-05	ZFHX4
ENSG00000169894	115	9.9197e-05	MUC3A
ENSG00000146555	113	0.00011857	SDK1
ENSG00000164796	112	0.000129623	CSMD3
ENSG00000253846	112	0.000129623	PCDHGA10
ENSG00000113212	111	0.000141701	PCDHB7
ENSG00000120324	111	0.000141701	PCDHB10
ENSG00000187498	111	0.000141701	COL4A1
ENSG00000127191	110	0.000154897	TRAF2
ENSG00000112852	109	0.000169314	PCDHB2
ENSG00000179869	109	0.000169314	ABCA13
ENSG00000121879	108	0.000185064	PIK3CA
ENSG00000064666	107	0.00020227	CNN2
ENSG00000117983	107	0.00020227	MUC5B
ENSG00000198482	107	0.00020227	ZNF808
ENSG00000212127	107	0.00020227	TAS2R14
ENSG00000165323	105	0.000241595	FAT3
ENSG00000007047	104	0.000264017	MARK4
ENSG00000055609	104	0.000264017	KMT2C
ENSG00000157423	104	0.000264017	HYDIN
ENSG00000178685	104	0.000264017	PARP10
ENSG00000198626	104	0.000264017	RYR2
ENSG00000175894	103	0.000288507	TSPEAR
ENSG00000197653	103	0.000288507	DNAH10
ENSG00000211899	103	0.000288507	IGHM
ENSG00000211896	102	0.000315251	IGHG1
ENSG00000167766	101	0.000344456	ZNF83
ENSG00000196159	101	0.000344456	FAT4
ENSG00000007545	100	0.000376347	CRAMP1
ENSG00000134070	100	0.000376347	IRAK2
ENSG00000138834	99	0.000411168	MAPK8IP3
ENSG00000148408	99	0.000411168	CACNA1B
ENSG00000211973	99	0.000411168	IGHV1-69
ENSG00000178104	98	0.000449186	PDE4DIP
ENSG00000239998	98	0.000449186	LILRA2
ENSG00000257335	98	0.000449186	MGAM
ENSG00000120328	97	0.000490691	PCDHB12
ENSG00000143631	97	0.000490691	FLG
ENSG00000254122	97	0.000490691	PCDHGB7
ENSG00000168702	96	0.000536	LRP1B
ENSG00000073910	95	0.000585458	FRY
ENSG00000128815	95	0.000585458	WDFY4
ENSG00000129646	95	0.000585458	QRICH2
ENSG00000130635	95	0.000585458	COL5A1
ENSG00000184185	95	0.000585458	KCNJ12
ENSG00000109536	94	0.000639442	FRG1
ENSG00000105877	93	0.000698361	DNAH11
ENSG00000106571	93	0.000698361	GLI3
ENSG00000196218	93	0.000698361	RYR1
ENSG00000211967	93	0.000698361	IGHV3-53
ENSG00000227124	93	0.000698361	ZNF717
ENSG00000146143	92	0.000762661	PRIM2
ENSG00000239389	92	0.000762661	PCDHA13
ENSG00000128591	91	0.000832829	FLNC
ENSG00000183638	91	0.000832829	RP1L1
ENSG00000197479	91	0.000832829	PCDHB11
ENSG00000198502	91	0.000832829	HLA-DRB5
ENSG00000198838	91	0.000832829	RYR3
CATG00000101330	90	0.000909394	FANTOMCAT		Novel Transcript
ENSG00000088298	90	0.000909394	EDEM2
ENSG00000107736	90	0.000909394	CDH23
ENSG00000168477	90	0.000909394	TNXB
ENSG00000039139	89	0.000992932	DNAH5
ENSG00000164199	89	0.000992932	ADGRV1
ENSG00000187240	89	0.000992932	DYNC2H1
ENSG00000196557	89	0.000992932	CACNA1H
ENSG00000154258	88	0.00108407	ABCA9
ENSG00000169876	88	0.00108407	MUC17
ENSG00000204577	88	0.00108407	LILRB3
ENSG00000002746	87	0.00118349	HECW1
ENSG00000104447	87	0.00118349	TRPS1
ENSG00000130702	87	0.00118349	LAMA5
ENSG00000149531	87	0.00118349	FRG1BP
ENSG00000186472	87	0.00118349	PCLO
ENSG00000213931	87	0.00118349	HBE1
ENSG00000132549	86	0.00129195
ENSG00000163359	86	0.00129195
ENSG00000198464	86	0.00129195
ENSG00000203780	86	0.00129195
ENSG00000211934	86	0.00129195
ENSG00000211976	86	0.00129195
CATG00000004565	85	0.00141023
ENSG00000008128	85	0.00141023
ENSG00000042781	85	0.00141023
ENSG00000134516	85	0.00141023
ENSG00000204632	85	0.00141023
ENSG00000253873	85	0.00141023
ENSG00000046889	84	0.00153924
ENSG00000099622	84	0.00153924
ENSG00000154262	84	0.00153924
ENSG00000170927	84	0.00153924
ENSG00000234745	84	0.00153924
ENSG00000121904	83	0.00167992
ENSG00000128731	83	0.00167992
ENSG00000167633	83	0.00167992
ENSG00000183091	83	0.00167992
ENSG00000185567	83	0.00167992
ENSG00000188107	83	0.00167992
ENSG00000228273	83	0.00167992
ENSG00000232216	83	0.00167992
ENSG00000107611	82	0.00183332
ENSG00000111799	82	0.00183332
ENSG00000123643	82	0.00183332
ENSG00000124721	82	0.00183332
ENSG00000150275	82	0.00183332
ENSG00000169436	82	0.00183332
ENSG00000171798	82	0.00183332
ENSG00000179344	82	0.00183332
ENSG00000197937	82	0.00183332
ENSG00000042832	81	0.00200058
ENSG00000149256	81	0.00200058
ENSG00000151914	81	0.00200058
ENSG00000165233	81	0.00200058
ENSG00000171811	81	0.00200058
ENSG00000188987	81	0.00200058
ENSG00000152926	80	0.00218291
ENSG00000163554	80	0.00218291
ENSG00000215182	80	0.00218291
ENSG00000079432	79	0.00238168
ENSG00000103326	79	0.00238168
ENSG00000108018	79	0.00238168
ENSG00000145362	79	0.00238168
ENSG00000187775	79	0.00238168
ENSG00000211962	79	0.00238168
ENSG00000244482	79	0.00238168
ENSG00000269476	79	0.00238168
ENSG00000008130	78	0.00259832
ENSG00000144406	78	0.00259832
ENSG00000147485	78	0.00259832
ENSG00000172915	78	0.00259832
ENSG00000174469	78	0.00259832
ENSG00000206190	78	0.00259832
ENSG00000268750	78	0.00259832
ENSG00000000971	77	0.00283443
ENSG00000067369	77	0.00283443
ENSG00000140534	77	0.00283443
ENSG00000151240	77	0.00283443
ENSG00000155093	77	0.00283443
ENSG00000170175	77	0.00283443
ENSG00000187391	77	0.00283443
ENSG00000087116	76	0.00309173
ENSG00000131042	76	0.00309173
ENSG00000140743	76	0.00309173
ENSG00000148219	76	0.00309173
ENSG00000161021	76	0.00309173
ENSG00000167346	76	0.00309173
ENSG00000167658	76	0.00309173
ENSG00000177239	76	0.00309173
ENSG00000185008	76	0.00309173
ENSG00000255872	76	0.00309173
CATG00000110062	75	0.00337208
ENSG00000136273	75	0.00337208
ENSG00000161328	75	0.00337208
ENSG00000172322	75	0.00337208
ENSG00000071242	74	0.00367752
ENSG00000112159	74	0.00367752
ENSG00000134539	74	0.00367752
ENSG00000142449	74	0.00367752
ENSG00000166833	74	0.00367752
ENSG00000166924	74	0.00367752
ENSG00000171444	74	0.00367752
ENSG00000173039	74	0.00367752
ENSG00000173077	74	0.00367752
ENSG00000174501	74	0.00367752
ENSG00000176406	74	0.00367752
ENSG00000180257	74	0.00367752
ENSG00000197409	74	0.00367752
ENSG00000204525	74	0.00367752
ENSG00000211965	74	0.00367752
ENSG00000054654	73	0.00401026
ENSG00000086570	73	0.00401026
ENSG00000124575	73	0.00401026
ENSG00000130226	73	0.00401026
ENSG00000151067	73	0.00401026
ENSG00000152818	73	0.00401026
ENSG00000196498	73	0.00401026
ENSG00000204642	73	0.00401026
ENSG00000225614	73	0.00401026
ENSG00000248333	73	0.00401026
ENSG00000036448	72	0.00437268
ENSG00000048052	72	0.00437268
ENSG00000058453	72	0.00437268
ENSG00000126254	72	0.00437268
ENSG00000145934	72	0.00437268
ENSG00000155897	72	0.00437268
ENSG00000167548	72	0.00437268
ENSG00000168488	72	0.00437268
ENSG00000182141	72	0.00437268
ENSG00000187990	72	0.00437268
ENSG00000211956	72	0.00437268
ENSG00000211968	72	0.00437268
ENSG00000224373	72	0.00437268
ENSG00000092054	71	0.00476739
ENSG00000119523	71	0.00476739
ENSG00000130589	71	0.00476739
ENSG00000132256	71	0.00476739
ENSG00000158683	71	0.00476739
ENSG00000161204	71	0.00476739
ENSG00000165124	71	0.00476739
ENSG00000178031	71	0.00476739
ENSG00000179820	71	0.00476739
ENSG00000179915	71	0.00476739
ENSG00000189013	71	0.00476739
ENSG00000196090	71	0.00476739
ENSG00000197410	71	0.00476739
ENSG00000235531	71	0.00476739
ENSG00000007174	70	0.00519721
ENSG00000048828	70	0.00519721
ENSG00000079841	70	0.00519721
ENSG00000114841	70	0.00519721
ENSG00000143061	70	0.00519721
ENSG00000151150	70	0.00519721
ENSG00000157764	70	0.00519721
ENSG00000165238	70	0.00519721
ENSG00000189056	70	0.00519721
ENSG00000196569	70	0.00519721
ENSG00000196739	70	0.00519721
ENSG00000204514	70	0.00519721
ENSG00000204983	70	0.00519721
ENSG00000205038	70	0.00519721
ENSG00000250349	70	0.00519721
ENSG00000255168	70	0.00519721
ENSG00000128512	69	0.0056652
ENSG00000142512	69	0.0056652
ENSG00000150893	69	0.0056652
ENSG00000171587	69	0.0056652
ENSG00000173597	69	0.0056652
ENSG00000183230	69	0.0056652
ENSG00000184347	69	0.0056652
ENSG00000198216	69	0.0056652
ENSG00000211964	69	0.0056652
ENSG00000262302	69	0.0056652
ENSG00000005108	68	0.00617468
ENSG00000069020	68	0.00617468
ENSG00000086289	68	0.00617468
ENSG00000101680	68	0.00617468
ENSG00000124788	68	0.00617468
ENSG00000133805	68	0.00617468
ENSG00000137766	68	0.00617468
ENSG00000150760	68	0.00617468
ENSG00000164309	68	0.00617468
ENSG00000164694	68	0.00617468
ENSG00000164741	68	0.00617468
ENSG00000167384	68	0.00617468
ENSG00000185274	68	0.00617468
ENSG00000196963	68	0.00617468
ENSG00000198010	68	0.00617468
ENSG00000198286	68	0.00617468
ENSG00000205592	68	0.00617468
ENSG00000218336	68	0.00617468
ENSG00000249773	68	0.00617468
ENSG00000268797	68	0.00617468
ENSG00000029534	67	0.00672925
ENSG00000034152	67	0.00672925
ENSG00000072195	67	0.00672925
ENSG00000090920	67	0.00672925
ENSG00000112096	67	0.00672925
ENSG00000116183	67	0.00672925
ENSG00000118946	67	0.00672925
ENSG00000136531	67	0.00672925
ENSG00000148334	67	0.00672925
ENSG00000164418	67	0.00672925
ENSG00000171346	67	0.00672925
ENSG00000180596	67	0.00672925
ENSG00000182348	67	0.00672925
ENSG00000198597	67	0.00672925
ENSG00000075275	66	0.00733282
ENSG00000075624	66	0.00733282
ENSG00000081479	66	0.00733282
ENSG00000083067	66	0.00733282
ENSG00000103275	66	0.00733282
ENSG00000107147	66	0.00733282
ENSG00000135298	66	0.00733282
ENSG00000142765	66	0.00733282
ENSG00000143341	66	0.00733282
ENSG00000153157	66	0.00733282
ENSG00000154678	66	0.00733282
ENSG00000156299	66	0.00733282
ENSG00000166157	66	0.00733282
ENSG00000167554	66	0.00733282
ENSG00000174100	66	0.00733282
ENSG00000182095	66	0.00733282
ENSG00000182871	66	0.00733282
ENSG00000187116	66	0.00733282
ENSG00000188818	66	0.00733282
ENSG00000253159	66	0.00733282
ENSG00000256771	66	0.00733282
CATG00000106996	65	0.00798962
ENSG00000106460	65	0.00798962
ENSG00000127603	65	0.00798962
ENSG00000158042	65	0.00798962
ENSG00000162849	65	0.00798962
ENSG00000165899	65	0.00798962
ENSG00000169855	65	0.00798962
ENSG00000196367	65	0.00798962
ENSG00000198879	65	0.00798962
ENSG00000198947	65	0.00798962
ENSG00000221866	65	0.00798962
ENSG00000269699	65	0.00798962
CATG00000004187	64	0.00870423
CATG00000108918	64	0.00870423
ENSG00000065060	64	0.00870423
ENSG00000100285	64	0.00870423
ENSG00000102452	64	0.00870423
ENSG00000106278	64	0.00870423
ENSG00000110427	64	0.00870423
ENSG00000142798	64	0.00870423
ENSG00000170486	64	0.00870423
ENSG00000177103	64	0.00870423
ENSG00000182986	64	0.00870423
ENSG00000186081	64	0.00870423
ENSG00000198538	64	0.00870423
ENSG00000010438	63	0.00948163
ENSG00000091536	63	0.00948163
ENSG00000099139	63	0.00948163
ENSG00000118620	63	0.00948163
ENSG00000134871	63	0.00948163
ENSG00000138759	63	0.00948163
ENSG00000139187	63	0.00948163
ENSG00000139304	63	0.00948163
ENSG00000147724	63	0.00948163
ENSG00000149311	63	0.00948163
ENSG00000154114	63	0.00948163
ENSG00000162419	63	0.00948163
ENSG00000166147	63	0.00948163
ENSG00000166206	63	0.00948163
ENSG00000184999	63	0.00948163
ENSG00000205277	63	0.00948163
ENSG00000205420	63	0.00948163

## Sheet: S2_sign_gene-motifs
Gene-motif_ID	Freq in CRC samples	pval
ENSG00000204970_CT-G.G	151	9.99201e-16
ENSG00000204969_CT-G.G	144	9.99201e-16
ENSG00000255408_CT-G.G	136	9.99201e-16
ENSG00000204967_CT-G.G	124	9.99201e-16
CATG00000081433_CT-G.G	119	9.99201e-16
ENSG00000204965_CT-G.G	116	9.99201e-16
ENSG00000081842_CT-G.G	110	9.99201e-16
ENSG00000204970_CT-A.G	110	9.99201e-16
ENSG00000204956_CT-G.G	108	9.99201e-16
ENSG00000204969_CT-A.G	107	9.99201e-16
ENSG00000081853_CT-G.G	106	9.99201e-16
ENSG00000254245_CT-G.G	104	9.99201e-16
ENSG00000254221_CT-G.G	99	9.99201e-16
ENSG00000255408_CT-A.G	96	9.99201e-16
ENSG00000262576_CT-G.G	95	9.99201e-16
ENSG00000204963_CT-G.G	94	9.99201e-16
ENSG00000253910_CT-G.G	91	9.99201e-16
ENSG00000204962_CT-G.G	88	9.99201e-16
CATG00000081433_CT-A.G	87	9.99201e-16
ENSG00000204967_CT-A.G	86	9.99201e-16
ENSG00000253485_CT-G.G	85	9.99201e-16
ENSG00000204965_CT-A.G	80	9.99201e-16
ENSG00000204961_CT-G.G	78	9.99201e-16
ENSG00000262209_CT-G.G	78	9.99201e-16
ENSG00000081842_CT-A.G	77	9.99201e-16
ENSG00000253731_CT-G.G	76	9.99201e-16
ENSG00000204963_CT-A.G	73	9.99201e-16
ENSG00000134982_CT-G.G	70	9.99201e-16
ENSG00000253537_CT-G.G	69	9.99201e-16
ENSG00000204956_CT-A.G	68	9.99201e-16
ENSG00000154358_CT-G.G	67	9.99201e-16
ENSG00000204962_CT-A.G	66	9.99201e-16
ENSG00000155657_CT-A.G	65	9.99201e-16
ENSG00000250120_CT-G.G	65	9.99201e-16
ENSG00000113248_CT-G.G	64	9.99201e-16
ENSG00000141510_CT-C.G	64	9.99201e-16
ENSG00000081853_CT-A.G	63	9.99201e-16
ENSG00000204970_CT-C.G	62	9.99201e-16
ENSG00000253953_CT-G.G	62	9.99201e-16
ENSG00000254245_CT-A.G	62	9.99201e-16
ENSG00000204961_CT-A.G	61	9.99201e-16
ENSG00000204969_CT-C.G	59	9.99201e-16
ENSG00000155657_CT-G.G	58	9.99201e-16
ENSG00000258864_CT-G.G	58	9.99201e-16
ENSG00000255408_CT-C.G	57	9.99201e-16
ENSG00000253767_CT-G.G	56	9.99201e-16
ENSG00000081853_CT-C.G	54	9.99201e-16
ENSG00000133703_CT-A.C	54	9.99201e-16
ENSG00000204956_CT-C.G	54	9.99201e-16
ENSG00000254245_CT-C.G	54	9.99201e-16
ENSG00000204967_CT-C.G	53	9.99201e-16
ENSG00000249158_CT-G.G	53	9.99201e-16
ENSG00000254221_CT-A.G	53	9.99201e-16
ENSG00000113205_CT-G.G	51	9.99201e-16
ENSG00000141510_CT-G.G	51	9.99201e-16
ENSG00000255622_CT-G.G	51	9.99201e-16
ENSG00000262576_CT-A.G	51	9.99201e-16
ENSG00000204965_CT-C.G	50	9.99201e-16
ENSG00000253485_CT-A.G	50	9.99201e-16
ENSG00000253910_CT-A.G	50	9.99201e-16
ENSG00000261934_CT-G.G	50	9.99201e-16
ENSG00000109536_CT-A.A	49	9.99201e-16
ENSG00000155657_CT-C.G	49	9.99201e-16
ENSG00000254221_CT-C.G	49	9.99201e-16
ENSG00000262576_CT-C.G	49	9.99201e-16
ENSG00000134982_CT-A.G	48	9.99201e-16
ENSG00000170631_CT-C.G	48	9.99201e-16
ENSG00000250120_CT-A.G	47	9.99201e-16
ENSG00000134982_CA-T.A	46	9.99201e-16
ENSG00000178209_CT-G.G	46	9.99201e-16
ENSG00000262209_CT-A.G	46	9.99201e-16
CATG00000081433_CT-C.G	45	9.99201e-16
ENSG00000155657_CT-T.G	45	9.99201e-16
ENSG00000178209_CT-C.G	45	9.99201e-16
ENSG00000253305_CT-G.G	45	9.99201e-16
ENSG00000258864_CA-T.A	45	9.99201e-16
ENSG00000081842_CT-C.G	44	9.99201e-16
ENSG00000170631_CT-G.G	44	9.99201e-16
ENSG00000253731_CT-A.G	44	9.99201e-16
ENSG00000253910_CT-C.G	44	9.99201e-16
ENSG00000204970_CT-T.G	43	9.99201e-16
ENSG00000121879_CT-T.A	42	9.99201e-16
ENSG00000149531_CT-T.C	42	9.99201e-16
ENSG00000204969_CT-T.G	42	9.99201e-16
ENSG00000251664_CT-G.G	42	9.99201e-16
ENSG00000253485_CT-C.G	42	9.99201e-16
ENSG00000113205_CT-A.G	41	9.99201e-16
ENSG00000133703_CA-A.C	41	9.99201e-16
ENSG00000204956_CT-T.G	41	9.99201e-16
ENSG00000081853_CT-T.G	40	9.99201e-16
ENSG00000109536_CT-T.T	40	9.99201e-16
ENSG00000133703_CT-G.C	40	9.99201e-16
ENSG00000149531_CT-A.A	40	9.99201e-16
ENSG00000155657_CA-T.T	40	9.99201e-16
ENSG00000183020_CT-C.G	40	9.99201e-16
ENSG00000184956_CT-C.G	40	9.99201e-16
ENSG00000254245_CT-T.G	40	9.99201e-16
ENSG00000255408_CT-T.G	40	9.99201e-16
ENSG00000149531_CT-T.G	39	9.99201e-16
ENSG00000183117_CT-A.G	39	9.99201e-16
ENSG00000204963_CT-C.G	39	9.99201e-16
ENSG00000253537_CT-A.G	39	9.99201e-16
ENSG00000262209_CT-C.G	39	9.99201e-16
ENSG00000109536_CT-T.C	38	9.99201e-16
ENSG00000249158_CT-A.G	38	9.99201e-16
ENSG00000254221_CT-T.G	38	9.99201e-16
ENSG00000196126_CT-C.T	37	9.99201e-16
ENSG00000204967_CT-T.G	37	9.99201e-16
ENSG00000253731_CT-C.G	37	9.99201e-16
ENSG00000113248_CT-A.G	36	9.99201e-16
ENSG00000146555_CT-C.G	36	9.99201e-16
ENSG00000155093_CT-G.G	36	9.99201e-16
ENSG00000253537_CT-C.G	36	9.99201e-16
ENSG00000253846_CT-G.G	36	9.99201e-16
ENSG00000262576_CT-T.G	36	9.99201e-16
ENSG00000109536_CT-G.G	35	9.99201e-16
ENSG00000146555_CT-A.G	35	9.99201e-16
ENSG00000157764_TA-G.G	35	9.99201e-16
ENSG00000170477_CT-G.G	35	9.99201e-16
ENSG00000204962_CT-C.G	35	9.99201e-16
ENSG00000204969_CA-T.T	35	9.99201e-16
ENSG00000204970_CA-T.T	35	9.99201e-16
ENSG00000253910_CT-T.G	35	9.99201e-16
ENSG00000253953_CT-A.G	35	9.99201e-16
ENSG00000255408_CA-T.T	35	9.99201e-16
ENSG00000178685_CT-G.G	34	1.11022e-15
ENSG00000196126_CT-A.A	34	1.11022e-15
ENSG00000253485_CT-T.G	34	1.11022e-15
ENSG00000253953_CT-C.G	34	1.11022e-15
ENSG00000258864_CT-T.G	34	1.11022e-15
ENSG00000262209_CT-T.G	34	1.11022e-15
ENSG00000109536_CG-T.T	33	1.33227e-15
ENSG00000116017_CT-G.G	33	1.33227e-15
ENSG00000134982_CT-T.A	33	1.33227e-15
ENSG00000134982_CT-T.G	33	1.33227e-15
ENSG00000204965_CT-T.G	33	1.33227e-15
ENSG00000204967_CA-T.T	33	1.33227e-15
ENSG00000253767_CT-A.G	33	1.33227e-15
ENSG00000258864_CT-T.A	33	1.33227e-15
CATG00000081433_CA-T.T	32	1.9984e-15
ENSG00000081842_CT-T.G	32	1.9984e-15
ENSG00000109536_CA-C.A	32	1.9984e-15
ENSG00000113248_CT-T.G	32	1.9984e-15
ENSG00000155093_CT-C.G	32	1.9984e-15
ENSG00000196126_CT-A.T	32	1.9984e-15
ENSG00000198010_CT-A.G	32	1.9984e-15
ENSG00000204965_CA-T.T	32	1.9984e-15
ENSG00000211896_CT-C.G	32	1.9984e-15
ENSG00000211899_CT-C.G	32	1.9984e-15
ENSG00000254122_CT-G.G	32	1.9984e-15
ENSG00000055609_CT-T.G	31	4.77396e-15
ENSG00000081842_CA-T.T	31	4.77396e-15
ENSG00000100285_TG-T.G	31	4.77396e-15
ENSG00000112852_CT-G.G	31	4.77396e-15
ENSG00000131018_CT-G.G	31	4.77396e-15
ENSG00000170477_CT-C.G	31	4.77396e-15
ENSG00000204963_CA-T.T	31	4.77396e-15
ENSG00000204963_CT-T.G	31	4.77396e-15
ENSG00000211899_CT-G.G	31	4.77396e-15
ENSG00000253731_CT-T.G	31	4.77396e-15
ENSG00000255622_CT-T.G	31	4.77396e-15
CATG00000081433_CT-T.G	30	1.45439e-14
CATG00000101330_CT-G.G	30	1.45439e-14
ENSG00000109536_TC-A.T	30	1.45439e-14
ENSG00000146143_CT-A.A	30	1.45439e-14
ENSG00000146555_CT-G.G	30	1.45439e-14
ENSG00000149531_CT-G.C	30	1.45439e-14
ENSG00000149531_TC-A.A	30	1.45439e-14
ENSG00000170631_CT-G.C	30	1.45439e-14
ENSG00000178685_CT-C.G	30	1.45439e-14
ENSG00000196126_CT-T.C	30	1.45439e-14
ENSG00000196218_CT-G.G	30	1.45439e-14
ENSG00000253767_CT-C.G	30	1.45439e-14
ENSG00000261934_CT-A.G	30	1.45439e-14
CATG00000101330_CT-C.G	29	4.996e-14
ENSG00000092054_CT-G.G	29	4.996e-14
ENSG00000099622_CT-G.G	29	4.996e-14
ENSG00000124788_CA-G.T	29	4.996e-14
ENSG00000174469_CT-A.G	29	4.996e-14
ENSG00000178209_CT-A.G	29	4.996e-14
ENSG00000196126_CT-G.T	29	4.996e-14
ENSG00000196126_CT-T.A	29	4.996e-14
ENSG00000196126_TC-A.G	29	4.996e-14
ENSG00000196126_TC-C.G	29	4.996e-14
ENSG00000198010_CT-G.G	29	4.996e-14
ENSG00000253537_CT-T.G	29	4.996e-14
ENSG00000113248_CT-C.G	28	1.76192e-13
ENSG00000155093_CT-A.G	28	1.76192e-13
ENSG00000169894_CT-A.G	28	1.76192e-13
ENSG00000169894_CT-T.G	28	1.76192e-13
ENSG00000184185_CT-G.G	28	1.76192e-13
ENSG00000196126_CT-C.A	28	1.76192e-13
ENSG00000203780_CT-C.G	28	1.76192e-13
ENSG00000204961_CT-C.G	28	1.76192e-13
ENSG00000204962_CT-T.G	28	1.76192e-13
ENSG00000211896_CT-G.G	28	1.76192e-13
ENSG00000239389_CT-G.G	28	1.76192e-13
ENSG00000255622_CT-A.G	28	1.76192e-13
ENSG00000007047_CT-T.G	27	6.21725e-13
ENSG00000109536_TA-A.C	27	6.21725e-13
ENSG00000109536_TC-A.A	27	6.21725e-13
ENSG00000113205_CT-T.G	27	6.21725e-13
ENSG00000120324_CT-G.G	27	6.21725e-13
ENSG00000120328_CT-G.G	27	6.21725e-13
ENSG00000196126_CT-G.G	27	6.21725e-13
ENSG00000198010_CT-C.G	27	6.21725e-13
ENSG00000198788_CT-A.G	27	6.21725e-13
ENSG00000204961_CT-T.G	27	6.21725e-13
ENSG00000206503_CT-C.G	27	6.21725e-13
ENSG00000227124_CT-C.T	27	6.21725e-13
ENSG00000227124_CT-T.C	27	6.21725e-13
ENSG00000111215_CT-G.A	26	2.17892e-12
ENSG00000116017_CT-A.G	26	2.17892e-12
ENSG00000130635_CT-C.G	26	2.17892e-12
ENSG00000130702_CT-C.G	26	2.17892e-12
ENSG00000130702_CT-G.G	26	2.17892e-12
ENSG00000149531_CG-T.T	26	2.17892e-12
ENSG00000149531_CT-C.T	26	2.17892e-12
ENSG00000154358_CT-A.G	26	2.17892e-12
ENSG00000168477_CT-C.G	26	2.17892e-12
ENSG00000182871_CT-G.G	26	2.17892e-12
ENSG00000183117_CT-G.G	26	2.17892e-12
ENSG00000187498_CT-C.G	26	2.17892e-12
ENSG00000196126_TC-A.T	26	2.17892e-12
ENSG00000211973_CT-C.G	26	2.17892e-12
ENSG00000227124_TC-A.G	26	2.17892e-12
ENSG00000251664_CT-A.G	26	2.17892e-12
ENSG00000253305_CT-A.G	26	2.17892e-12
ENSG00000253767_CT-T.G	26	2.17892e-12
ENSG00000253953_CT-T.G	26	2.17892e-12
ENSG00000261934_CT-C.G	26	2.17892e-12
ENSG00000058453_CT-G.G	25	7.56828e-12
ENSG00000064666_CT-G.G	25	7.56828e-12
ENSG00000087116_CT-A.G	25	7.56828e-12
ENSG00000088298_CT-G.G	25	7.56828e-12
ENSG00000100285_TC-C.T	25	7.56828e-12
ENSG00000111215_TC-A.C	25	7.56828e-12
ENSG00000113205_CT-C.G	25	7.56828e-12
ENSG00000143631_CT-A.G	25	7.56828e-12
ENSG00000145191_CT-C.G	25	7.56828e-12
ENSG00000146143_CT-A.G	25	7.56828e-12
ENSG00000146143_TC-A.A	25	7.56828e-12
ENSG00000146143_TC-A.G	25	7.56828e-12
ENSG00000169894_TC-C.C	25	7.56828e-12
ENSG00000169894_TC-C.T	25	7.56828e-12
ENSG00000183117_CT-T.G	25	7.56828e-12
ENSG00000184956_CT-A.G	25	7.56828e-12
ENSG00000196126_CT-A.G	25	7.56828e-12
ENSG00000196126_CT-G.C	25	7.56828e-12
ENSG00000196126_TC-C.T	25	7.56828e-12
ENSG00000196126_TC-T.G	25	7.56828e-12
ENSG00000203780_CT-G.G	25	7.56828e-12
ENSG00000211896_TC-C.G	25	7.56828e-12
ENSG00000211899_TC-C.G	25	7.56828e-12
ENSG00000079432_CT-G.G	24	2.60315e-11
ENSG00000109536_CT-G.T	24	2.60315e-11
ENSG00000116017_CT-C.G	24	2.60315e-11
ENSG00000127191_CT-A.G	24	2.60315e-11
ENSG00000131018_CT-A.G	24	2.60315e-11
ENSG00000145191_CT-G.G	24	2.60315e-11
ENSG00000146143_TC-A.T	24	2.60315e-11
ENSG00000146143_TC-T.A	24	2.60315e-11
ENSG00000148408_CT-G.G	24	2.60315e-11
ENSG00000149531_CT-C.A	24	2.60315e-11
ENSG00000149531_TC-A.T	24	2.60315e-11
ENSG00000155657_CT-G.C	24	2.60315e-11
ENSG00000162419_CA-G.A	24	2.60315e-11
ENSG00000170477_CT-A.G	24	2.60315e-11
ENSG00000183020_CT-C.A	24	2.60315e-11
ENSG00000183117_CT-C.G	24	2.60315e-11
ENSG00000196126_TC-A.A	24	2.60315e-11
ENSG00000196126_TC-T.T	24	2.60315e-11
ENSG00000198597_CT-G.G	24	2.60315e-11
ENSG00000203780_CT-T.G	24	2.60315e-11
ENSG00000212127_CT-G.A	24	2.60315e-11
ENSG00000212127_TC-A.C	24	2.60315e-11
ENSG00000250120_CT-C.G	24	2.60315e-11
ENSG00000250120_CT-T.G	24	2.60315e-11
ENSG00000253305_CT-C.G	24	2.60315e-11
ENSG00000253846_CT-A.G	24	2.60315e-11
ENSG00000253846_CT-C.G	24	2.60315e-11
ENSG00000253873_CT-G.G	24	2.60315e-11
ENSG00000261934_CT-T.G	24	2.60315e-11
ENSG00000100285_CT-T.C	23	8.86256e-11
ENSG00000105877_CT-A.G	23	8.86256e-11
ENSG00000109536_TC-A.G	23	8.86256e-11
ENSG00000111215_TC-A.A	23	8.86256e-11
ENSG00000112852_CT-A.G	23	8.86256e-11
ENSG00000113212_CT-G.G	23	8.86256e-11
ENSG00000121904_CT-G.G	23	8.86256e-11
ENSG00000130702_CT-A.G	23	8.86256e-11
ENSG00000146143_CA-T.T	23	8.86256e-11
ENSG00000149531_CG-A.T	23	8.86256e-11
ENSG00000149531_CT-T.A	23	8.86256e-11
ENSG00000149531_TC-C.A	23	8.86256e-11
ENSG00000149531_TC-C.T	23	8.86256e-11
ENSG00000149531_TG-C.C	23	8.86256e-11
ENSG00000151240_CT-A.G	23	8.86256e-11
ENSG00000154358_CT-C.G	23	8.86256e-11
ENSG00000163359_CT-A.G	23	8.86256e-11
ENSG00000170477_CT-T.G	23	8.86256e-11
ENSG00000187775_CT-A.G	23	8.86256e-11
ENSG00000204514_CT-T.C	23	8.86256e-11
ENSG00000206503_CT-G.G	23	8.86256e-11
ENSG00000211973_CT-G.G	23	8.86256e-11
ENSG00000227124_CT-C.A	23	8.86256e-11
ENSG00000249158_CT-T.G	23	8.86256e-11
ENSG00000253305_CT-T.G	23	8.86256e-11
ENSG00000269476_CT-T.C	23	8.86256e-11
ENSG00000072195_CT-G.G	22	2.98562e-10
ENSG00000107736_CT-G.G	22	2.98562e-10
ENSG00000109536_TA-A.T	22	2.98562e-10
ENSG00000130226_CT-A.G	22	2.98562e-10
ENSG00000130635_CT-A.G	22	2.98562e-10
ENSG00000146143_CT-G.A	22	2.98562e-10
ENSG00000146143_TC-T.T	22	2.98562e-10
ENSG00000147485_CT-G.G	22	2.98562e-10
ENSG00000155093_TC-C.G	22	2.98562e-10
ENSG00000162849_CT-G.G	22	2.98562e-10
ENSG00000164796_CA-T.T	22	2.98562e-10
ENSG00000165323_CT-G.G	22	2.98562e-10
ENSG00000169894_TC-C.G	22	2.98562e-10
ENSG00000169894_TC-G.G	22	2.98562e-10
ENSG00000174469_CT-G.G	22	2.98562e-10
ENSG00000181143_CA-T.T	22	2.98562e-10
ENSG00000183020_CA-C.A	22	2.98562e-10
ENSG00000183020_CT-C.C	22	2.98562e-10
ENSG00000184956_CA-C.A	22	2.98562e-10
ENSG00000184956_CT-C.A	22	2.98562e-10
ENSG00000196557_CT-G.G	22	2.98562e-10
ENSG00000198502_CT-A.A	22	2.98562e-10
ENSG00000198626_CT-A.G	22	2.98562e-10
ENSG00000198838_CT-T.G	22	2.98562e-10
ENSG00000211896_CT-A.G	22	2.98562e-10
ENSG00000211896_TC-A.G	22	2.98562e-10
ENSG00000211899_CT-A.G	22	2.98562e-10
ENSG00000211899_TC-A.G	22	2.98562e-10
ENSG00000211973_CT-A.G	22	2.98562e-10
ENSG00000211973_TC-C.G	22	2.98562e-10
ENSG00000212127_TC-A.A	22	2.98562e-10
ENSG00000227124_TC-A.A	22	2.98562e-10
ENSG00000251664_CT-T.G	22	2.98562e-10
ENSG00000254122_CT-A.G	22	2.98562e-10
ENSG00000254122_CT-C.G	22	2.98562e-10
ENSG00000268750_CT-T.C	22	2.98562e-10
ENSG00000055609_CT-C.G	21	9.94904e-10
ENSG00000106571_CT-C.G	21	9.94904e-10
ENSG00000111215_CT-A.T	21	9.94904e-10
ENSG00000113212_CT-T.G	21	9.94904e-10
ENSG00000116017_CA-G.C	21	9.94904e-10
ENSG00000129646_CT-G.G	21	9.94904e-10
ENSG00000130589_CT-G.G	21	9.94904e-10
ENSG00000131018_CT-T.G	21	9.94904e-10
ENSG00000142798_CT-G.G	21	9.94904e-10
ENSG00000145934_CT-A.G	21	9.94904e-10
ENSG00000146143_CT-C.A	21	9.94904e-10
ENSG00000146143_CT-C.G	21	9.94904e-10
ENSG00000146143_TC-C.T	21	9.94904e-10
ENSG00000146143_TC-G.T	21	9.94904e-10
ENSG00000149531_CT-T.T	21	9.94904e-10
ENSG00000149531_TC-A.G	21	9.94904e-10
ENSG00000155657_CA-C.T	21	9.94904e-10
ENSG00000155657_TG-C.T	21	9.94904e-10
ENSG00000164796_CT-A.G	21	9.94904e-10
ENSG00000181143_CT-G.T	21	9.94904e-10
ENSG00000184185_CT-T.G	21	9.94904e-10
ENSG00000184956_CT-C.C	21	9.94904e-10
ENSG00000196126_CT-A.C	21	9.94904e-10
ENSG00000196126_CT-T.T	21	9.94904e-10
ENSG00000196126_TC-C.C	21	9.94904e-10
ENSG00000196126_TC-T.C	21	9.94904e-10
ENSG00000197479_CT-G.G	21	9.94904e-10
ENSG00000198010_CT-T.G	21	9.94904e-10
ENSG00000198502_CT-C.T	21	9.94904e-10
ENSG00000203780_CT-G.C	21	9.94904e-10
ENSG00000211899_CT-C.A	21	9.94904e-10
ENSG00000211899_CT-T.T	21	9.94904e-10
ENSG00000211967_CT-C.G	21	9.94904e-10
ENSG00000211973_TC-A.G	21	9.94904e-10
ENSG00000211976_CT-C.G	21	9.94904e-10
ENSG00000212127_CT-A.T	21	9.94904e-10
ENSG00000227124_CT-A.G	21	9.94904e-10
ENSG00000227124_TA-A.G	21	9.94904e-10
ENSG00000249158_CT-C.G	21	9.94904e-10
ENSG00000253846_CT-T.G	21	9.94904e-10
ENSG00000255622_CT-C.G	21	9.94904e-10
ENSG00000258864_CT-A.G	21	9.94904e-10
ENSG00000269476_CT-T.T	21	9.94904e-10
CATG00000004565_CT-A.G	20	3.2782e-09
ENSG00000007047_CT-G.G	20	3.2782e-09
ENSG00000055609_CT-G.T	20	3.2782e-09
ENSG00000064666_CA-G.C	20	3.2782e-09
ENSG00000079841_CT-G.G	20	3.2782e-09
ENSG00000081479_CT-G.G	20	3.2782e-09
ENSG00000083844_CT-G.G	20	3.2782e-09
ENSG00000087116_CT-G.G	20	3.2782e-09
ENSG00000106571_CT-G.G	20	3.2782e-09
ENSG00000111215_TC-T.T	20	3.2782e-09
ENSG00000130589_CT-C.G	20	3.2782e-09
ENSG00000134982_CA-T.T	20	3.2782e-09
ENSG00000146143_CT-A.T	20	3.2782e-09
ENSG00000146143_TC-A.C	20	3.2782e-09
ENSG00000146143_TC-T.G	20	3.2782e-09
ENSG00000146555_CT-T.G	20	3.2782e-09
ENSG00000148408_CT-C.G	20	3.2782e-09
ENSG00000149256_CT-G.G	20	3.2782e-09
ENSG00000149531_CG-T.A	20	3.2782e-09
ENSG00000149531_CT-A.T	20	3.2782e-09
ENSG00000155657_CA-T.A	20	3.2782e-09
ENSG00000164694_CT-G.G	20	3.2782e-09
ENSG00000170631_CT-A.G	20	3.2782e-09
ENSG00000170631_CT-T.G	20	3.2782e-09
ENSG00000178104_CT-T.G	20	3.2782e-09
ENSG00000183020_CT-A.G	20	3.2782e-09
ENSG00000183117_CA-T.T	20	3.2782e-09
ENSG00000187498_CT-G.G	20	3.2782e-09
ENSG00000196126_CG-T.T	20	3.2782e-09
ENSG00000196126_CT-G.A	20	3.2782e-09
ENSG00000196126_TC-C.A	20	3.2782e-09
ENSG00000196126_TC-G.C	20	3.2782e-09
ENSG00000196218_CT-A.G	20	3.2782e-09
ENSG00000196565_CT-G.G	20	3.2782e-09
ENSG00000198788_CT-C.G	20	3.2782e-09
ENSG00000203780_CT-A.G	20	3.2782e-09
ENSG00000203780_CT-C.C	20	3.2782e-09
ENSG00000204514_CT-T.T	20	3.2782e-09
ENSG00000206190_CT-G.G	20	3.2782e-09
ENSG00000211896_CT-C.A	20	3.2782e-09
ENSG00000211896_CT-C.C	20	3.2782e-09
ENSG00000211896_CT-T.T	20	3.2782e-09
ENSG00000211899_CT-C.C	20	3.2782e-09
ENSG00000211973_CT-C.A	20	3.2782e-09
ENSG00000212127_TC-T.T	20	3.2782e-09
ENSG00000227124_CT-T.A	20	3.2782e-09
ENSG00000239998_CT-C.G	20	3.2782e-09
ENSG00000239998_CT-G.G	20	3.2782e-09
ENSG00000253159_CT-G.G	20	3.2782e-09
ENSG00000253873_CT-A.G	20	3.2782e-09
ENSG00000269476_CT-C.C	20	3.2782e-09
CATG00000004565_TC-C.A	19	1.06761e-08
ENSG00000039139_CT-T.G	19	1.06761e-08
ENSG00000073910_CT-T.G	19	1.06761e-08
ENSG00000109536_CT-C.C	19	1.06761e-08
ENSG00000109536_CT-T.G	19	1.06761e-08
ENSG00000109536_TC-C.T	19	1.06761e-08
ENSG00000120324_CT-T.G	19	1.06761e-08
ENSG00000127191_CT-G.G	19	1.06761e-08
ENSG00000128591_CT-C.G	19	1.06761e-08
ENSG00000133703_CA-C.A	19	1.06761e-08
ENSG00000144406_CT-G.G	19	1.06761e-08
ENSG00000145934_CT-G.G	19	1.06761e-08
ENSG00000146143_CT-C.T	19	1.06761e-08
ENSG00000146143_CT-T.T	19	1.06761e-08
ENSG00000150275_CA-T.T	19	1.06761e-08
ENSG00000154114_CT-A.G	19	1.06761e-08
ENSG00000155093_TC-A.G	19	1.06761e-08
ENSG00000163359_CT-G.G	19	1.06761e-08
ENSG00000164796_CT-T.G	19	1.06761e-08
ENSG00000167658_CT-G.G	19	1.06761e-08
ENSG00000168488_CT-G.G	19	1.06761e-08
ENSG00000169894_CT-C.A	19	1.06761e-08
ENSG00000170175_CT-G.G	19	1.06761e-08
ENSG00000171587_CT-G.G	19	1.06761e-08
ENSG00000171811_CT-A.G	19	1.06761e-08
ENSG00000173039_CT-G.G	19	1.06761e-08
ENSG00000174469_CT-C.G	19	1.06761e-08
ENSG00000175894_TC-C.G	19	1.06761e-08
ENSG00000181143_CT-G.G	19	1.06761e-08
ENSG00000183230_CT-A.G	19	1.06761e-08
ENSG00000184185_CT-C.G	19	1.06761e-08
ENSG00000185274_CT-A.G	19	1.06761e-08
ENSG00000185274_CT-G.G	19	1.06761e-08
ENSG00000187391_CT-A.G	19	1.06761e-08
ENSG00000187775_CT-G.G	19	1.06761e-08
ENSG00000196126_CG-T.C	19	1.06761e-08
ENSG00000196126_TC-G.G	19	1.06761e-08
ENSG00000196557_CT-A.G	19	1.06761e-08
ENSG00000198626_CT-T.G	19	1.06761e-08
ENSG00000198788_TC-C.A	19	1.06761e-08
ENSG00000203780_CT-A.C	19	1.06761e-08
ENSG00000204514_CT-C.C	19	1.06761e-08
ENSG00000204956_CT-G.C	19	1.06761e-08
ENSG00000211896_CA-G.A	19	1.06761e-08
ENSG00000211967_CT-G.G	19	1.06761e-08
ENSG00000211967_TC-A.G	19	1.06761e-08
ENSG00000211973_CT-C.C	19	1.06761e-08
ENSG00000211973_CT-T.T	19	1.06761e-08
ENSG00000211976_TC-A.G	19	1.06761e-08
ENSG00000218336_CT-A.G	19	1.06761e-08
ENSG00000227124_CT-C.C	19	1.06761e-08
ENSG00000232216_CT-C.G	19	1.06761e-08
ENSG00000232216_TC-A.G	19	1.06761e-08
ENSG00000268750_CT-C.C	19	1.06761e-08
ENSG00000002746_CT-C.G	18	3.43479e-08
ENSG00000007047_CT-C.G	18	3.43479e-08
ENSG00000007545_CT-C.G	18	3.43479e-08
ENSG00000055609_CT-G.G	18	3.43479e-08
ENSG00000079432_CT-C.G	18	3.43479e-08
ENSG00000083844_CT-T.G	18	3.43479e-08
ENSG00000103326_CA-C.G	18	3.43479e-08
ENSG00000105877_CT-G.G	18	3.43479e-08
ENSG00000107147_CT-G.G	18	3.43479e-08
ENSG00000113212_CT-A.G	18	3.43479e-08
ENSG00000117983_CT-A.G	18	3.43479e-08
ENSG00000118946_CT-G.G	18	3.43479e-08
ENSG00000120328_CT-T.G	18	3.43479e-08
ENSG00000130635_CT-G.G	18	3.43479e-08
ENSG00000134070_CT-A.G	18	3.43479e-08
ENSG00000138834_CT-C.G	18	3.43479e-08
ENSG00000141510_CT-A.G	18	3.43479e-08
ENSG00000142512_CT-G.G	18	3.43479e-08
ENSG00000145362_CT-A.G	18	3.43479e-08
ENSG00000146143_TA-T.A	18	3.43479e-08
ENSG00000146143_TA-T.T	18	3.43479e-08
ENSG00000146143_TC-G.G	18	3.43479e-08
ENSG00000146143_TG-T.G	18	3.43479e-08
ENSG00000149311_CT-T.G	18	3.43479e-08
ENSG00000149531_CT-A.C	18	3.43479e-08
ENSG00000149531_CT-G.T	18	3.43479e-08
ENSG00000165323_CT-A.G	18	3.43479e-08
ENSG00000169894_CT-C.G	18	3.43479e-08
ENSG00000177239_TC-G.G	18	3.43479e-08
ENSG00000178209_CT-T.G	18	3.43479e-08
ENSG00000183020_CT-G.C	18	3.43479e-08
ENSG00000188107_CT-T.G	18	3.43479e-08
ENSG00000196126_CT-C.C	18	3.43479e-08
ENSG00000196126_TC-A.C	18	3.43479e-08
ENSG00000196126_TC-T.A	18	3.43479e-08
ENSG00000197653_CT-A.G	18	3.43479e-08
ENSG00000203780_CG-C.G	18	3.43479e-08
ENSG00000203780_CT-C.A	18	3.43479e-08
ENSG00000211896_CT-C.T	18	3.43479e-08
ENSG00000211899_CT-C.T	18	3.43479e-08
ENSG00000211934_CT-C.G	18	3.43479e-08
ENSG00000211967_CT-C.A	18	3.43479e-08
ENSG00000211967_CT-C.T	18	3.43479e-08
ENSG00000211967_TC-C.G	18	3.43479e-08
ENSG00000211973_CT-C.T	18	3.43479e-08
ENSG00000211976_CT-C.A	18	3.43479e-08
ENSG00000211976_TC-C.G	18	3.43479e-08
ENSG00000215182_TC-C.C	18	3.43479e-08
ENSG00000218336_CT-G.G	18	3.43479e-08
ENSG00000227124_CA-G.A	18	3.43479e-08
ENSG00000227124_CA-T.T	18	3.43479e-08
ENSG00000227124_CG-T.A	18	3.43479e-08
ENSG00000232216_CT-C.A	18	3.43479e-08
ENSG00000232216_TC-C.G	18	3.43479e-08
ENSG00000239389_CT-A.G	18	3.43479e-08
ENSG00000253873_CT-C.G	18	3.43479e-08
ENSG00000254122_CT-T.G	18	3.43479e-08
ENSG00000257335_CT-T.G	18	3.43479e-08
ENSG00000258864_CA-T.T	18	3.43479e-08
ENSG00000268750_CT-T.T	18	3.43479e-08
ENSG00000002746_CT-G.G	17	1.09106e-07
ENSG00000007545_CT-A.G	17	1.09106e-07
ENSG00000007545_CT-G.G	17	1.09106e-07
ENSG00000039139_CT-G.G	17	1.09106e-07
ENSG00000081853_CA-T.T	17	1.09106e-07
ENSG00000083067_CT-A.G	17	1.09106e-07
ENSG00000090920_CT-G.G	17	1.09106e-07
ENSG00000091656_CT-C.G	17	1.09106e-07
ENSG00000091656_CT-G.G	17	1.09106e-07
ENSG00000100285_TA-C.G	17	1.09106e-07
ENSG00000103326_CT-G.G	17	1.09106e-07
ENSG00000107736_CT-C.G	17	1.09106e-07
ENSG00000108018_CT-C.G	17	1.09106e-07
ENSG00000112852_CT-T.G	17	1.09106e-07
ENSG00000117983_CT-C.G	17	1.09106e-07
ENSG00000121879_CT-T.G	17	1.09106e-07
ENSG00000128815_CT-G.G	17	1.09106e-07
ENSG00000128815_CT-T.G	17	1.09106e-07
ENSG00000131018_CA-C.T	17	1.09106e-07
ENSG00000131018_CA-T.T	17	1.09106e-07
ENSG00000138834_CT-A.G	17	1.09106e-07
ENSG00000142449_CT-A.G	17	1.09106e-07
ENSG00000142449_CT-C.G	17	1.09106e-07
ENSG00000145191_CT-A.G	17	1.09106e-07
ENSG00000145191_CT-T.G	17	1.09106e-07
ENSG00000146143_TC-C.A	17	1.09106e-07
ENSG00000149256_CT-A.G	17	1.09106e-07
ENSG00000149531_CA-T.A	17	1.09106e-07
ENSG00000149531_TC-T.C	17	1.09106e-07
ENSG00000154258_CT-G.G	17	1.09106e-07
ENSG00000155093_TC-G.G	17	1.09106e-07
ENSG00000155657_TC-A.G	17	1.09106e-07
ENSG00000155657_TC-G.A	17	1.09106e-07
ENSG00000155897_CT-C.G	17	1.09106e-07
ENSG00000163359_CT-C.G	17	1.09106e-07
ENSG00000165233_CT-G.G	17	1.09106e-07
ENSG00000165323_CT-T.G	17	1.09106e-07
ENSG00000168702_CA-T.T	17	1.09106e-07
ENSG00000169894_CT-A.C	17	1.09106e-07
ENSG00000174100_TC-C.C	17	1.09106e-07
ENSG00000174469_CA-T.T	17	1.09106e-07
ENSG00000175894_CT-C.G	17	1.09106e-07
ENSG00000177239_CT-A.G	17	1.09106e-07
ENSG00000178209_CT-G.C	17	1.09106e-07
ENSG00000183020_CA-C.C	17	1.09106e-07
ENSG00000183091_CT-A.G	17	1.09106e-07
ENSG00000183117_CT-A.A	17	1.09106e-07
ENSG00000183117_TC-A.A	17	1.09106e-07
ENSG00000184185_CT-A.G	17	1.09106e-07
ENSG00000184956_CA-C.C	17	1.09106e-07
ENSG00000187498_CT-A.G	17	1.09106e-07
ENSG00000189056_CT-G.G	17	1.09106e-07
ENSG00000196126_CG-A.A	17	1.09106e-07
ENSG00000196126_TA-C.C	17	1.09106e-07
ENSG00000196126_TG-A.G	17	1.09106e-07
ENSG00000196159_CT-G.G	17	1.09106e-07
ENSG00000196557_CT-C.G	17	1.09106e-07
ENSG00000196963_CT-T.G	17	1.09106e-07
ENSG00000198286_CT-G.G	17	1.09106e-07
ENSG00000198502_CT-A.T	17	1.09106e-07
ENSG00000203780_CT-C.T	17	1.09106e-07
ENSG00000204956_CA-T.T	17	1.09106e-07
ENSG00000206503_CT-C.C	17	1.09106e-07
ENSG00000206503_CT-T.G	17	1.09106e-07
ENSG00000211899_CT-T.G	17	1.09106e-07
ENSG00000211967_CT-A.G	17	1.09106e-07
ENSG00000211967_CT-C.C	17	1.09106e-07
ENSG00000211967_CT-T.T	17	1.09106e-07
ENSG00000211973_CA-G.A	17	1.09106e-07
ENSG00000211973_CT-T.G	17	1.09106e-07
ENSG00000211976_CT-C.T	17	1.09106e-07
ENSG00000227124_CG-A.A	17	1.09106e-07
ENSG00000227124_CT-A.A	17	1.09106e-07
ENSG00000227124_CT-A.C	17	1.09106e-07
ENSG00000227124_CT-G.T	17	1.09106e-07
ENSG00000227124_TC-A.T	17	1.09106e-07
ENSG00000227124_TC-T.C	17	1.09106e-07
ENSG00000234745_CT-A.G	17	1.09106e-07
ENSG00000251664_CT-C.G	17	1.09106e-07
ENSG00000253873_CT-T.G	17	1.09106e-07
ENSG00000254221_CA-T.T	17	1.09106e-07
ENSG00000254245_CA-T.T	17	1.09106e-07
ENSG00000257335_CT-A.G	17	1.09106e-07
ENSG00000010438_CT-C.G	16	3.41956e-07
ENSG00000055609_CA-T.T	16	3.41956e-07
ENSG00000055609_CT-C.T	16	3.41956e-07
ENSG00000064666_CT-C.G	16	3.41956e-07
ENSG00000071242_CT-A.G	16	3.41956e-07
ENSG00000075275_CT-G.G	16	3.41956e-07
ENSG00000099622_CT-C.G	16	3.41956e-07
ENSG00000102452_CT-T.G	16	3.41956e-07
ENSG00000114841_CT-C.G	16	3.41956e-07
ENSG00000114841_CT-T.G	16	3.41956e-07
ENSG00000116017_CT-G.C	16	3.41956e-07
ENSG00000118946_CT-A.G	16	3.41956e-07
ENSG00000123643_CT-T.G	16	3.41956e-07
ENSG00000127191_CT-C.G	16	3.41956e-07
ENSG00000127191_CT-G.C	16	3.41956e-07
ENSG00000129646_CT-A.G	16	3.41956e-07
ENSG00000130226_CT-T.G	16	3.41956e-07
ENSG00000134516_CT-A.G	16	3.41956e-07
ENSG00000138834_CT-G.G	16	3.41956e-07
ENSG00000145113_CT-G.G	16	3.41956e-07
ENSG00000145934_CT-T.G	16	3.41956e-07
ENSG00000146143_CA-C.A	16	3.41956e-07
ENSG00000146143_CT-A.C	16	3.41956e-07
ENSG00000146143_CT-C.C	16	3.41956e-07
ENSG00000146143_CT-G.T	16	3.41956e-07
ENSG00000149256_CT-C.G	16	3.41956e-07
ENSG00000149531_TA-T.T	16	3.41956e-07
ENSG00000149531_TC-G.T	16	3.41956e-07
ENSG00000151240_CT-G.G	16	3.41956e-07
ENSG00000153157_CT-G.G	16	3.41956e-07
ENSG00000154358_CT-G.C	16	3.41956e-07
ENSG00000155093_CT-T.G	16	3.41956e-07
ENSG00000155657_CT-G.T	16	3.41956e-07
ENSG00000157423_CT-G.G	16	3.41956e-07
ENSG00000164199_CA-T.T	16	3.41956e-07
ENSG00000166157_CT-T.G	16	3.41956e-07
ENSG00000167633_CT-G.G	16	3.41956e-07
ENSG00000168477_CT-A.G	16	3.41956e-07
ENSG00000168477_CT-G.G	16	3.41956e-07
ENSG00000171444_CT-G.G	16	3.41956e-07
ENSG00000174469_CT-T.G	16	3.41956e-07
ENSG00000174501_TC-A.T	16	3.41956e-07
ENSG00000181143_CT-A.G	16	3.41956e-07
ENSG00000181143_CT-C.G	16	3.41956e-07
ENSG00000181143_CT-T.C	16	3.41956e-07
ENSG00000183117_TG-T.T	16	3.41956e-07
ENSG00000183638_CT-C.G	16	3.41956e-07
ENSG00000184956_CT-G.C	16	3.41956e-07
ENSG00000185567_CT-C.G	16	3.41956e-07
ENSG00000187391_CT-A.A	16	3.41956e-07
ENSG00000188107_CA-T.T	16	3.41956e-07
ENSG00000196090_CT-A.G	16	3.41956e-07
ENSG00000196126_CA-C.T	16	3.41956e-07
ENSG00000196126_CT-C.G	16	3.41956e-07
ENSG00000196126_CT-T.G	16	3.41956e-07
ENSG00000196126_TG-T.T	16	3.41956e-07
ENSG00000196218_CT-C.G	16	3.41956e-07
ENSG00000196218_CT-T.G	16	3.41956e-07
ENSG00000196565_CT-A.G	16	3.41956e-07
ENSG00000196963_CT-G.G	16	3.41956e-07
ENSG00000197479_CT-T.G	16	3.41956e-07
ENSG00000197653_CT-G.G	16	3.41956e-07
ENSG00000197653_CT-T.G	16	3.41956e-07
ENSG00000198216_CT-A.G	16	3.41956e-07
ENSG00000198502_TC-C.G	16	3.41956e-07
ENSG00000205277_CT-T.G	16	3.41956e-07
ENSG00000205592_CA-T.T	16	3.41956e-07
ENSG00000211896_CA-T.T	16	3.41956e-07
ENSG00000211896_CT-G.C	16	3.41956e-07
ENSG00000211896_CT-T.G	16	3.41956e-07
ENSG00000211899_CT-G.C	16	3.41956e-07
ENSG00000211934_CT-A.G	16	3.41956e-07
ENSG00000211965_CT-A.G	16	3.41956e-07
ENSG00000211967_CA-G.A	16	3.41956e-07
ENSG00000221866_CT-G.G	16	3.41956e-07
ENSG00000225614_CT-A.G	16	3.41956e-07
ENSG00000227124_CA-A.A	16	3.41956e-07
ENSG00000227124_CT-A.T	16	3.41956e-07
ENSG00000232216_CT-C.T	16	3.41956e-07
ENSG00000235531_CT-G.G	16	3.41956e-07
ENSG00000239389_CT-T.G	16	3.41956e-07
ENSG00000262302_CT-G.G	16	3.41956e-07
ENSG00000262576_CA-T.T	16	3.41956e-07
ENSG00000010438_CT-G.T	15	1.05665e-06
ENSG00000029534_CT-G.G	15	1.05665e-06
ENSG00000055609_CT-A.G	15	1.05665e-06
ENSG00000055609_CT-A.T	15	1.05665e-06
ENSG00000064666_CT-G.C	15	1.05665e-06
ENSG00000073910_CT-C.G	15	1.05665e-06
ENSG00000081853_CT-G.C	15	1.05665e-06
ENSG00000088298_CT-C.G	15	1.05665e-06
ENSG00000091536_CT-G.G	15	1.05665e-06
ENSG00000091656_CT-A.G	15	1.05665e-06
ENSG00000103275_CT-A.G	15	1.05665e-06
ENSG00000105877_CT-T.G	15	1.05665e-06
ENSG00000106571_CT-T.G	15	1.05665e-06
ENSG00000108018_CT-A.G	15	1.05665e-06
ENSG00000109536_CT-A.T	15	1.05665e-06
ENSG00000109536_CT-G.C	15	1.05665e-06
ENSG00000111215_TC-G.A	15	1.05665e-06
ENSG00000120324_CT-A.G	15	1.05665e-06
ENSG00000120324_CT-C.G	15	1.05665e-06
ENSG00000121904_CT-C.G	15	1.05665e-06
ENSG00000123643_CT-C.G	15	1.05665e-06
ENSG00000123643_CT-G.G	15	1.05665e-06
ENSG00000127191_CT-T.G	15	1.05665e-06
ENSG00000128731_CT-G.G	15	1.05665e-06
ENSG00000130226_CT-G.G	15	1.05665e-06
ENSG00000131018_CT-C.G	15	1.05665e-06
ENSG00000134070_CT-G.G	15	1.05665e-06
ENSG00000137766_CA-T.T	15	1.05665e-06
ENSG00000140534_CT-G.C	15	1.05665e-06
ENSG00000145113_TA-C.G	15	1.05665e-06
ENSG00000145362_CT-T.G	15	1.05665e-06
ENSG00000146143_CG-G.A	15	1.05665e-06
ENSG00000146143_CT-G.G	15	1.05665e-06
ENSG00000146143_CT-T.G	15	1.05665e-06
ENSG00000146143_TC-C.G	15	1.05665e-06
ENSG00000148219_CT-A.G	15	1.05665e-06
ENSG00000148219_CT-G.G	15	1.05665e-06
ENSG00000149531_CG-A.C	15	1.05665e-06
ENSG00000149531_CT-C.G	15	1.05665e-06
ENSG00000149531_TA-A.G	15	1.05665e-06
ENSG00000150275_TG-T.T	15	1.05665e-06
ENSG00000151914_CT-T.G	15	1.05665e-06
ENSG00000152926_CA-T.T	15	1.05665e-06
ENSG00000157423_CT-C.G	15	1.05665e-06
ENSG00000157423_CT-T.G	15	1.05665e-06
ENSG00000164741_CT-G.G	15	1.05665e-06
ENSG00000164741_CT-T.G	15	1.05665e-06
ENSG00000165323_CT-C.G	15	1.05665e-06
ENSG00000167633_CT-A.G	15	1.05665e-06
ENSG00000167658_CT-C.G	15	1.05665e-06
ENSG00000169436_CT-C.G	15	1.05665e-06
ENSG00000169894_TC-A.G	15	1.05665e-06
ENSG00000173039_CT-A.G	15	1.05665e-06
ENSG00000173077_CT-T.G	15	1.05665e-06
ENSG00000174469_CT-A.A	15	1.05665e-06
ENSG00000174501_CT-T.T	15	1.05665e-06
ENSG00000177103_CT-G.G	15	1.05665e-06
ENSG00000179344_CT-C.T	15	1.05665e-06
ENSG00000179344_CT-G.G	15	1.05665e-06
ENSG00000179820_CT-G.G	15	1.05665e-06
ENSG00000179869_CT-A.G	15	1.05665e-06
ENSG00000181143_CT-A.C	15	1.05665e-06
ENSG00000183091_CT-T.G	15	1.05665e-06
ENSG00000183638_CT-G.G	15	1.05665e-06
ENSG00000185567_CT-G.G	15	1.05665e-06
ENSG00000185567_CT-T.G	15	1.05665e-06
ENSG00000196126_CA-A.A	15	1.05665e-06
ENSG00000196126_CA-A.C	15	1.05665e-06
ENSG00000196126_TC-G.T	15	1.05665e-06
ENSG00000196367_CT-A.G	15	1.05665e-06
ENSG00000196565_CA-T.T	15	1.05665e-06
ENSG00000198502_CT-C.A	15	1.05665e-06
ENSG00000198502_CT-T.A	15	1.05665e-06
ENSG00000198788_CA-C.C	15	1.05665e-06
ENSG00000198838_CT-A.G	15	1.05665e-06
ENSG00000204969_CT-G.C	15	1.05665e-06
ENSG00000204970_CT-G.C	15	1.05665e-06
ENSG00000206190_CT-C.G	15	1.05665e-06
ENSG00000211896_CA-A.A	15	1.05665e-06
ENSG00000211899_CA-A.A	15	1.05665e-06
ENSG00000211899_CA-G.C	15	1.05665e-06
ENSG00000211899_CT-A.A	15	1.05665e-06
ENSG00000211934_TC-C.G	15	1.05665e-06
ENSG00000211964_CT-C.G	15	1.05665e-06
ENSG00000211965_CT-C.G	15	1.05665e-06
ENSG00000211967_CA-T.T	15	1.05665e-06
ENSG00000211968_CT-A.G	15	1.05665e-06
ENSG00000211968_CT-C.G	15	1.05665e-06
ENSG00000211973_CA-A.A	15	1.05665e-06
ENSG00000211973_CA-T.T	15	1.05665e-06
ENSG00000211973_CT-G.C	15	1.05665e-06
ENSG00000211976_CT-A.G	15	1.05665e-06
ENSG00000211976_CT-G.G	15	1.05665e-06
ENSG00000211976_CT-T.T	15	1.05665e-06
ENSG00000212127_TC-G.A	15	1.05665e-06
ENSG00000228273_TC-G.G	15	1.05665e-06
ENSG00000232216_CT-T.T	15	1.05665e-06
ENSG00000253159_CT-A.G	15	1.05665e-06
ENSG00000255408_CT-G.C	15	1.05665e-06
CATG00000004565_CA-C.C	14	3.2161e-06
CATG00000004565_CT-C.G	14	3.2161e-06
ENSG00000007047_CT-A.G	14	3.2161e-06
ENSG00000007174_CT-G.G	14	3.2161e-06
ENSG00000008130_CT-A.G	14	3.2161e-06
ENSG00000034152_CT-C.G	14	3.2161e-06
ENSG00000046889_CT-T.G	14	3.2161e-06
ENSG00000048052_CT-A.G	14	3.2161e-06
ENSG00000048828_CA-C.G	14	3.2161e-06
ENSG00000055609_CA-A.C	14	3.2161e-06
ENSG00000055609_CT-A.A	14	3.2161e-06
ENSG00000055609_CT-C.C	14	3.2161e-06
ENSG00000055609_CT-T.C	14	3.2161e-06
ENSG00000055609_TC-T.A	14	3.2161e-06
ENSG00000067369_CT-A.G	14	3.2161e-06
ENSG00000071242_CT-C.G	14	3.2161e-06
ENSG00000071242_CT-G.G	14	3.2161e-06
ENSG00000073910_CT-G.G	14	3.2161e-06
ENSG00000075275_CT-A.G	14	3.2161e-06
ENSG00000079432_CT-A.G	14	3.2161e-06
ENSG00000091656_CT-T.G	14	3.2161e-06
ENSG00000103275_CT-G.G	14	3.2161e-06
ENSG00000106571_CT-A.G	14	3.2161e-06
ENSG00000107736_CT-A.G	14	3.2161e-06
ENSG00000107736_CT-T.G	14	3.2161e-06
ENSG00000108018_CA-T.T	14	3.2161e-06
ENSG00000109536_CA-T.A	14	3.2161e-06
ENSG00000109536_CT-A.C	14	3.2161e-06
ENSG00000109536_TC-T.G	14	3.2161e-06
ENSG00000110427_CT-T.G	14	3.2161e-06
ENSG00000111215_CA-T.T	14	3.2161e-06
ENSG00000111215_CG-A.A	14	3.2161e-06
ENSG00000111215_CT-C.C	14	3.2161e-06
ENSG00000111799_CA-T.T	14	3.2161e-06
ENSG00000117983_CT-G.G	14	3.2161e-06
ENSG00000120328_CT-C.G	14	3.2161e-06
ENSG00000121904_CT-A.G	14	3.2161e-06
ENSG00000124721_CT-T.G	14	3.2161e-06
ENSG00000126254_CT-G.G	14	3.2161e-06
ENSG00000128591_CT-G.G	14	3.2161e-06
ENSG00000129646_CT-G.A	14	3.2161e-06
ENSG00000133703_CT-G.T	14	3.2161e-06
ENSG00000134982_CT-A.A	14	3.2161e-06
ENSG00000143061_CT-A.G	14	3.2161e-06
ENSG00000146143_CA-A.A	14	3.2161e-06
ENSG00000146143_CT-G.C	14	3.2161e-06
ENSG00000149531_CA-T.T	14	3.2161e-06
ENSG00000149531_CT-A.G	14	3.2161e-06
ENSG00000150275_CT-T.G	14	3.2161e-06
ENSG00000151067_CT-A.G	14	3.2161e-06
ENSG00000151240_CT-C.G	14	3.2161e-06
ENSG00000154114_CT-G.G	14	3.2161e-06
ENSG00000155093_CT-A.A	14	3.2161e-06
ENSG00000155093_TC-A.A	14	3.2161e-06
ENSG00000155657_CT-T.A	14	3.2161e-06
ENSG00000155657_CT-T.C	14	3.2161e-06
ENSG00000155657_TC-G.T	14	3.2161e-06
ENSG00000157423_CT-A.G	14	3.2161e-06
ENSG00000164741_CT-A.G	14	3.2161e-06
ENSG00000164796_CA-T.A	14	3.2161e-06
ENSG00000164796_CT-G.G	14	3.2161e-06
ENSG00000165238_CT-G.G	14	3.2161e-06
ENSG00000167346_CA-T.T	14	3.2161e-06
ENSG00000167346_CT-T.G	14	3.2161e-06
ENSG00000167658_CT-T.G	14	3.2161e-06
ENSG00000169876_CT-A.G	14	3.2161e-06
ENSG00000169894_CA-C.T	14	3.2161e-06
ENSG00000169894_CT-C.C	14	3.2161e-06
ENSG00000169894_CT-G.G	14	3.2161e-06
ENSG00000170631_TC-A.T	14	3.2161e-06
ENSG00000170927_CT-A.G	14	3.2161e-06
ENSG00000171444_CT-T.G	14	3.2161e-06
ENSG00000171811_CT-G.G	14	3.2161e-06
ENSG00000172322_CT-A.G	14	3.2161e-06
ENSG00000172915_CT-T.G	14	3.2161e-06
ENSG00000174100_CT-G.G	14	3.2161e-06
ENSG00000174469_CA-A.A	14	3.2161e-06
ENSG00000174469_TC-A.G	14	3.2161e-06
ENSG00000175894_CT-G.C	14	3.2161e-06
ENSG00000175894_CT-G.G	14	3.2161e-06
ENSG00000177239_CT-G.A	14	3.2161e-06
ENSG00000177239_TC-A.G	14	3.2161e-06
ENSG00000177239_TC-C.G	14	3.2161e-06
ENSG00000178685_CT-A.G	14	3.2161e-06
ENSG00000179344_TC-A.G	14	3.2161e-06
ENSG00000180257_CT-T.G	14	3.2161e-06
ENSG00000181143_CA-C.T	14	3.2161e-06
ENSG00000181143_CT-G.C	14	3.2161e-06
ENSG00000181143_TC-T.C	14	3.2161e-06
ENSG00000183020_CT-T.G	14	3.2161e-06
ENSG00000183020_TG-G.G	14	3.2161e-06
ENSG00000183091_CT-G.G	14	3.2161e-06
ENSG00000183230_CA-T.T	14	3.2161e-06
ENSG00000183230_CT-C.G	14	3.2161e-06
ENSG00000183638_TC-T.T	14	3.2161e-06
ENSG00000184347_CT-A.G	14	3.2161e-06
ENSG00000184956_TG-G.G	14	3.2161e-06
ENSG00000185008_CT-A.G	14	3.2161e-06
ENSG00000185274_CT-C.G	14	3.2161e-06
ENSG00000186081_CT-T.G	14	3.2161e-06
ENSG00000186472_CT-A.G	14	3.2161e-06
ENSG00000187391_CT-G.G	14	3.2161e-06
ENSG00000196126_CA-T.C	14	3.2161e-06
ENSG00000196367_CT-G.G	14	3.2161e-06
ENSG00000196498_CT-G.G	14	3.2161e-06
ENSG00000196569_CA-T.T	14	3.2161e-06
ENSG00000197479_CT-C.G	14	3.2161e-06
ENSG00000197937_CT-T.G	14	3.2161e-06
ENSG00000198464_CT-T.G	14	3.2161e-06
ENSG00000198482_CA-T.T	14	3.2161e-06
ENSG00000198482_CT-A.G	14	3.2161e-06
ENSG00000198482_CT-T.G	14	3.2161e-06
ENSG00000198502_CT-G.T	14	3.2161e-06
ENSG00000198502_TC-C.A	14	3.2161e-06
ENSG00000198626_CT-G.G	14	3.2161e-06
ENSG00000203780_CG-G.C	14	3.2161e-06
ENSG00000203780_CT-A.A	14	3.2161e-06
ENSG00000203780_TC-G.G	14	3.2161e-06
ENSG00000204514_CA-C.T	14	3.2161e-06
ENSG00000204525_CT-A.G	14	3.2161e-06
ENSG00000204577_CT-A.G	14	3.2161e-06
ENSG00000204965_CT-G.C	14	3.2161e-06
ENSG00000204967_CT-G.C	14	3.2161e-06
ENSG00000205420_CT-G.G	14	3.2161e-06
ENSG00000206190_CT-A.G	14	3.2161e-06
ENSG00000206503_CT-C.A	14	3.2161e-06
ENSG00000211896_CA-C.C	14	3.2161e-06
ENSG00000211896_CA-G.C	14	3.2161e-06
ENSG00000211896_CT-A.A	14	3.2161e-06
ENSG00000211896_TG-A.C	14	3.2161e-06
ENSG00000211899_CA-C.C	14	3.2161e-06
ENSG00000211899_CA-G.A	14	3.2161e-06
ENSG00000211899_TC-G.A	14	3.2161e-06
ENSG00000211899_TG-A.C	14	3.2161e-06
ENSG00000211962_CT-C.G	14	3.2161e-06
ENSG00000211967_CA-A.A	14	3.2161e-06
ENSG00000211967_CT-T.G	14	3.2161e-06
ENSG00000211968_TC-C.G	14	3.2161e-06
ENSG00000211973_TG-A.C	14	3.2161e-06
ENSG00000211976_CA-G.A	14	3.2161e-06
ENSG00000212127_CG-A.A	14	3.2161e-06
ENSG00000212127_CT-C.C	14	3.2161e-06
ENSG00000224373_CT-C.G	14	3.2161e-06
ENSG00000224373_TC-C.G	14	3.2161e-06
ENSG00000227124_CT-G.C	14	3.2161e-06
ENSG00000227124_TA-A.T	14	3.2161e-06
ENSG00000227124_TC-G.T	14	3.2161e-06
ENSG00000232216_CT-A.G	14	3.2161e-06
ENSG00000232216_CT-G.G	14	3.2161e-06
ENSG00000253485_CA-T.T	14	3.2161e-06
ENSG00000253910_CA-T.T	14	3.2161e-06
ENSG00000253910_CT-G.C	14	3.2161e-06
ENSG00000254221_CT-G.C	14	3.2161e-06
ENSG00000254245_CT-G.C	14	3.2161e-06
ENSG00000262209_CA-T.T	14	3.2161e-06
ENSG00000262576_CT-G.C	14	3.2161e-06
ENSG00000268750_CA-C.T	14	3.2161e-06
ENSG00000269476_CA-C.T	14	3.2161e-06
ENSG00000002746_CT-A.G	13	9.63168e-06
ENSG00000005108_CT-G.G	13	9.63168e-06
ENSG00000007174_CT-T.G	13	9.63168e-06
ENSG00000008128_CT-A.G	13	9.63168e-06
ENSG00000034152_CT-A.G	13	9.63168e-06
ENSG00000048828_CT-A.G	13	9.63168e-06
ENSG00000054654_CT-T.G	13	9.63168e-06
ENSG00000055609_CT-G.C	13	9.63168e-06
ENSG00000081842_CT-G.C	13	9.63168e-06
ENSG00000083067_CT-T.G	13	9.63168e-06
ENSG00000083844_CA-T.T	13	9.63168e-06
ENSG00000086570_CT-C.G	13	9.63168e-06
ENSG00000086570_CT-T.G	13	9.63168e-06
ENSG00000099622_CT-A.G	13	9.63168e-06
ENSG00000101680_CT-G.G	13	9.63168e-06
ENSG00000104447_CT-G.G	13	9.63168e-06
ENSG00000107611_CT-A.G	13	9.63168e-06
ENSG00000109536_TA-T.T	13	9.63168e-06
ENSG00000110427_CT-A.G	13	9.63168e-06
ENSG00000111215_CA-T.A	13	9.63168e-06
ENSG00000111215_CT-T.A	13	9.63168e-06
ENSG00000111215_TA-T.T	13	9.63168e-06
ENSG00000111215_TC-C.T	13	9.63168e-06
ENSG00000111215_TC-G.G	13	9.63168e-06
ENSG00000112159_CT-T.G	13	9.63168e-06
ENSG00000112852_CT-C.G	13	9.63168e-06
ENSG00000113248_CA-T.T	13	9.63168e-06
ENSG00000121879_TC-A.G	13	9.63168e-06
ENSG00000128512_CT-A.G	13	9.63168e-06
ENSG00000128512_CT-G.G	13	9.63168e-06
ENSG00000129646_CT-C.G	13	9.63168e-06
ENSG00000130635_CT-T.G	13	9.63168e-06
ENSG00000133805_CT-T.G	13	9.63168e-06
ENSG00000134070_CT-C.G	13	9.63168e-06
ENSG00000134516_CT-G.G	13	9.63168e-06
ENSG00000134539_CT-A.G	13	9.63168e-06
ENSG00000140534_CT-C.T	13	9.63168e-06
ENSG00000140743_CT-G.G	13	9.63168e-06
ENSG00000141510_CT-T.G	13	9.63168e-06
ENSG00000142449_CT-G.G	13	9.63168e-06
ENSG00000143061_TC-C.G	13	9.63168e-06
ENSG00000143341_CT-G.G	13	9.63168e-06
ENSG00000146143_CG-A.A	13	9.63168e-06
ENSG00000146143_CT-T.A	13	9.63168e-06
ENSG00000146143_TG-T.T	13	9.63168e-06
ENSG00000149256_CT-T.G	13	9.63168e-06
ENSG00000149531_CG-A.G	13	9.63168e-06
ENSG00000149531_TC-T.T	13	9.63168e-06
ENSG00000149531_TG-T.A	13	9.63168e-06
ENSG00000151067_CT-C.G	13	9.63168e-06
ENSG00000151914_CA-T.T	13	9.63168e-06
ENSG00000154262_CT-G.G	13	9.63168e-06
ENSG00000155093_CT-C.A	13	9.63168e-06
ENSG00000155657_CA-G.T	13	9.63168e-06
ENSG00000155657_CT-T.T	13	9.63168e-06
ENSG00000155657_TC-C.T	13	9.63168e-06
ENSG00000155657_TG-T.T	13	9.63168e-06
ENSG00000155897_CT-A.G	13	9.63168e-06
ENSG00000157423_CG-A.A	13	9.63168e-06
ENSG00000157423_CT-T.T	13	9.63168e-06
ENSG00000161021_CT-G.G	13	9.63168e-06
ENSG00000164199_CT-T.G	13	9.63168e-06
ENSG00000164199_TG-T.T	13	9.63168e-06
ENSG00000164309_CA-T.T	13	9.63168e-06
ENSG00000164694_CT-A.G	13	9.63168e-06
ENSG00000166924_CT-A.G	13	9.63168e-06
ENSG00000167658_CT-A.G	13	9.63168e-06
ENSG00000167766_CA-T.T	13	9.63168e-06
ENSG00000168702_CT-G.G	13	9.63168e-06
ENSG00000168702_CT-T.G	13	9.63168e-06
ENSG00000169894_CT-T.A	13	9.63168e-06
ENSG00000170477_CT-G.C	13	9.63168e-06
ENSG00000170631_TC-G.G	13	9.63168e-06
ENSG00000171798_CT-A.G	13	9.63168e-06
ENSG00000171811_CT-C.G	13	9.63168e-06
ENSG00000172915_CA-T.T	13	9.63168e-06
ENSG00000174469_TC-A.T	13	9.63168e-06
ENSG00000176406_CT-G.G	13	9.63168e-06
ENSG00000176406_CT-T.G	13	9.63168e-06
ENSG00000179344_CT-G.C	13	9.63168e-06
ENSG00000179344_CT-G.T	13	9.63168e-06
ENSG00000179344_CT-T.C	13	9.63168e-06
ENSG00000179869_CT-T.G	13	9.63168e-06
ENSG00000181143_CT-T.G	13	9.63168e-06
ENSG00000181143_TG-C.T	13	9.63168e-06
ENSG00000182871_CT-C.G	13	9.63168e-06
ENSG00000183117_CA-T.A	13	9.63168e-06
ENSG00000183117_CT-T.T	13	9.63168e-06
ENSG00000183117_TA-T.T	13	9.63168e-06
ENSG00000183230_CT-G.G	13	9.63168e-06
ENSG00000184347_CT-T.G	13	9.63168e-06
ENSG00000184956_CT-A.C	13	9.63168e-06
ENSG00000184956_CT-T.G	13	9.63168e-06
ENSG00000185274_CT-T.G	13	9.63168e-06
ENSG00000186081_CT-G.G	13	9.63168e-06
ENSG00000187391_CT-T.G	13	9.63168e-06
ENSG00000187498_CT-A.A	13	9.63168e-06
ENSG00000187498_CT-T.G	13	9.63168e-06
ENSG00000187775_CT-C.G	13	9.63168e-06
ENSG00000188107_CT-A.G	13	9.63168e-06
ENSG00000188107_CT-G.G	13	9.63168e-06
ENSG00000188107_TC-A.A	13	9.63168e-06
ENSG00000188818_CT-C.C	13	9.63168e-06
ENSG00000196126_CA-C.C	13	9.63168e-06
ENSG00000196126_CG-A.T	13	9.63168e-06
ENSG00000196126_CG-C.A	13	9.63168e-06
ENSG00000196126_TG-C.G	13	9.63168e-06
ENSG00000196126_TG-T.G	13	9.63168e-06
ENSG00000197410_CT-T.G	13	9.63168e-06
ENSG00000198464_CA-T.T	13	9.63168e-06
ENSG00000198464_CT-A.G	13	9.63168e-06
ENSG00000198502_CG-T.C	13	9.63168e-06
ENSG00000198502_CT-G.C	13	9.63168e-06
ENSG00000198502_TC-A.A	13	9.63168e-06
ENSG00000198626_CA-T.T	13	9.63168e-06
ENSG00000198626_CT-C.G	13	9.63168e-06
ENSG00000198838_CA-T.T	13	9.63168e-06
ENSG00000198838_CT-G.G	13	9.63168e-06
ENSG00000198879_CT-C.G	13	9.63168e-06
ENSG00000198947_CT-A.G	13	9.63168e-06
ENSG00000203780_CA-C.C	13	9.63168e-06
ENSG00000203780_CA-C.G	13	9.63168e-06
ENSG00000203780_CA-G.G	13	9.63168e-06
ENSG00000206503_CT-A.A	13	9.63168e-06
ENSG00000206503_CT-A.G	13	9.63168e-06
ENSG00000206503_CT-C.T	13	9.63168e-06
ENSG00000206503_TC-C.G	13	9.63168e-06
ENSG00000211896_TC-A.T	13	9.63168e-06
ENSG00000211896_TC-G.A	13	9.63168e-06
ENSG00000211899_TC-A.T	13	9.63168e-06
ENSG00000211934_CA-A.A	13	9.63168e-06
ENSG00000211934_CT-C.C	13	9.63168e-06
ENSG00000211934_CT-C.T	13	9.63168e-06
ENSG00000211934_CT-G.G	13	9.63168e-06
ENSG00000211934_CT-T.G	13	9.63168e-06
ENSG00000211934_CT-T.T	13	9.63168e-06
ENSG00000211962_CT-A.G	13	9.63168e-06
ENSG00000211964_CT-A.G	13	9.63168e-06
ENSG00000211964_TC-C.G	13	9.63168e-06
ENSG00000211965_TC-C.G	13	9.63168e-06
ENSG00000211967_CA-C.C	13	9.63168e-06
ENSG00000211967_CT-A.A	13	9.63168e-06
ENSG00000211973_CA-C.C	13	9.63168e-06
ENSG00000211973_CT-A.A	13	9.63168e-06
ENSG00000211973_CT-A.C	13	9.63168e-06
ENSG00000211976_CA-T.T	13	9.63168e-06
ENSG00000211976_CT-A.A	13	9.63168e-06
ENSG00000212127_CT-T.A	13	9.63168e-06
ENSG00000212127_TA-T.T	13	9.63168e-06
ENSG00000212127_TC-C.T	13	9.63168e-06
ENSG00000215182_CT-T.C	13	9.63168e-06
ENSG00000224373_CT-A.G	13	9.63168e-06
ENSG00000225614_CT-C.G	13	9.63168e-06
ENSG00000227124_CA-G.C	13	9.63168e-06
ENSG00000227124_TA-C.G	13	9.63168e-06
ENSG00000227124_TA-T.T	13	9.63168e-06
ENSG00000227124_TC-C.G	13	9.63168e-06
ENSG00000228273_CT-A.G	13	9.63168e-06
ENSG00000228273_CT-T.G	13	9.63168e-06
ENSG00000228273_TC-C.G	13	9.63168e-06
ENSG00000232216_CA-G.A	13	9.63168e-06
ENSG00000232216_CT-A.A	13	9.63168e-06
ENSG00000239998_CT-A.G	13	9.63168e-06
ENSG00000253485_CT-G.C	13	9.63168e-06
ENSG00000256771_CA-T.T	13	9.63168e-06
ENSG00000258864_CT-A.A	13	9.63168e-06
ENSG00000268797_CT-G.G	13	9.63168e-06
ENSG00000269699_CT-A.G	13	9.63168e-06
CATG00000004187_CT-A.G	12	2.83457e-05
CATG00000081433_CT-G.C	12	2.83457e-05
CATG00000101330_CT-A.G	12	2.83457e-05
ENSG00000002746_CT-T.G	12	2.83457e-05
ENSG00000008128_TC-T.T	12	2.83457e-05
ENSG00000010438_TC-C.T	12	2.83457e-05
ENSG00000010438_TC-T.A	12	2.83457e-05
ENSG00000029534_CT-C.G	12	2.83457e-05
ENSG00000036448_CT-G.G	12	2.83457e-05
ENSG00000042781_CA-T.T	12	2.83457e-05
ENSG00000048052_CA-T.T	12	2.83457e-05
ENSG00000054654_CT-G.G	12	2.83457e-05
ENSG00000055609_CA-T.A	12	2.83457e-05
ENSG00000055609_CT-C.A	12	2.83457e-05
ENSG00000055609_TC-A.A	12	2.83457e-05
ENSG00000055609_TC-A.T	12	2.83457e-05
ENSG00000055609_TC-T.T	12	2.83457e-05
ENSG00000055609_TG-T.T	12	2.83457e-05
ENSG00000075275_CT-C.G	12	2.83457e-05
ENSG00000083844_CT-G.T	12	2.83457e-05
ENSG00000088298_CT-T.G	12	2.83457e-05
ENSG00000099139_CT-G.G	12	2.83457e-05
ENSG00000102452_CT-G.G	12	2.83457e-05
ENSG00000104447_CA-T.T	12	2.83457e-05
ENSG00000106278_CA-T.T	12	2.83457e-05
ENSG00000107147_CT-C.G	12	2.83457e-05
ENSG00000109536_CT-G.A	12	2.83457e-05
ENSG00000109536_CT-T.A	12	2.83457e-05
ENSG00000111215_CG-T.T	12	2.83457e-05
ENSG00000111215_CT-A.G	12	2.83457e-05
ENSG00000111799_CT-A.G	12	2.83457e-05
ENSG00000112096_TC-A.T	12	2.83457e-05
ENSG00000113205_CA-T.T	12	2.83457e-05
ENSG00000119523_CT-A.G	12	2.83457e-05
ENSG00000121904_CT-T.G	12	2.83457e-05
ENSG00000126254_CT-A.G	12	2.83457e-05
ENSG00000126254_CT-C.G	12	2.83457e-05
ENSG00000127603_CT-T.G	12	2.83457e-05
ENSG00000128591_TC-T.C	12	2.83457e-05
ENSG00000128815_CT-C.G	12	2.83457e-05
ENSG00000130226_CA-T.T	12	2.83457e-05
ENSG00000130226_CT-C.G	12	2.83457e-05
ENSG00000130226_TC-A.G	12	2.83457e-05
ENSG00000131018_TG-T.T	12	2.83457e-05
ENSG00000134516_CA-T.T	12	2.83457e-05
ENSG00000134982_CG-T.A	12	2.83457e-05
ENSG00000135298_CA-T.T	12	2.83457e-05
ENSG00000135298_CT-A.G	12	2.83457e-05
ENSG00000135298_TG-T.T	12	2.83457e-05
ENSG00000141510_CA-T.C	12	2.83457e-05
ENSG00000143631_CT-T.G	12	2.83457e-05
ENSG00000144406_CT-C.G	12	2.83457e-05
ENSG00000145113_CT-G.A	12	2.83457e-05
ENSG00000145191_CT-G.C	12	2.83457e-05
ENSG00000146143_CA-A.C	12	2.83457e-05
ENSG00000146143_CG-T.T	12	2.83457e-05
ENSG00000146143_TC-C.C	12	2.83457e-05
ENSG00000148408_CT-T.G	12	2.83457e-05
ENSG00000149256_CA-T.T	12	2.83457e-05
ENSG00000149531_CA-A.A	12	2.83457e-05
ENSG00000149531_CG-G.C	12	2.83457e-05
ENSG00000150275_CT-A.A	12	2.83457e-05
ENSG00000150275_CT-C.G	12	2.83457e-05
ENSG00000150275_CT-G.G	12	2.83457e-05
ENSG00000150275_TA-A.T	12	2.83457e-05
ENSG00000150760_CT-T.G	12	2.83457e-05
ENSG00000152926_CT-G.G	12	2.83457e-05
ENSG00000154258_CA-T.T	12	2.83457e-05
ENSG00000154262_CA-T.T	12	2.83457e-05
ENSG00000154358_CT-T.G	12	2.83457e-05
ENSG00000155093_TC-C.C	12	2.83457e-05
ENSG00000155093_TC-G.A	12	2.83457e-05
ENSG00000155093_TG-G.G	12	2.83457e-05
ENSG00000155657_CT-A.A	12	2.83457e-05
ENSG00000155657_CT-A.T	12	2.83457e-05
ENSG00000155657_CT-G.A	12	2.83457e-05
ENSG00000161204_CT-C.G	12	2.83457e-05
ENSG00000161204_CT-G.G	12	2.83457e-05
ENSG00000162849_CT-C.G	12	2.83457e-05
ENSG00000163359_CT-T.G	12	2.83457e-05
ENSG00000164796_CA-A.A	12	2.83457e-05
ENSG00000165233_TC-G.T	12	2.83457e-05
ENSG00000165238_TC-G.T	12	2.83457e-05
ENSG00000166206_CT-A.G	12	2.83457e-05
ENSG00000166833_CT-T.G	12	2.83457e-05
ENSG00000166924_CT-G.G	12	2.83457e-05
ENSG00000167633_CT-C.C	12	2.83457e-05
ENSG00000167633_CT-C.G	12	2.83457e-05
ENSG00000167633_CT-T.G	12	2.83457e-05
ENSG00000167633_TC-A.G	12	2.83457e-05
ENSG00000168702_CA-C.T	12	2.83457e-05
ENSG00000169894_TC-G.T	12	2.83457e-05
ENSG00000170175_CT-C.G	12	2.83457e-05
ENSG00000170486_CT-T.G	12	2.83457e-05
ENSG00000170927_CA-T.T	12	2.83457e-05
ENSG00000171798_CT-C.G	12	2.83457e-05
ENSG00000171798_CT-G.G	12	2.83457e-05
ENSG00000171798_TC-C.A	12	2.83457e-05
ENSG00000173039_CT-C.G	12	2.83457e-05
ENSG00000173077_CT-A.G	12	2.83457e-05
ENSG00000174469_CT-T.T	12	2.83457e-05
ENSG00000174501_CG-T.T	12	2.83457e-05
ENSG00000176406_CA-T.T	12	2.83457e-05
ENSG00000176406_CT-A.G	12	2.83457e-05
ENSG00000177103_CT-A.G	12	2.83457e-05
ENSG00000178031_CT-C.G	12	2.83457e-05
ENSG00000178104_CT-G.G	12	2.83457e-05
ENSG00000178209_CT-G.T	12	2.83457e-05
ENSG00000179344_CT-T.A	12	2.83457e-05
ENSG00000179344_CT-T.T	12	2.83457e-05
ENSG00000179344_TC-A.A	12	2.83457e-05
ENSG00000179344_TC-A.C	12	2.83457e-05
ENSG00000179820_CT-T.G	12	2.83457e-05
ENSG00000179869_CA-T.T	12	2.83457e-05
ENSG00000180257_CA-T.T	12	2.83457e-05
ENSG00000182141_CA-T.T	12	2.83457e-05
ENSG00000182871_CT-A.G	12	2.83457e-05
ENSG00000183020_TC-C.G	12	2.83457e-05
ENSG00000183091_CA-T.T	12	2.83457e-05
ENSG00000183117_CA-C.T	12	2.83457e-05
ENSG00000183117_CG-A.A	12	2.83457e-05
ENSG00000183117_CT-C.T	12	2.83457e-05
ENSG00000183117_CT-G.T	12	2.83457e-05
ENSG00000183117_CT-T.C	12	2.83457e-05
ENSG00000183117_TC-A.T	12	2.83457e-05
ENSG00000183230_CT-T.G	12	2.83457e-05
ENSG00000183638_CT-T.T	12	2.83457e-05
ENSG00000184347_CT-G.G	12	2.83457e-05
ENSG00000184999_CA-T.T	12	2.83457e-05
ENSG00000186472_CA-T.T	12	2.83457e-05
ENSG00000187116_CT-A.G	12	2.83457e-05
ENSG00000187240_CA-T.T	12	2.83457e-05
ENSG00000187240_CT-T.G	12	2.83457e-05
ENSG00000187775_CT-T.G	12	2.83457e-05
ENSG00000188107_CT-T.T	12	2.83457e-05
ENSG00000188107_TG-T.T	12	2.83457e-05
ENSG00000188818_CT-G.G	12	2.83457e-05
ENSG00000189013_CT-G.G	12	2.83457e-05
ENSG00000189056_CT-T.G	12	2.83457e-05
ENSG00000196126_CA-C.A	12	2.83457e-05
ENSG00000196126_CA-C.G	12	2.83457e-05
ENSG00000196126_TG-T.A	12	2.83457e-05
ENSG00000196557_TC-A.G	12	2.83457e-05
ENSG00000196565_CT-C.G	12	2.83457e-05
ENSG00000196739_CT-C.G	12	2.83457e-05
ENSG00000197410_CA-T.T	12	2.83457e-05
ENSG00000198010_CT-C.C	12	2.83457e-05
ENSG00000198482_CT-T.T	12	2.83457e-05
ENSG00000198502_CG-T.T	12	2.83457e-05
ENSG00000198502_CT-A.G	12	2.83457e-05
ENSG00000198502_CT-T.C	12	2.83457e-05
ENSG00000198502_CT-T.G	12	2.83457e-05
ENSG00000198502_TA-C.C	12	2.83457e-05
ENSG00000198502_TC-A.G	12	2.83457e-05
ENSG00000198502_TG-A.G	12	2.83457e-05
ENSG00000198788_CT-T.G	12	2.83457e-05
ENSG00000198879_CT-A.G	12	2.83457e-05
ENSG00000203780_CT-A.T	12	2.83457e-05
ENSG00000203780_TC-C.T	12	2.83457e-05
ENSG00000204525_TC-A.G	12	2.83457e-05
ENSG00000206503_CT-A.C	12	2.83457e-05
ENSG00000206503_TC-G.G	12	2.83457e-05
ENSG00000211896_CG-G.C	12	2.83457e-05
ENSG00000211896_CT-A.C	12	2.83457e-05
ENSG00000211896_CT-T.C	12	2.83457e-05
ENSG00000211896_TC-A.C	12	2.83457e-05
ENSG00000211896_TC-G.T	12	2.83457e-05
ENSG00000211899_CG-G.C	12	2.83457e-05
ENSG00000211899_CT-A.C	12	2.83457e-05
ENSG00000211899_CT-T.C	12	2.83457e-05
ENSG00000211899_TC-A.C	12	2.83457e-05
ENSG00000211899_TC-G.T	12	2.83457e-05
ENSG00000211934_TC-G.A	12	2.83457e-05
ENSG00000211934_TG-A.C	12	2.83457e-05
ENSG00000211962_CT-G.G	12	2.83457e-05
ENSG00000211964_CT-C.T	12	2.83457e-05
ENSG00000211965_CT-C.T	12	2.83457e-05
ENSG00000211967_CT-G.C	12	2.83457e-05
ENSG00000211967_TG-A.C	12	2.83457e-05
ENSG00000211968_CT-C.T	12	2.83457e-05
ENSG00000211973_CT-T.C	12	2.83457e-05
ENSG00000211973_TC-A.T	12	2.83457e-05
ENSG00000211973_TC-G.A	12	2.83457e-05
ENSG00000211973_TC-G.T	12	2.83457e-05
ENSG00000211976_CA-C.C	12	2.83457e-05
ENSG00000211976_CT-C.C	12	2.83457e-05
ENSG00000212127_CA-T.T	12	2.83457e-05
ENSG00000212127_TC-G.G	12	2.83457e-05
ENSG00000213931_CT-A.G	12	2.83457e-05
ENSG00000215182_CT-C.A	12	2.83457e-05
ENSG00000215182_CT-C.T	12	2.83457e-05
ENSG00000224373_CT-C.A	12	2.83457e-05
ENSG00000224373_CT-T.T	12	2.83457e-05
ENSG00000227124_CT-G.A	12	2.83457e-05
ENSG00000227124_CT-T.T	12	2.83457e-05
ENSG00000228273_CT-C.G	12	2.83457e-05
ENSG00000228273_CT-T.A	12	2.83457e-05
ENSG00000232216_CA-T.T	12	2.83457e-05
ENSG00000234745_TC-A.A	12	2.83457e-05
ENSG00000234745_TC-A.G	12	2.83457e-05
ENSG00000235531_CT-T.G	12	2.83457e-05
ENSG00000239389_CT-C.G	12	2.83457e-05
ENSG00000239998_TC-T.T	12	2.83457e-05
ENSG00000253537_CA-T.T	12	2.83457e-05
ENSG00000253731_CA-T.T	12	2.83457e-05
ENSG00000253731_CT-G.C	12	2.83457e-05
ENSG00000253767_CA-T.T	12	2.83457e-05
ENSG00000253953_CA-T.T	12	2.83457e-05
ENSG00000255622_CA-T.T	12	2.83457e-05
ENSG00000262209_CT-G.C	12	2.83457e-05
CATG00000004565_CG-A.C	11	8.18482e-05
CATG00000101330_TC-G.T	11	8.18482e-05
CATG00000110062_CT-A.G	11	8.18482e-05
ENSG00000000971_CA-T.T	11	8.18482e-05
ENSG00000005108_CA-T.T	11	8.18482e-05
ENSG00000007545_CT-T.G	11	8.18482e-05
ENSG00000008128_TC-A.G	11	8.18482e-05
ENSG00000010438_CA-A.C	11	8.18482e-05
ENSG00000029534_CT-A.G	11	8.18482e-05
ENSG00000029534_CT-T.G	11	8.18482e-05
ENSG00000039139_CA-T.T	11	8.18482e-05
ENSG00000046889_CA-T.T	11	8.18482e-05
ENSG00000048052_CT-G.G	11	8.18482e-05
ENSG00000054654_CT-A.G	11	8.18482e-05
ENSG00000055609_CG-T.T	11	8.18482e-05
ENSG00000067369_CT-T.G	11	8.18482e-05
ENSG00000073910_TC-G.G	11	8.18482e-05
ENSG00000081479_CT-T.G	11	8.18482e-05
ENSG00000083067_CA-T.T	11	8.18482e-05
ENSG00000083844_CT-G.C	11	8.18482e-05
ENSG00000086289_CT-T.G	11	8.18482e-05
ENSG00000088298_CT-A.G	11	8.18482e-05
ENSG00000091656_CA-T.T	11	8.18482e-05
ENSG00000092054_CT-C.G	11	8.18482e-05
ENSG00000092054_CT-T.G	11	8.18482e-05
ENSG00000105877_CA-T.T	11	8.18482e-05
ENSG00000106460_CT-A.G	11	8.18482e-05
ENSG00000107147_CT-A.G	11	8.18482e-05
ENSG00000107611_CT-T.G	11	8.18482e-05
ENSG00000111215_CT-A.A	11	8.18482e-05
ENSG00000111215_CT-T.T	11	8.18482e-05
ENSG00000111215_TC-A.G	11	8.18482e-05
ENSG00000111215_TC-A.T	11	8.18482e-05
ENSG00000111215_TC-G.T	11	8.18482e-05
ENSG00000111215_TC-T.C	11	8.18482e-05
ENSG00000111215_TG-T.T	11	8.18482e-05
ENSG00000112096_TC-G.G	11	8.18482e-05
ENSG00000113212_CT-C.G	11	8.18482e-05
ENSG00000116183_CT-G.G	11	8.18482e-05
ENSG00000118620_CA-T.T	11	8.18482e-05
ENSG00000120328_CT-A.G	11	8.18482e-05
ENSG00000128591_CT-A.G	11	8.18482e-05
ENSG00000128731_CT-C.G	11	8.18482e-05
ENSG00000128731_CT-T.G	11	8.18482e-05
ENSG00000130226_TC-A.A	11	8.18482e-05
ENSG00000131042_CT-A.G	11	8.18482e-05
ENSG00000134871_CT-C.G	11	8.18482e-05
ENSG00000134982_CT-G.A	11	8.18482e-05
ENSG00000135298_CT-G.G	11	8.18482e-05
ENSG00000135298_CT-T.T	11	8.18482e-05
ENSG00000136273_CT-A.G	11	8.18482e-05
ENSG00000136273_CT-T.G	11	8.18482e-05
ENSG00000138834_CT-T.G	11	8.18482e-05
ENSG00000139187_CA-T.T	11	8.18482e-05
ENSG00000140534_CT-C.G	11	8.18482e-05
ENSG00000140534_CT-T.G	11	8.18482e-05
ENSG00000142765_CT-A.G	11	8.18482e-05
ENSG00000142765_CT-G.G	11	8.18482e-05
ENSG00000143341_CA-T.T	11	8.18482e-05
ENSG00000144406_CA-T.T	11	8.18482e-05
ENSG00000145113_CT-C.G	11	8.18482e-05
ENSG00000145191_CT-C.C	11	8.18482e-05
ENSG00000145934_CA-T.T	11	8.18482e-05
ENSG00000146143_CG-C.T	11	8.18482e-05
ENSG00000146143_TC-G.A	11	8.18482e-05
ENSG00000148408_CT-A.G	11	8.18482e-05
ENSG00000149531_TC-G.G	11	8.18482e-05
ENSG00000150275_CA-T.A	11	8.18482e-05
ENSG00000150275_CT-T.T	11	8.18482e-05
ENSG00000150275_TC-A.A	11	8.18482e-05
ENSG00000150893_CT-A.G	11	8.18482e-05
ENSG00000150893_CT-G.G	11	8.18482e-05
ENSG00000150893_CT-T.G	11	8.18482e-05
ENSG00000151067_CT-G.G	11	8.18482e-05
ENSG00000151067_CT-T.G	11	8.18482e-05
ENSG00000151150_CT-A.G	11	8.18482e-05
ENSG00000151150_CT-T.G	11	8.18482e-05
ENSG00000152818_CT-T.G	11	8.18482e-05
ENSG00000152926_CT-C.G	11	8.18482e-05
ENSG00000154114_CT-T.G	11	8.18482e-05
ENSG00000154258_CT-T.G	11	8.18482e-05
ENSG00000154262_CT-T.G	11	8.18482e-05
ENSG00000155093_CG-T.A	11	8.18482e-05
ENSG00000155093_TC-A.C	11	8.18482e-05
ENSG00000155657_CA-G.A	11	8.18482e-05
ENSG00000157423_CT-G.T	11	8.18482e-05
ENSG00000161328_CT-A.G	11	8.18482e-05
ENSG00000162849_CT-T.G	11	8.18482e-05
ENSG00000163554_CT-A.G	11	8.18482e-05
ENSG00000164199_CT-A.G	11	8.18482e-05
ENSG00000164418_CA-T.T	11	8.18482e-05
ENSG00000164694_CT-C.G	11	8.18482e-05
ENSG00000164694_CT-T.G	11	8.18482e-05
ENSG00000164796_CT-C.G	11	8.18482e-05
ENSG00000166206_CT-T.G	11	8.18482e-05
ENSG00000167384_CA-T.T	11	8.18482e-05
ENSG00000167548_CT-G.G	11	8.18482e-05
ENSG00000167548_CT-T.G	11	8.18482e-05
ENSG00000167554_CA-T.T	11	8.18482e-05
ENSG00000167633_TC-C.A	11	8.18482e-05
ENSG00000167633_TC-C.G	11	8.18482e-05
ENSG00000167766_CT-A.G	11	8.18482e-05
ENSG00000168488_CT-A.G	11	8.18482e-05
ENSG00000168488_CT-T.G	11	8.18482e-05
ENSG00000169855_CT-A.G	11	8.18482e-05
ENSG00000169894_CA-C.A	11	8.18482e-05
ENSG00000169894_CT-A.T	11	8.18482e-05
ENSG00000169894_TC-C.A	11	8.18482e-05
ENSG00000169894_TC-G.C	11	8.18482e-05
ENSG00000169894_TC-T.G	11	8.18482e-05
ENSG00000169894_TG-G.A	11	8.18482e-05
ENSG00000170486_CT-C.G	11	8.18482e-05
ENSG00000171346_CT-C.T	11	8.18482e-05
ENSG00000172915_CT-A.G	11	8.18482e-05
ENSG00000173077_CT-G.G	11	8.18482e-05
ENSG00000174469_TA-T.A	11	8.18482e-05
ENSG00000175894_TC-G.G	11	8.18482e-05
ENSG00000178031_CT-G.G	11	8.18482e-05
ENSG00000178104_CT-C.T	11	8.18482e-05
ENSG00000178209_TC-G.T	11	8.18482e-05
ENSG00000178685_CT-T.G	11	8.18482e-05
ENSG00000178685_TC-G.T	11	8.18482e-05
ENSG00000179344_CT-A.G	11	8.18482e-05
ENSG00000179344_CT-A.T	11	8.18482e-05
ENSG00000179344_TC-C.T	11	8.18482e-05
ENSG00000179344_TC-G.C	11	8.18482e-05
ENSG00000179915_CT-G.G	11	8.18482e-05
ENSG00000181143_CA-T.A	11	8.18482e-05
ENSG00000181143_CT-C.C	11	8.18482e-05
ENSG00000181143_CT-T.A	11	8.18482e-05
ENSG00000181143_TC-G.T	11	8.18482e-05
ENSG00000183020_CT-A.C	11	8.18482e-05
ENSG00000183020_TC-A.G	11	8.18482e-05
ENSG00000183117_CA-A.A	11	8.18482e-05
ENSG00000183117_TC-C.T	11	8.18482e-05
ENSG00000183117_TC-G.G	11	8.18482e-05
ENSG00000183117_TC-T.T	11	8.18482e-05
ENSG00000183638_CT-G.C	11	8.18482e-05
ENSG00000184185_CT-C.A	11	8.18482e-05
ENSG00000184956_TC-A.G	11	8.18482e-05
ENSG00000184956_TC-C.G	11	8.18482e-05
ENSG00000184999_CT-G.G	11	8.18482e-05
ENSG00000185567_CT-A.G	11	8.18482e-05
ENSG00000187391_CT-C.G	11	8.18482e-05
ENSG00000188107_CA-T.A	11	8.18482e-05
ENSG00000196126_CA-T.A	11	8.18482e-05
ENSG00000196126_CA-T.T	11	8.18482e-05
ENSG00000196126_CG-C.T	11	8.18482e-05
ENSG00000196126_CG-G.T	11	8.18482e-05
ENSG00000196126_TA-T.T	11	8.18482e-05
ENSG00000196159_CT-C.G	11	8.18482e-05
ENSG00000196367_CT-C.G	11	8.18482e-05
ENSG00000196557_CT-T.G	11	8.18482e-05
ENSG00000196565_CT-A.A	11	8.18482e-05
ENSG00000196565_CT-G.C	11	8.18482e-05
ENSG00000196739_CT-A.G	11	8.18482e-05
ENSG00000197653_CA-T.T	11	8.18482e-05
ENSG00000197653_CT-C.G	11	8.18482e-05
ENSG00000197937_CA-T.T	11	8.18482e-05
ENSG00000198010_TC-C.C	11	8.18482e-05
ENSG00000198464_CT-T.T	11	8.18482e-05
ENSG00000198482_CT-G.G	11	8.18482e-05
ENSG00000198502_TC-C.T	11	8.18482e-05
ENSG00000198502_TC-T.C	11	8.18482e-05
ENSG00000198788_CG-A.C	11	8.18482e-05
ENSG00000198879_CT-G.G	11	8.18482e-05
ENSG00000203780_CG-C.T	11	8.18482e-05
ENSG00000203780_CT-T.T	11	8.18482e-05
ENSG00000204525_TC-A.A	11	8.18482e-05
ENSG00000204525_TC-G.A	11	8.18482e-05
ENSG00000204577_CT-C.C	11	8.18482e-05
ENSG00000204577_CT-G.G	11	8.18482e-05
ENSG00000204632_CT-A.A	11	8.18482e-05
ENSG00000204956_CT-G.T	11	8.18482e-05
ENSG00000204963_CT-G.C	11	8.18482e-05
ENSG00000204969_CA-G.T	11	8.18482e-05
ENSG00000204970_CA-G.T	11	8.18482e-05
ENSG00000205038_CA-T.T	11	8.18482e-05
ENSG00000205277_CT-A.G	11	8.18482e-05
ENSG00000206190_CT-T.G	11	8.18482e-05
ENSG00000206503_CT-T.T	11	8.18482e-05
ENSG00000206503_TC-G.T	11	8.18482e-05
ENSG00000211896_CG-T.C	11	8.18482e-05
ENSG00000211896_TA-C.G	11	8.18482e-05
ENSG00000211896_TC-C.A	11	8.18482e-05
ENSG00000211896_TC-G.G	11	8.18482e-05
ENSG00000211899_CA-T.T	11	8.18482e-05
ENSG00000211899_CG-T.C	11	8.18482e-05
ENSG00000211899_TA-C.G	11	8.18482e-05
ENSG00000211899_TC-G.G	11	8.18482e-05
ENSG00000211934_CA-C.C	11	8.18482e-05
ENSG00000211934_CT-C.A	11	8.18482e-05
ENSG00000211956_TC-G.A	11	8.18482e-05
ENSG00000211962_TC-G.A	11	8.18482e-05
ENSG00000211965_CA-C.C	11	8.18482e-05
ENSG00000211965_TG-A.C	11	8.18482e-05
ENSG00000211967_CG-G.C	11	8.18482e-05
ENSG00000211967_CT-A.C	11	8.18482e-05
ENSG00000211967_CT-T.C	11	8.18482e-05
ENSG00000211967_TC-G.A	11	8.18482e-05
ENSG00000211973_CA-G.C	11	8.18482e-05
ENSG00000211973_CG-G.C	11	8.18482e-05
ENSG00000211973_TC-A.C	11	8.18482e-05
ENSG00000211973_TC-C.A	11	8.18482e-05
ENSG00000211976_CA-A.A	11	8.18482e-05
ENSG00000211976_CT-G.C	11	8.18482e-05
ENSG00000211976_TG-A.C	11	8.18482e-05
ENSG00000212127_CA-T.A	11	8.18482e-05
ENSG00000212127_CG-T.T	11	8.18482e-05
ENSG00000212127_TC-A.G	11	8.18482e-05
ENSG00000212127_TC-T.C	11	8.18482e-05
ENSG00000213931_CA-T.T	11	8.18482e-05
ENSG00000215182_CG-A.C	11	8.18482e-05
ENSG00000224373_CT-C.T	11	8.18482e-05
ENSG00000225614_CT-G.G	11	8.18482e-05
ENSG00000225614_CT-T.G	11	8.18482e-05
ENSG00000227124_CA-T.C	11	8.18482e-05
ENSG00000227124_CT-C.G	11	8.18482e-05
ENSG00000227124_CT-G.G	11	8.18482e-05
ENSG00000227124_TC-C.T	11	8.18482e-05
ENSG00000228273_CA-C.T	11	8.18482e-05
ENSG00000228273_TC-T.G	11	8.18482e-05
ENSG00000228273_TG-G.A	11	8.18482e-05
ENSG00000232216_CA-C.C	11	8.18482e-05
ENSG00000232216_CT-C.C	11	8.18482e-05
ENSG00000232216_TG-A.C	11	8.18482e-05
ENSG00000234745_CT-G.T	11	8.18482e-05
ENSG00000234745_CT-T.A	11	8.18482e-05
ENSG00000234745_TC-G.A	11	8.18482e-05
ENSG00000244482_CT-C.C	11	8.18482e-05
ENSG00000250349_CA-T.T	11	8.18482e-05
ENSG00000253159_CT-T.G	11	8.18482e-05
ENSG00000253305_CA-T.T	11	8.18482e-05
ENSG00000255408_CA-G.T	11	8.18482e-05
ENSG00000257335_CA-T.T	11	8.18482e-05
ENSG00000258864_CG-T.A	11	8.18482e-05
ENSG00000261934_CA-T.T	11	8.18482e-05
CATG00000081433_CA-G.T	10	0.000231446
CATG00000110062_CA-T.C	10	0.000231446
CATG00000110062_CT-C.G	10	0.000231446
CATG00000110062_CT-T.G	10	0.000231446
CATG00000110062_TC-T.C	10	0.000231446
ENSG00000008128_CT-C.G	10	0.000231446
ENSG00000039139_CT-A.G	10	0.000231446
ENSG00000039139_CT-C.G	10	0.000231446
ENSG00000042781_CT-T.G	10	0.000231446
ENSG00000042832_CA-T.T	10	0.000231446
ENSG00000042832_CT-A.G	10	0.000231446
ENSG00000042832_TC-A.A	10	0.000231446
ENSG00000055609_CG-T.C	10	0.000231446
ENSG00000055609_TA-C.G	10	0.000231446
ENSG00000058453_CT-C.C	10	0.000231446
ENSG00000069020_CT-A.G	10	0.000231446
ENSG00000073910_CA-T.T	10	0.000231446
ENSG00000075624_CT-G.G	10	0.000231446
ENSG00000081479_CT-A.G	10	0.000231446
ENSG00000081479_CT-C.G	10	0.000231446
ENSG00000081853_CT-G.T	10	0.000231446
ENSG00000083067_CT-G.G	10	0.000231446
ENSG00000083844_CT-A.G	10	0.000231446
ENSG00000086570_CT-G.G	10	0.000231446
ENSG00000087116_CT-C.G	10	0.000231446
ENSG00000092054_CT-A.G	10	0.000231446
ENSG00000099139_CG-C.A	10	0.000231446
ENSG00000101680_CT-A.G	10	0.000231446
ENSG00000101680_CT-C.G	10	0.000231446
ENSG00000105877_CT-C.G	10	0.000231446
ENSG00000107611_CT-C.G	10	0.000231446
ENSG00000108018_CT-G.G	10	0.000231446
ENSG00000108018_CT-T.G	10	0.000231446
ENSG00000109536_CT-C.A	10	0.000231446
ENSG00000109536_TC-T.C	10	0.000231446
ENSG00000111215_CA-A.T	10	0.000231446
ENSG00000111215_CT-C.A	10	0.000231446
ENSG00000111799_CT-G.G	10	0.000231446
ENSG00000112159_CT-G.G	10	0.000231446
ENSG00000114841_CT-G.G	10	0.000231446
ENSG00000117983_TC-G.G	10	0.000231446
ENSG00000124721_CT-A.G	10	0.000231446
ENSG00000128591_CT-T.G	10	0.000231446
ENSG00000130226_CT-T.T	10	0.000231446
ENSG00000130226_TC-T.C	10	0.000231446
ENSG00000130589_CT-A.G	10	0.000231446
ENSG00000131018_CT-G.T	10	0.000231446
ENSG00000131042_CT-G.G	10	0.000231446
ENSG00000133703_CT-C.A	10	0.000231446
ENSG00000134516_CT-T.G	10	0.000231446
ENSG00000134516_TG-C.T	10	0.000231446
ENSG00000134539_CT-T.G	10	0.000231446
ENSG00000135298_CT-C.G	10	0.000231446
ENSG00000136273_CT-C.G	10	0.000231446
ENSG00000136273_CT-G.G	10	0.000231446
ENSG00000136531_CT-G.G	10	0.000231446
ENSG00000136531_CT-T.G	10	0.000231446
ENSG00000138759_CT-A.G	10	0.000231446
ENSG00000142798_CT-C.G	10	0.000231446
ENSG00000142798_TC-C.G	10	0.000231446
ENSG00000143631_CT-C.G	10	0.000231446
ENSG00000145113_CT-A.G	10	0.000231446
ENSG00000146143_CA-C.T	10	0.000231446
ENSG00000146143_TA-G.C	10	0.000231446
ENSG00000146143_TG-A.C	10	0.000231446
ENSG00000147485_CT-A.G	10	0.000231446
ENSG00000147485_CT-C.G	10	0.000231446
ENSG00000148219_CA-T.T	10	0.000231446
ENSG00000148334_CT-G.G	10	0.000231446
ENSG00000149311_CA-T.T	10	0.000231446
ENSG00000149531_CA-A.C	10	0.000231446
ENSG00000149531_CG-G.A	10	0.000231446
ENSG00000149531_CG-T.C	10	0.000231446
ENSG00000149531_TC-A.C	10	0.000231446
ENSG00000149531_TC-G.A	10	0.000231446
ENSG00000150275_CA-A.A	10	0.000231446
ENSG00000150275_TA-T.T	10	0.000231446
ENSG00000150275_TC-C.T	10	0.000231446
ENSG00000150760_CT-A.G	10	0.000231446
ENSG00000151150_CA-T.T	10	0.000231446
ENSG00000151150_CT-G.G	10	0.000231446
ENSG00000153157_CA-T.T	10	0.000231446
ENSG00000153157_CT-T.G	10	0.000231446
ENSG00000154678_CA-T.T	10	0.000231446
ENSG00000155093_CT-G.A	10	0.000231446
ENSG00000155657_CA-T.C	10	0.000231446
ENSG00000155657_TC-A.T	10	0.000231446
ENSG00000158683_CT-T.G	10	0.000231446
ENSG00000161021_CT-A.G	10	0.000231446
ENSG00000161204_CT-C.C	10	0.000231446
ENSG00000161328_CT-C.G	10	0.000231446
ENSG00000161328_CT-G.G	10	0.000231446
ENSG00000164199_TC-A.G	10	0.000231446
ENSG00000164418_CT-A.G	10	0.000231446
ENSG00000164796_CA-C.T	10	0.000231446
ENSG00000165323_CA-T.T	10	0.000231446
ENSG00000165899_CA-T.T	10	0.000231446
ENSG00000166833_CT-G.G	10	0.000231446
ENSG00000166924_CT-C.G	10	0.000231446
ENSG00000167554_CT-T.G	10	0.000231446
ENSG00000167633_CA-A.A	10	0.000231446
ENSG00000169436_CT-A.G	10	0.000231446
ENSG00000169436_CT-G.G	10	0.000231446
ENSG00000169876_CT-C.G	10	0.000231446
ENSG00000169894_CT-C.T	10	0.000231446
ENSG00000170486_CT-G.G	10	0.000231446
ENSG00000171444_CT-C.G	10	0.000231446
ENSG00000171587_CT-A.G	10	0.000231446
ENSG00000171587_CT-C.G	10	0.000231446
ENSG00000171587_CT-T.G	10	0.000231446
ENSG00000172322_CT-T.G	10	0.000231446
ENSG00000174469_CT-G.C	10	0.000231446
ENSG00000174469_TA-A.A	10	0.000231446
ENSG00000174469_TA-A.T	10	0.000231446
ENSG00000175894_CT-A.G	10	0.000231446
ENSG00000177103_CT-T.G	10	0.000231446
ENSG00000177239_CT-G.G	10	0.000231446
ENSG00000178104_CT-A.G	10	0.000231446
ENSG00000178104_TC-T.G	10	0.000231446
ENSG00000179344_CT-A.A	10	0.000231446
ENSG00000179344_TC-C.G	10	0.000231446
ENSG00000179344_TC-T.G	10	0.000231446
ENSG00000179820_CT-A.G	10	0.000231446
ENSG00000179869_CT-G.G	10	0.000231446
ENSG00000179915_CT-C.G	10	0.000231446
ENSG00000181143_CT-T.T	10	0.000231446
ENSG00000181143_TG-T.T	10	0.000231446
ENSG00000182095_CT-C.G	10	0.000231446
ENSG00000182095_CT-G.G	10	0.000231446
ENSG00000182141_CT-T.T	10	0.000231446
ENSG00000183020_CT-C.T	10	0.000231446
ENSG00000183117_CA-G.A	10	0.000231446
ENSG00000183117_CT-C.C	10	0.000231446
ENSG00000183117_CT-G.A	10	0.000231446
ENSG00000183117_TA-T.A	10	0.000231446
ENSG00000183117_TC-C.A	10	0.000231446
ENSG00000183117_TC-C.G	10	0.000231446
ENSG00000183117_TC-T.A	10	0.000231446
ENSG00000183230_CT-T.T	10	0.000231446
ENSG00000183230_TA-T.A	10	0.000231446
ENSG00000184185_TC-A.G	10	0.000231446
ENSG00000184956_CA-G.C	10	0.000231446
ENSG00000184956_CT-C.T	10	0.000231446
ENSG00000184956_CT-G.G	10	0.000231446
ENSG00000187391_CA-T.A	10	0.000231446
ENSG00000188107_CA-A.A	10	0.000231446
ENSG00000189013_TC-A.G	10	0.000231446
ENSG00000189056_CT-A.G	10	0.000231446
ENSG00000196090_CT-G.G	10	0.000231446
ENSG00000196126_TA-G.G	10	0.000231446
ENSG00000196126_TC-G.A	10	0.000231446
ENSG00000196159_CT-T.G	10	0.000231446
ENSG00000196569_CT-T.G	10	0.000231446
ENSG00000197410_CT-C.G	10	0.000231446
ENSG00000197410_CT-G.G	10	0.000231446
ENSG00000197479_CT-A.G	10	0.000231446
ENSG00000197937_TC-A.G	10	0.000231446
ENSG00000198010_CT-A.A	10	0.000231446
ENSG00000198010_TC-A.A	10	0.000231446
ENSG00000198010_TC-A.G	10	0.000231446
ENSG00000198216_CT-C.G	10	0.000231446
ENSG00000198216_CT-G.G	10	0.000231446
ENSG00000198286_CT-C.G	10	0.000231446
ENSG00000198464_CT-G.G	10	0.000231446
ENSG00000198502_CT-A.C	10	0.000231446
ENSG00000198502_CT-C.C	10	0.000231446
ENSG00000198502_TC-T.T	10	0.000231446
ENSG00000198502_TG-C.G	10	0.000231446
ENSG00000198788_CT-G.G	10	0.000231446
ENSG00000198838_CT-C.G	10	0.000231446
ENSG00000198947_CT-G.G	10	0.000231446
ENSG00000203780_CA-G.C	10	0.000231446
ENSG00000203780_TC-A.G	10	0.000231446
ENSG00000204525_CT-G.T	10	0.000231446
ENSG00000204525_CT-T.A	10	0.000231446
ENSG00000204525_TC-G.G	10	0.000231446
ENSG00000204632_CT-C.C	10	0.000231446
ENSG00000204632_TC-C.G	10	0.000231446
ENSG00000204962_CT-G.C	10	0.000231446
ENSG00000204967_CA-G.T	10	0.000231446
ENSG00000205277_TC-C.G	10	0.000231446
ENSG00000205420_CT-T.G	10	0.000231446
ENSG00000206503_CT-T.C	10	0.000231446
ENSG00000206503_TC-C.T	10	0.000231446
ENSG00000206503_TC-T.T	10	0.000231446
ENSG00000211896_CG-A.A	10	0.000231446
ENSG00000211896_CG-C.T	10	0.000231446
ENSG00000211896_CT-A.T	10	0.000231446
ENSG00000211896_TC-C.C	10	0.000231446
ENSG00000211896_TC-C.T	10	0.000231446
ENSG00000211899_CG-A.A	10	0.000231446
ENSG00000211899_CG-C.T	10	0.000231446
ENSG00000211899_CT-A.T	10	0.000231446
ENSG00000211899_TC-C.A	10	0.000231446
ENSG00000211899_TC-C.C	10	0.000231446
ENSG00000211899_TC-C.T	10	0.000231446
ENSG00000211934_CA-G.C	10	0.000231446
ENSG00000211934_CA-T.T	10	0.000231446
ENSG00000211934_CT-T.C	10	0.000231446
ENSG00000211956_CT-A.G	10	0.000231446
ENSG00000211956_CT-T.G	10	0.000231446
ENSG00000211962_CA-T.T	10	0.000231446
ENSG00000211962_CT-C.C	10	0.000231446
ENSG00000211962_CT-T.G	10	0.000231446
ENSG00000211964_CA-C.C	10	0.000231446
ENSG00000211964_CT-T.T	10	0.000231446
ENSG00000211965_CT-G.G	10	0.000231446
ENSG00000211965_CT-T.T	10	0.000231446
ENSG00000211965_TC-G.A	10	0.000231446
ENSG00000211967_CG-C.T	10	0.000231446
ENSG00000211967_TC-C.A	10	0.000231446
ENSG00000211968_CA-C.C	10	0.000231446
ENSG00000211968_CT-T.T	10	0.000231446
ENSG00000211973_CG-C.T	10	0.000231446
ENSG00000211973_CT-A.T	10	0.000231446
ENSG00000211973_TC-C.T	10	0.000231446
ENSG00000211976_CT-A.C	10	0.000231446
ENSG00000211976_TC-C.A	10	0.000231446
ENSG00000212127_CA-A.T	10	0.000231446
ENSG00000212127_CT-A.A	10	0.000231446
ENSG00000212127_CT-A.G	10	0.000231446
ENSG00000212127_CT-C.A	10	0.000231446
ENSG00000212127_TC-A.T	10	0.000231446
ENSG00000212127_TC-G.T	10	0.000231446
ENSG00000212127_TG-T.T	10	0.000231446
ENSG00000213931_CT-G.G	10	0.000231446
ENSG00000221866_CT-A.G	10	0.000231446
ENSG00000224373_CA-C.C	10	0.000231446
ENSG00000224373_TG-A.C	10	0.000231446
ENSG00000227124_CA-A.C	10	0.000231446
ENSG00000227124_CA-C.C	10	0.000231446
ENSG00000227124_CG-G.T	10	0.000231446
ENSG00000227124_TA-A.A	10	0.000231446
ENSG00000227124_TC-C.C	10	0.000231446
ENSG00000227124_TC-T.A	10	0.000231446
ENSG00000228273_CT-C.A	10	0.000231446
ENSG00000228273_CT-C.C	10	0.000231446
ENSG00000228273_TC-A.G	10	0.000231446
ENSG00000228273_TC-C.T	10	0.000231446
ENSG00000232216_CA-A.A	10	0.000231446
ENSG00000232216_CT-A.C	10	0.000231446
ENSG00000232216_CT-G.C	10	0.000231446
ENSG00000232216_TC-C.A	10	0.000231446
ENSG00000234745_TC-G.G	10	0.000231446
ENSG00000235531_CA-T.T	10	0.000231446
ENSG00000235531_CT-A.G	10	0.000231446
ENSG00000244482_CT-A.G	10	0.000231446
ENSG00000248333_CT-C.G	10	0.000231446
ENSG00000249773_CT-C.G	10	0.000231446
ENSG00000250349_CT-A.G	10	0.000231446
ENSG00000250349_CT-T.G	10	0.000231446
ENSG00000253485_CT-G.T	10	0.000231446
ENSG00000253537_CT-G.C	10	0.000231446
ENSG00000253846_CA-T.T	10	0.000231446
ENSG00000253910_CT-G.T	10	0.000231446
ENSG00000253953_CT-G.C	10	0.000231446
ENSG00000254221_CT-G.T	10	0.000231446
ENSG00000254245_CT-G.T	10	0.000231446
ENSG00000255872_CT-G.G	10	0.000231446
ENSG00000258864_CT-G.A	10	0.000231446
ENSG00000262209_CT-G.T	10	0.000231446
ENSG00000262302_CT-C.G	10	0.000231446
ENSG00000262576_CT-G.T	10	0.000231446
ENSG00000269699_CT-T.G	10	0.000231446
CATG00000101330_CT-T.G	9	0.000639437
CATG00000106996_CT-A.G	9	0.000639437
CATG00000106996_CT-C.G	9	0.000639437
ENSG00000000971_CT-G.G	9	0.000639437
ENSG00000007174_CT-A.G	9	0.000639437
ENSG00000007174_CT-C.G	9	0.000639437
ENSG00000007545_TA-A.A	9	0.000639437
ENSG00000007545_TC-A.G	9	0.000639437
ENSG00000008128_CT-T.A	9	0.000639437
ENSG00000008128_TA-T.C	9	0.000639437
ENSG00000008130_CT-T.A	9	0.000639437
ENSG00000008130_TC-T.T	9	0.000639437
ENSG00000010438_CT-A.G	9	0.000639437
ENSG00000034152_CG-C.C	9	0.000639437
ENSG00000036448_CT-A.G	9	0.000639437
ENSG00000042781_CT-C.G	9	0.000639437
ENSG00000042832_CT-G.G	9	0.000639437
ENSG00000042832_CT-T.G	9	0.000639437
ENSG00000048052_CT-T.G	9	0.000639437
ENSG00000054654_CA-T.T	9	0.000639437
ENSG00000055609_CA-G.C	9	0.000639437
ENSG00000055609_CT-T.T	9	0.000639437
ENSG00000055609_TC-A.G	9	0.000639437
ENSG00000055609_TC-G.A	9	0.000639437
ENSG00000064666_CT-A.G	9	0.000639437
ENSG00000064666_CT-C.C	9	0.000639437
ENSG00000065060_CT-C.G	9	0.000639437
ENSG00000067369_CA-T.T	9	0.000639437
ENSG00000069020_CT-T.G	9	0.000639437
ENSG00000072195_CT-T.G	9	0.000639437
ENSG00000073910_CT-A.G	9	0.000639437
ENSG00000075275_CT-T.G	9	0.000639437
ENSG00000079432_CT-T.G	9	0.000639437
ENSG00000079841_CT-A.G	9	0.000639437
ENSG00000079841_CT-T.T	9	0.000639437
ENSG00000081853_CA-C.T	9	0.000639437
ENSG00000083067_CT-C.G	9	0.000639437
ENSG00000083067_CT-T.T	9	0.000639437
ENSG00000083844_CT-C.G	9	0.000639437
ENSG00000083844_CT-T.T	9	0.000639437
ENSG00000091536_CT-A.G	9	0.000639437
ENSG00000091536_CT-C.G	9	0.000639437
ENSG00000091536_TC-G.G	9	0.000639437
ENSG00000092054_CA-T.T	9	0.000639437
ENSG00000102452_CT-C.G	9	0.000639437
ENSG00000103275_CT-C.G	9	0.000639437
ENSG00000104447_CT-A.G	9	0.000639437
ENSG00000104447_CT-C.G	9	0.000639437
ENSG00000109536_CA-G.C	9	0.000639437
ENSG00000109536_CT-A.G	9	0.000639437
ENSG00000109536_TC-C.A	9	0.000639437
ENSG00000109536_TC-G.A	9	0.000639437
ENSG00000110427_CT-C.G	9	0.000639437
ENSG00000111215_CG-G.T	9	0.000639437
ENSG00000113205_TC-T.G	9	0.000639437
ENSG00000113212_CA-T.T	9	0.000639437
ENSG00000113248_CT-G.C	9	0.000639437
ENSG00000116017_CG-T.C	9	0.000639437
ENSG00000116017_TC-G.G	9	0.000639437
ENSG00000116183_CT-A.G	9	0.000639437
ENSG00000123643_CT-A.G	9	0.000639437
ENSG00000124721_CA-T.T	9	0.000639437
ENSG00000124721_TG-T.T	9	0.000639437
ENSG00000124788_TG-A.C	9	0.000639437
ENSG00000127603_CA-T.T	9	0.000639437
ENSG00000128512_CA-T.T	9	0.000639437
ENSG00000128731_CT-A.G	9	0.000639437
ENSG00000129646_CT-C.A	9	0.000639437
ENSG00000129646_CT-T.G	9	0.000639437
ENSG00000129646_TC-G.T	9	0.000639437
ENSG00000130226_CT-C.C	9	0.000639437
ENSG00000130589_TC-A.G	9	0.000639437
ENSG00000130702_CT-T.G	9	0.000639437
ENSG00000131018_CA-T.A	9	0.000639437
ENSG00000131018_CT-T.T	9	0.000639437
ENSG00000131018_TC-T.C	9	0.000639437
ENSG00000131018_TC-T.T	9	0.000639437
ENSG00000131042_CT-C.C	9	0.000639437
ENSG00000132256_CA-T.T	9	0.000639437
ENSG00000132256_CT-T.T	9	0.000639437
ENSG00000132549_CA-T.T	9	0.000639437
ENSG00000132549_CT-G.G	9	0.000639437
ENSG00000133703_CG-A.C	9	0.000639437
ENSG00000133805_CT-A.G	9	0.000639437
ENSG00000133805_CT-C.G	9	0.000639437
ENSG00000134516_CT-C.G	9	0.000639437
ENSG00000134539_CA-T.T	9	0.000639437
ENSG00000134539_CT-G.G	9	0.000639437
ENSG00000134871_CT-A.G	9	0.000639437
ENSG00000136531_CT-A.G	9	0.000639437
ENSG00000137766_CT-A.G	9	0.000639437
ENSG00000137766_CT-T.G	9	0.000639437
ENSG00000138834_TA-A.A	9	0.000639437
ENSG00000138834_TC-A.G	9	0.000639437
ENSG00000139304_CT-A.G	9	0.000639437
ENSG00000142449_CT-T.G	9	0.000639437
ENSG00000142512_CT-G.A	9	0.000639437
ENSG00000142512_CT-T.G	9	0.000639437
ENSG00000143061_CG-G.T	9	0.000639437
ENSG00000143061_CT-C.G	9	0.000639437
ENSG00000145113_CA-C.C	9	0.000639437
ENSG00000145113_TC-C.C	9	0.000639437
ENSG00000145191_CT-T.T	9	0.000639437
ENSG00000146143_CA-T.A	9	0.000639437
ENSG00000146143_CG-C.A	9	0.000639437
ENSG00000146143_TA-A.A	9	0.000639437
ENSG00000146143_TA-C.A	9	0.000639437
ENSG00000146143_TC-T.C	9	0.000639437
ENSG00000146555_CT-G.C	9	0.000639437
ENSG00000146555_TC-C.G	9	0.000639437
ENSG00000147485_CT-T.G	9	0.000639437
ENSG00000148219_CT-T.G	9	0.000639437
ENSG00000149531_CA-C.T	9	0.000639437
ENSG00000149531_CA-G.A	9	0.000639437
ENSG00000149531_CT-C.C	9	0.000639437
ENSG00000149531_TA-A.A	9	0.000639437
ENSG00000149531_TA-C.G	9	0.000639437
ENSG00000149531_TA-T.C	9	0.000639437
ENSG00000150275_CT-A.T	9	0.000639437
ENSG00000150275_TC-G.A	9	0.000639437
ENSG00000150275_TG-A.T	9	0.000639437
ENSG00000150760_CT-G.G	9	0.000639437
ENSG00000151914_CT-G.G	9	0.000639437
ENSG00000151914_CT-T.T	9	0.000639437
ENSG00000151914_TG-T.T	9	0.000639437
ENSG00000153157_CT-C.G	9	0.000639437
ENSG00000154258_CT-A.G	9	0.000639437
ENSG00000154258_TG-T.T	9	0.000639437
ENSG00000154262_CT-A.G	9	0.000639437
ENSG00000154678_CT-C.G	9	0.000639437
ENSG00000155093_CG-T.T	9	0.000639437
ENSG00000155093_TC-T.G	9	0.000639437
ENSG00000155657_TC-T.T	9	0.000639437
ENSG00000155897_CT-T.G	9	0.000639437
ENSG00000156299_CT-A.G	9	0.000639437
ENSG00000156299_CT-C.G	9	0.000639437
ENSG00000156299_CT-G.G	9	0.000639437
ENSG00000157423_CT-C.T	9	0.000639437
ENSG00000158042_CA-T.T	9	0.000639437
ENSG00000158683_CT-C.G	9	0.000639437
ENSG00000161021_CT-C.G	9	0.000639437
ENSG00000161328_CT-G.C	9	0.000639437
ENSG00000163554_CT-G.A	9	0.000639437
ENSG00000164199_CT-G.G	9	0.000639437
[truncated: 1,132 more rows]

## Sheet: S3_patients
SC1	SC2	SC3	SC4	SC5	SC6	SC7
DO9698	DO7972	DO7983	DO9700	DO9876	DO8240	DO224620
DO7977	DO9716	DO7990	DO9732	DO8264	DO10172	DO224639
DO9708	DO8004	DO9780	DO9748	DO8730	DO8447	DO224651
DO9756	DO8071	DO9956	DO9772	DO8842	DO8898	DO224664
DO8103	DO8127	DO8336	DO8025	DO36881	DO222703	DO224671
DO8119	DO9916	DO10244	DO8039	DO36556	DO222715	DO224674
DO8151	DO8200	DO8514	DO9788	DO222762	DO222729	DO224689
DO8159	DO9988	DO10332	DO8047	DO222765	DO222733	DO224695
DO8224	DO8272	DO10373	DO8055	DO222798	DO222737	DO224701
DO10092	DO8328	DO8658	DO9828	DO222476	DO222755	DO224708
DO8360	DO10076	DO10486	DO8087	DO222610	DO222760	DO224716
DO10132	DO10164	DO8778	DO9852	DO222884	DO222769	DO224747
DO8400	DO10180	DO8826	DO9860	DO7801	DO222770	DO224766
DO10140	DO10204	DO10670	DO9868		DO222778	DO224769
DO8424	DO8487	DO36387	DO8143		DO222788	DO224775
DO8463	DO10252	DO36853	DO9900		DO222804	DO224786
DO8479	DO8522	DO36605	DO9908		DO222553	DO224796
DO10276	DO8554	DO37237	DO8167		DO222835	DO224808
DO10324	DO8594	DO37308	DO9940		DO222585	DO224812
DO8634	DO8602	DO44096	DO8184		DO222590	DO224817
DO10443	DO10349	DO52438	DO9964		DO222842	DO224820
DO8786	DO8626	DO52481	DO8248		DO222856
DO10550	DO10381	DO222706	DO8280		DO222864
DO8858	DO10397	DO222709	DO10028		DO222866
DO10639	DO10459	DO222718	DO8296		DO222874
DO8938	DO10475	DO222723	DO10044		DO222877
DO36531	DO8754	DO222741	DO10060		DO222471
DO36675	DO8762	DO222746	DO8344		DO224612
DO50090	DO10614	DO222752	DO10100		DO224616
DO52450	DO8922	DO222485	DO8376		DO224628
DO222492	DO8962	DO222774	DO8384		DO224645
DO222503	DO10718	DO222782	DO10116		DO224655
DO222501	DO10766	DO222790	DO8432		DO224661
DO222785	DO36808	DO222515	DO8439		DO224668
DO222793	DO36822	DO222528	DO10188		DO224685
DO222794	DO36386	DO222809	DO10196		DO224721
DO222800	DO36389	DO222813	DO10220		DO224726
DO222816	DO36888	DO222822	DO10228		DO224731
DO222576	DO36909	DO222571	DO8498		DO224735
DO222891	DO36423	DO222826	DO10260		DO224739
DO222894	DO36953	DO222568	DO8506		DO224744
DO9114	DO36969	DO222829	DO8530		DO224754
DO7776	DO36447	DO222833	DO8562		DO224757
DO9346	DO36467	DO222839	DO10300		DO224761
	DO37018	DO222840	DO8570		DO224772
	DO37026	DO222846	DO8618		DO224801
	DO36483	DO222849	DO10357		DO9082
	DO36499	DO222853	DO10389		DO7783
	DO36507	DO222860	DO10405		DO7934
	DO37098	DO222869	DO10427		9000
	DO36519	DO222881	DO10435		8699
	DO37114	DO222888	DO8690		8911
	DO36546	DO9210	DO8714		3355
	DO36551	DO9218	DO8738		1652
	DO36566	DO7780	DO10494		1754
	DO37197	DO7810	DO10534		1808
	DO36584	DO9402	DO10542		7768
	DO37213	DO9418	DO8818		7736
	DO36598	DO9426	DO8834		2382
	DO36619	DO7834	DO8850		7704
	DO37299	DO9530	DO10598		2531
	DO36696	DO7882	DO10606		181
	DO36710	DO7918	DO8866		454
	DO36745	DO9674	DO8874		8054
	DO44089		DO8882		329
	DO44092		DO10631		8308
	DO51731		DO8906		8173
	DO52429		DO8914		8152
	DO52430		DO10662		942
	DO52431		DO8946		8094
	DO52432		DO10686		1211
	DO52434		DO8954		11341
	DO52444		DO10702		8420
	DO52448		DO10750		11308
	DO52452		DO9018		11430
	DO52458		DO10758		8347
	DO52465		DO9026		11586
	DO52468		DO9034		11572
	DO52469		DO10774		11743
	DO52471		DO10782		11857
	DO52473		DO9042		8615
	DO52474		DO9058		8581
	DO52475		DO36766		8534
	DO52476		DO36773		12048
	DO52478		DO36780		7426
	DO52479		DO36801
	DO52482		DO36383
	DO52483		DO36384
	DO52484		DO36825
	DO52485		DO36839
	DO52486		DO36867
	DO52490		DO36397
	DO52492		DO36874
	DO52496		DO36400
	DO52764		DO36895
	DO222496		DO36902
	DO222511		DO36937
	DO222507		DO36945
	DO222533		DO36427
	DO222806		DO36431
	DO222584		DO36435
	DO222580		DO36439
	DO222565		DO36443
	DO222558		DO36970
	DO222523		DO36978
	DO222593		DO36455
	DO222605		DO36459
	DO222609		DO37002
	DO222596		DO36463
	DO222600		DO37042
	DO222614		DO37058
	DO222602		DO36495
	DO222480		DO37074
	DO9194		DO36523
	DO7777		DO37130
	DO9226		DO37138
	DO9258		DO37154
	DO9266		DO37162
	DO9306		DO36560
	DO7795		DO37181
	DO7804		DO36572
	DO9378		DO36591
	DO7822		DO36612
	DO9410		DO37251
	DO9442		DO36626
	DO7843		DO37259
	DO7858		DO36633
	DO9490		DO37267
	DO7870		DO36647
	DO9514		DO37283
	DO9538		DO37316
	DO7886		DO37324
	DO9554		DO36717
	DO7890		DO37372
	DO9650		DO37380
	DO7946		DO44090
	DO7950		DO44091
			DO44086
			DO44093
			DO44087
			DO44094
			DO44088
			DO44095
			DO52436
			DO52439
			DO52441
			DO52443
			DO52446
			DO52451
			DO52453
			DO52455
			DO52456
			DO52457
			DO52460
			DO52462
			DO52464
			DO52466
			DO52487
			DO52488
			DO52491
			DO52493
			DO52495
			DO219106
			DO222748
			DO222488
			DO222543
			DO222538
			DO222540
			DO222548
			DO222560
			DO222588
			DO222519
			DO9074
			DO9106
			DO9138
			DO9186
			DO7775
			DO7778
			DO9234
			DO7784
			DO9298
			DO9322
			DO9338
			DO7807
			DO9362
			DO7831
			DO7849
			DO7852
			DO9482
			DO7862
			DO9498
			DO9506
			DO7874
			DO9522
			DO9546
			DO7894
			DO9586
			DO9594
			DO9602
			DO9618
			DO7922
			DO7930
			DO7942
			DO9658
			DO7958

## Sheet: S4_frequency of gene-motifs
Gene_motif Name	Frequency in SC1 %	Frequency in SC2 %	Frequency in SC3 %	Frequency in SC4 %	Frequency in SC5 %	Frequency in SC6 %	Frequency in SC7 %
CATG00000004187_CT.A.G	6.8	0	1.6	0	7.7	6.1	19
CATG00000004565_CA.A.C	2.3	0	6.3	0	0	2	4.8
CATG00000004565_CA.C.A	2.3	0	4.7	0	7.7	4.1	0
CATG00000004565_CA.C.C	4.5	0.7	7.8	0	0	8.2	9.5
CATG00000004565_CG.A.C	4.5	0	1.6	0	0	16.3	0
CATG00000004565_CT.A.G	2.3	0	7.8	0	15.4	24.5	0
CATG00000004565_CT.C.G	0	0	4.7	0.5	7.7	12.2	14.3
CATG00000004565_TC.C.A	4.5	0	7.8	0	7.7	16.3	14.3
CATG00000081433_CA.G.T	4.5	0	4.7	0	15.4	6.1	0
CATG00000081433_CA.T.T	4.5	0.7	7.8	7.3	46.2	2	9.5
CATG00000081433_CT.A.G	36.4	3.6	14.1	20.5	30.8	14.3	19
CATG00000081433_CT.C.G	27.3	2.1	10.9	7.8	23.1	6.1	4.8
CATG00000081433_CT.G.C	6.8	0	9.4	0	15.4	2	0
CATG00000081433_CT.G.G	77.3	4.3	25	15.6	61.5	40.8	14.3
CATG00000081433_CT.T.G	11.4	0.7	10.9	2.9	69.2	2	4.8
CATG00000101330_CT.A.G	6.8	0.7	4.7	1	0	4.1	4.8
CATG00000101330_CT.C.G	15.9	0.7	7.8	5.4	15.4	6.1	0
CATG00000101330_CT.G.G	18.2	1.4	6.3	2.9	38.5	8.2	4.8
CATG00000101330_CT.T.G	6.8	0	0	1.5	15.4	0	4.8
CATG00000101330_TC.G.T	0	1.4	4.7	2.4	0	2	0
CATG00000106996_CA.T.T	2.3	0	0	0	46.2	2	0
CATG00000106996_CT.A.G	4.5	0	1.6	0	15.4	2	14.3
CATG00000106996_CT.C.G	0	0.7	1.6	0.5	0	8.2	9.5
CATG00000106996_CT.G.G	6.8	0	0	1	7.7	2	4.8
CATG00000108918_CT.G.C	2.3	0	1.6	0	7.7	4.1	9.5
CATG00000108918_TC.G.G	4.5	0	1.6	0	7.7	8.2	0
CATG00000110062_CA.T.C	4.5	0	6.3	0	7.7	6.1	0
CATG00000110062_CG.C.G	0	0	1.6	0	0	12.2	0
CATG00000110062_CT.A.G	2.3	0	3.1	0	0	4.1	28.6
CATG00000110062_CT.C.G	2.3	0	1.6	1	0	8.2	9.5
CATG00000110062_CT.G.G	2.3	0.7	1.6	0.5	15.4	2	4.8
CATG00000110062_CT.T.C	0	0	3.1	0	7.7	8.2	4.8
CATG00000110062_CT.T.G	4.5	0	1.6	0	30.8	4.1	4.8
CATG00000110062_TC.C.G	4.5	0	1.6	0	0	8.2	0
CATG00000110062_TC.T.C	2.3	0	7.8	0	0	8.2	0
ENSG00000000971_CA.T.T	2.3	0	0	0	46.2	8.2	0
ENSG00000000971_CT.A.G	2.3	0	1.6	0	7.7	8.2	0
ENSG00000000971_CT.G.G	4.5	0	1.6	0.5	38.5	0	0
ENSG00000000971_CT.T.A	0	0	3.1	0.5	7.7	8.2	0
ENSG00000000971_CT.T.G	2.3	0	0	0	38.5	2	0
ENSG00000002746_CT.A.G	0	1.4	0	1	15.4	0	33.3
ENSG00000002746_CT.C.G	2.3	1.4	6.3	2	0	6.1	19
ENSG00000002746_CT.G.G	9.1	0.7	0	2	15.4	2	23.8
ENSG00000002746_CT.T.G	0	0.7	0	1.5	38.5	0	14.3
ENSG00000005108_CA.T.C	0	0	3.1	0	0	0	23.8
ENSG00000005108_CA.T.T	0	0.7	0	0	38.5	0	23.8
ENSG00000005108_CT.A.G	0	0	1.6	0	15.4	0	23.8
ENSG00000005108_CT.C.G	4.5	0	0	1	7.7	0	14.3
ENSG00000005108_CT.G.G	4.5	0.7	0	1.5	23.1	4.1	9.5
ENSG00000005108_CT.T.G	0	0	1.6	0	38.5	2	4.8
ENSG00000007047_CT.A.G	11.4	0	6.3	1	15.4	2	0
ENSG00000007047_CT.C.G	6.8	0.7	6.3	1.5	23.1	8.2	0
ENSG00000007047_CT.G.G	18.2	0	3.1	1	30.8	8.2	0
ENSG00000007047_CT.T.G	6.8	1.4	4.7	3.9	46.2	10.2	0
ENSG00000007174_CA.T.T	0	0	0	0	61.5	0	0
ENSG00000007174_CT.A.G	4.5	0.7	1.6	1.5	7.7	2	0
ENSG00000007174_CT.C.G	6.8	0	1.6	0.5	15.4	4.1	0
ENSG00000007174_CT.G.G	11.4	0.7	1.6	1	23.1	4.1	0
ENSG00000007174_CT.T.G	4.5	0	1.6	0.5	61.5	2	0
ENSG00000007545_CA.T.T	0	0.7	0	0	38.5	2	0
ENSG00000007545_CT.A.G	9.1	0.7	3.1	1	23.1	10.2	0
ENSG00000007545_CT.C.G	13.6	0.7	4.7	0.5	15.4	10.2	0
ENSG00000007545_CT.G.C	4.5	0.7	0	0.5	15.4	2	0
ENSG00000007545_CT.G.G	20.5	0	1.6	0	23.1	6.1	4.8
ENSG00000007545_CT.T.G	2.3	0	1.6	0.5	38.5	6.1	0
ENSG00000007545_TA.A.A	2.3	0.7	7.8	1	0	0	0
ENSG00000007545_TC.A.G	4.5	0	3.1	1.5	7.7	2	0
ENSG00000008128_CT.A.A	0	0	4.7	0	7.7	6.1	4.8
ENSG00000008128_CT.A.G	2.3	0	4.7	0	23.1	8.2	9.5
ENSG00000008128_CT.C.A	0	0.7	1.6	0	0	10.2	0
ENSG00000008128_CT.C.G	0	0.7	3.1	0	23.1	0	19
ENSG00000008128_CT.T.A	0	0	1.6	0	15.4	8.2	9.5
ENSG00000008128_CT.T.G	4.5	0	3.1	0	0	4.1	4.8
ENSG00000008128_TA.T.C	0	0	6.3	0	0	8.2	4.8
ENSG00000008128_TC.A.G	0	0	1.6	0	7.7	12.2	14.3
ENSG00000008128_TC.C.A	0	0	6.3	0	0	6.1	0
ENSG00000008128_TC.C.G	0	0	0	0	7.7	10.2	4.8
ENSG00000008128_TC.T.T	4.5	0	3.1	0	0	16.3	0
ENSG00000008130_CT.A.G	4.5	0	4.7	0	23.1	10.2	4.8
ENSG00000008130_CT.C.G	4.5	0	1.6	0	15.4	2	4.8
ENSG00000008130_CT.G.G	2.3	0	1.6	0	7.7	4.1	9.5
ENSG00000008130_CT.T.A	0	0	1.6	0	15.4	8.2	9.5
ENSG00000008130_TC.T.T	2.3	0	3.1	0	0	12.2	0
ENSG00000010438_CA.A.C	0	0	1.6	0	15.4	16.3	0
ENSG00000010438_CT.A.G	4.5	0	1.6	0	7.7	10.2	0
ENSG00000010438_CT.C.C	0	0	0	0	0	12.2	4.8
ENSG00000010438_CT.C.G	0	0	3.1	0.5	23.1	20.4	0
ENSG00000010438_CT.G.G	2.3	0	0	0	15.4	8.2	4.8
ENSG00000010438_CT.G.T	4.5	0	3.1	0	15.4	14.3	9.5
ENSG00000010438_CT.T.T	0	0	1.6	0	7.7	6.1	9.5
ENSG00000010438_TC.C.T	2.3	0	0	0	15.4	18.4	0
ENSG00000010438_TC.G.C	4.5	0	3.1	0	7.7	6.1	0
ENSG00000010438_TC.T.A	0	0	4.7	0	0	12.2	14.3
ENSG00000029534_CT.A.G	2.3	0	1.6	0.5	30.8	6.1	4.8
ENSG00000029534_CT.C.G	11.4	0	4.7	0	15.4	4.1	0
ENSG00000029534_CT.G.G	11.4	0.7	1.6	0.5	0	4.1	23.8
ENSG00000029534_CT.T.G	0	0	0	0	46.2	4.1	14.3
ENSG00000034152_CG.C.C	0	0	4.7	0	0	12.2	0
ENSG00000034152_CT.A.A	2.3	0	3.1	0	0	10.2	0
ENSG00000034152_CT.A.G	2.3	0.7	3.1	0	7.7	16.3	0
ENSG00000034152_CT.C.G	4.5	0	6.3	0	23.1	10.2	0
ENSG00000034152_CT.G.G	0	0	4.7	0	0	8.2	0
ENSG00000034152_TC.A.G	0	0	3.1	0	7.7	8.2	0
ENSG00000034152_TC.G.G	2.3	0	4.7	0	7.7	6.1	0
ENSG00000036448_CT.A.A	0	0	1.6	0.5	0	0	23.8
ENSG00000036448_CT.A.G	4.5	0	3.1	1.5	0	0	9.5
ENSG00000036448_CT.C.G	4.5	0	0	0.5	7.7	2	9.5
ENSG00000036448_CT.G.G	0	1.4	1.6	0.5	38.5	0	14.3
ENSG00000036448_CT.T.G	2.3	0	0	0.5	30.8	2	4.8
ENSG00000039139_CA.T.T	0	0.7	0	0	61.5	2	4.8
ENSG00000039139_CT.A.G	4.5	0.7	3.1	0	0	4.1	14.3
ENSG00000039139_CT.C.G	4.5	0.7	0	0.5	0	4.1	19
ENSG00000039139_CT.G.G	9.1	1.4	3.1	1	46.2	0	4.8
ENSG00000039139_CT.T.G	2.3	0.7	3.1	0.5	53.8	12.2	4.8
ENSG00000042781_CA.T.T	2.3	0	0	0	61.5	6.1	0
ENSG00000042781_CT.C.G	2.3	0.7	1.6	0	23.1	6.1	0
ENSG00000042781_CT.G.G	6.8	0	1.6	1	15.4	0	0
ENSG00000042781_CT.T.G	0	0	0	1.5	30.8	6.1	0
ENSG00000042832_CA.T.T	0	0	0	0	69.2	2	0
ENSG00000042832_CT.A.G	0	0.7	4.7	0.5	15.4	2	9.5
ENSG00000042832_CT.G.G	4.5	0	1.6	1	7.7	4.1	4.8
ENSG00000042832_CT.T.G	2.3	0	0	0	46.2	2	4.8
ENSG00000042832_TC.A.A	2.3	0	0	0	0	8.2	23.8
ENSG00000046889_CA.T.T	0	0	0	0.5	61.5	2	4.8
ENSG00000046889_CT.A.G	6.8	0	0	1.5	0	2	4.8
ENSG00000046889_CT.G.G	4.5	0	0	0.5	7.7	4.1	9.5
ENSG00000046889_CT.T.G	2.3	0.7	3.1	0.5	38.5	4.1	9.5
ENSG00000048052_CA.T.T	0	0	0	0.5	46.2	2	19
ENSG00000048052_CT.A.G	4.5	0	1.6	0.5	0	2	42.9
ENSG00000048052_CT.G.G	0	0	1.6	1.5	7.7	2	23.8
ENSG00000048052_CT.T.G	0	0	0	0.5	38.5	4.1	4.8
ENSG00000048828_CA.C.G	6.8	2.1	3.1	2.4	0	2	0
ENSG00000048828_CT.A.G	13.6	0.7	1.6	0	15.4	4.1	4.8
ENSG00000048828_CT.T.G	4.5	0	0	0	23.1	2	9.5
ENSG00000054654_CA.T.T	0	0	0	0	69.2	0	0
ENSG00000054654_CT.A.G	4.5	0	1.6	0	23.1	8.2	4.8
ENSG00000054654_CT.G.G	9.1	0	0	1	23.1	6.1	0
ENSG00000054654_CT.T.G	6.8	0.7	0	0	53.8	4.1	0
ENSG00000054654_TG.T.T	0	0.7	0	0	46.2	0	0
ENSG00000055609_CA.A.C	0	0	1.6	0	15.4	2	47.6
ENSG00000055609_CA.C.C	2.3	0	1.6	0	0	2	23.8
ENSG00000055609_CA.G.C	0	0	0	0	7.7	4.1	28.6
ENSG00000055609_CA.T.A	0	0	3.1	0	7.7	6.1	28.6
ENSG00000055609_CA.T.T	2.3	0	3.1	0	53.8	2	23.8
ENSG00000055609_CG.A.T	0	0	0	0	7.7	0	33.3
ENSG00000055609_CG.C.T	0	0	3.1	0	7.7	4.1	14.3
ENSG00000055609_CG.T.A	0	0	0	0	7.7	2	23.8
ENSG00000055609_CG.T.C	2.3	0	1.6	0	7.7	14.3	0
ENSG00000055609_CG.T.T	0	0	0	0	7.7	2	42.9
ENSG00000055609_CT.A.A	2.3	0	0	0.5	23.1	0	42.9
ENSG00000055609_CT.A.C	2.3	0	0	0	0	4.1	23.8
ENSG00000055609_CT.A.G	2.3	0	0	1	23.1	0	42.9
ENSG00000055609_CT.A.T	0	0	0	0	7.7	10.2	42.9
ENSG00000055609_CT.C.A	0	0	0	0	15.4	0	47.6
ENSG00000055609_CT.C.C	2.3	0	0	0.5	7.7	4.1	42.9
ENSG00000055609_CT.C.G	6.8	0	0	0.5	15.4	12.2	42.9
ENSG00000055609_CT.C.T	0	0	1.6	0	15.4	6.1	47.6
ENSG00000055609_CT.G.A	0	0	0	0.5	7.7	2	23.8
ENSG00000055609_CT.G.C	0	0	0	0	15.4	6.1	38.1
ENSG00000055609_CT.G.G	0	0	1.6	0	30.8	4.1	52.4
ENSG00000055609_CT.G.T	2.3	0	3.1	0	15.4	12.2	42.9
ENSG00000055609_CT.T.A	0	0	0	0	7.7	4.1	19
ENSG00000055609_CT.T.C	2.3	0	3.1	0	7.7	6.1	33.3
ENSG00000055609_CT.T.G	2.3	0	1.6	0	30.8	24.5	61.9
ENSG00000055609_CT.T.T	0	0	1.6	0	15.4	2	23.8
ENSG00000055609_TA.A.T	0	0	1.6	0	7.7	4.1	14.3
ENSG00000055609_TA.C.G	0	0	3.1	0.5	7.7	4.1	19
ENSG00000055609_TA.T.T	0	0	0	0	0	0	38.1
ENSG00000055609_TC.A.A	2.3	0	0	0	15.4	8.2	23.8
ENSG00000055609_TC.A.G	0	0	0	0	15.4	0	33.3
ENSG00000055609_TC.A.T	0	0	0	0	7.7	2	47.6
ENSG00000055609_TC.C.T	0	0	0	0	7.7	0	28.6
ENSG00000055609_TC.G.A	0	0	1.6	0	0	6.1	23.8
ENSG00000055609_TC.G.T	0	0	0	0	0	2	28.6
ENSG00000055609_TC.T.A	0	0	1.6	0	7.7	8.2	38.1
ENSG00000055609_TC.T.G	0	0	0	0	15.4	2	23.8
ENSG00000055609_TC.T.T	0	0	3.1	0	15.4	2	33.3
ENSG00000055609_TG.T.G	0	0	3.1	0	0	2	19
ENSG00000055609_TG.T.T	0	0	0	0	38.5	0	33.3
ENSG00000058453_CT.A.G	6.8	0	1.6	0.5	7.7	4.1	0
ENSG00000058453_CT.C.C	0	0	7.8	1.5	0	4.1	0
ENSG00000058453_CT.C.G	11.4	0	1.6	1	0	0	0
ENSG00000058453_CT.G.G	22.7	1.4	6.3	1	30.8	6.1	0
ENSG00000064666_CA.G.C	2.3	0.7	10.9	4.9	7.7	0	0
ENSG00000064666_CT.A.G	6.8	0	3.1	0.5	0	6.1	0
ENSG00000064666_CT.C.C	4.5	0	1.6	0.5	0	10.2	0
ENSG00000064666_CT.C.G	15.9	0	3.1	0.5	15.4	8.2	0
ENSG00000064666_CT.G.C	11.4	0	1.6	2.9	7.7	4.1	0
ENSG00000064666_CT.G.G	29.5	0.7	3.1	0.5	15.4	12.2	0
ENSG00000064666_CT.T.G	4.5	0	0	0	30.8	2	0
ENSG00000064666_TC.G.G	2.3	0	1.6	1.5	0	4.1	0
ENSG00000065060_CT.C.G	6.8	1.4	0	1	0	2	4.8
ENSG00000065060_CT.G.G	4.5	0.7	0	0.5	7.7	0	9.5
ENSG00000065060_CT.T.G	0	0.7	1.6	0.5	38.5	0	0
ENSG00000067369_CA.T.T	0	0	0	0	61.5	2	0
ENSG00000067369_CT.A.G	11.4	0.7	1.6	1.5	15.4	4.1	0
ENSG00000067369_CT.G.G	4.5	0	3.1	0	23.1	0	0
ENSG00000067369_CT.T.G	4.5	0	1.6	1	46.2	0	0
ENSG00000069020_CA.T.T	0	0	0	0.5	38.5	2	4.8
ENSG00000069020_CT.A.G	4.5	0	0	1	0	4.1	19
ENSG00000069020_CT.C.G	4.5	0	0	0.5	0	6.1	9.5
ENSG00000069020_CT.G.G	0	0	0	0	23.1	8.2	0
ENSG00000069020_CT.T.G	2.3	0	0	0	38.5	4.1	4.8
ENSG00000071242_CT.A.G	0	0	3.1	2	0	2	42.9
ENSG00000071242_CT.C.G	6.8	0	1.6	0.5	7.7	6.1	23.8
ENSG00000071242_CT.G.G	2.3	0.7	0	0	7.7	4.1	42.9
ENSG00000071242_CT.T.G	4.5	0	0	0	23.1	2	9.5
ENSG00000071242_TC.A.G	0	0	1.6	0.5	0	4.1	19
ENSG00000071242_TC.G.G	0	0	0	0	0	0	33.3
ENSG00000072195_CT.A.G	4.5	2.9	0	0	0	4.1	0
ENSG00000072195_CT.C.G	2.3	0	1.6	0.5	15.4	4.1	0
ENSG00000072195_CT.G.G	11.4	1.4	6.3	0.5	38.5	10.2	0
ENSG00000072195_CT.G.T	2.3	0	3.1	1	23.1	0	0
ENSG00000072195_CT.T.G	2.3	0	1.6	0.5	30.8	4.1	0
ENSG00000073910_CA.T.T	0	0	0	0	61.5	4.1	0
ENSG00000073910_CT.A.G	2.3	0.7	4.7	1	7.7	2	0
ENSG00000073910_CT.C.G	2.3	0.7	6.3	3.4	7.7	0	4.8
ENSG00000073910_CT.G.G	6.8	0	4.7	1	15.4	8.2	0
ENSG00000073910_CT.T.G	6.8	0.7	1.6	2.4	53.8	4.1	0
ENSG00000073910_CT.T.T	0	0	1.6	0.5	38.5	0	0
ENSG00000073910_TC.G.G	2.3	0	3.1	2.9	15.4	0	0
ENSG00000073910_TG.T.T	0	0	0	0	46.2	2	0
ENSG00000075275_CT.A.G	9.1	0	1.6	1	23.1	8.2	0
ENSG00000075275_CT.C.G	11.4	0	1.6	0.5	7.7	8.2	0
ENSG00000075275_CT.G.G	15.9	0	3.1	0.5	30.8	4.1	0
ENSG00000075275_CT.T.G	9.1	0.7	0	0	30.8	0	0
ENSG00000075624_CT.C.G	6.8	0	4.7	0	0	2	4.8
ENSG00000075624_CT.G.G	11.4	0	1.6	0	7.7	4.1	4.8
ENSG00000075624_CT.T.G	2.3	0	1.6	0.5	15.4	2	9.5
ENSG00000079432_CT.A.G	15.9	0.7	1.6	0.5	15.4	4.1	0
ENSG00000079432_CT.C.G	11.4	1.4	6.3	1	7.7	8.2	0
ENSG00000079432_CT.G.G	29.5	0	3.1	0.5	15.4	12.2	0
ENSG00000079432_CT.T.G	6.8	0	0	0.5	30.8	2	0
ENSG00000079841_CA.T.T	0	0	0	0	30.8	0	14.3
ENSG00000079841_CT.A.G	2.3	0	1.6	0	0	0	33.3
ENSG00000079841_CT.G.G	11.4	0	3.1	0.5	23.1	10.2	19
ENSG00000079841_CT.T.G	0	0	1.6	0	30.8	2	9.5
ENSG00000079841_CT.T.T	0	0	1.6	0	23.1	0	23.8
ENSG00000081479_CA.T.T	0	0	0	0	53.8	0	0
ENSG00000081479_CT.A.G	4.5	0.7	3.1	1	0	6.1	0
ENSG00000081479_CT.C.G	0	0.7	1.6	1	30.8	4.1	0
ENSG00000081479_CT.G.G	20.5	0	1.6	0.5	38.5	8.2	0
ENSG00000081479_CT.T.G	0	0	0	0	61.5	6.1	0
ENSG00000081842_CA.G.T	6.8	0	1.6	0	15.4	2	0
ENSG00000081842_CA.T.T	4.5	0.7	7.8	7.8	46.2	0	4.8
ENSG00000081842_CT.A.G	29.5	0.7	12.5	19.5	38.5	14.3	14.3
ENSG00000081842_CT.C.G	18.2	0.7	14.1	8.3	23.1	10.2	4.8
ENSG00000081842_CT.G.C	6.8	0	7.8	0	15.4	6.1	0
ENSG00000081842_CT.G.G	79.5	1.4	15.6	16.1	61.5	36.7	19
ENSG00000081842_CT.T.G	15.9	0.7	7.8	3.4	69.2	2	9.5
ENSG00000081853_CA.C.T	2.3	0	0	1	15.4	4.1	9.5
ENSG00000081853_CA.G.T	0	0.7	1.6	1	7.7	2	4.8
ENSG00000081853_CA.T.T	2.3	0	0	0.5	69.2	10.2	4.8
ENSG00000081853_CT.A.G	34.1	0	7.8	13.2	30.8	22.4	4.8
ENSG00000081853_CT.C.C	9.1	0	4.7	0.5	0	0	0
ENSG00000081853_CT.C.G	34.1	1.4	10.9	7.8	23.1	12.2	23.8
ENSG00000081853_CT.G.A	9.1	0	0	0.5	0	2	4.8
ENSG00000081853_CT.G.C	15.9	0.7	3.1	0	23.1	4.1	0
ENSG00000081853_CT.G.G	70.5	0.7	20.3	19	69.2	22.4	9.5
ENSG00000081853_CT.G.T	9.1	0	1.6	0.5	30.8	0	0
ENSG00000081853_CT.T.G	20.5	1.4	7.8	3.4	84.6	12.2	0
ENSG00000081853_CT.T.T	2.3	0	0	0	30.8	6.1	0
ENSG00000081853_TC.C.G	4.5	0	1.6	0	15.4	4.1	4.8
ENSG00000083067_CA.T.A	0	0	0	0	15.4	0	23.8
ENSG00000083067_CA.T.T	0	0	0	0	46.2	0	23.8
ENSG00000083067_CT.A.G	4.5	0.7	0	1.5	7.7	0	47.6
ENSG00000083067_CT.C.G	0	0	4.7	0	7.7	4.1	14.3
ENSG00000083067_CT.G.G	4.5	0	0	1	30.8	0	9.5
ENSG00000083067_CT.T.G	2.3	0	0	0	30.8	2	33.3
ENSG00000083067_CT.T.T	0	0	0	0	0	4.1	33.3
ENSG00000083067_TC.T.T	0	0	0	0	0	0	33.3
ENSG00000083844_CA.T.A	0	0.7	0	0	38.5	2	0
ENSG00000083844_CA.T.T	0	0	0	0.5	76.9	4.1	0
ENSG00000083844_CT.A.G	4.5	0.7	0	0	30.8	6.1	0
ENSG00000083844_CT.C.G	0	0.7	3.1	0	23.1	6.1	0
ENSG00000083844_CT.G.C	4.5	0	0	0.5	38.5	6.1	0
ENSG00000083844_CT.G.G	6.8	0	4.7	2	30.8	12.2	0
ENSG00000083844_CT.G.T	6.8	0.7	3.1	0	38.5	2	0
ENSG00000083844_CT.T.G	4.5	1.4	3.1	1	69.2	2	0
ENSG00000083844_CT.T.T	0	0	3.1	0	46.2	2	0
ENSG00000083844_TC.C.G	4.5	0	3.1	0	0	6.1	0
ENSG00000086289_CA.T.T	0	0.7	0	0	23.1	0	14.3
ENSG00000086289_CT.A.G	0	0	0	1	7.7	2	14.3
ENSG00000086289_CT.T.G	0	0	3.1	0.5	23.1	4.1	14.3
ENSG00000086570_CT.A.G	0	0.7	1.6	0.5	7.7	4.1	4.8
ENSG00000086570_CT.C.G	11.4	0	1.6	2	0	4.1	4.8
ENSG00000086570_CT.G.G	2.3	0	3.1	0.5	15.4	6.1	4.8
ENSG00000086570_CT.T.G	2.3	0.7	1.6	1	53.8	2	0
ENSG00000087116_CT.A.G	6.8	0	1.6	2.4	15.4	8.2	47.6
ENSG00000087116_CT.C.G	2.3	1.4	1.6	1	0	2	14.3
ENSG00000087116_CT.G.G	9.1	0.7	3.1	2	0	4.1	33.3
ENSG00000087116_CT.T.G	2.3	0	0	1	7.7	0	14.3
ENSG00000088298_CT.A.G	9.1	0.7	0	0.5	7.7	8.2	0
ENSG00000088298_CT.C.C	4.5	0	4.7	0	0	4.1	0
ENSG00000088298_CT.C.G	9.1	0	6.3	1	7.7	8.2	0
ENSG00000088298_CT.G.C	9.1	0	0	0	7.7	4.1	0
ENSG00000088298_CT.G.G	20.5	0	3.1	2	46.2	8.2	0
ENSG00000088298_CT.T.G	0	0	0	1	46.2	8.2	0
ENSG00000090920_CT.A.G	4.5	0	0	1.5	7.7	4.1	0
ENSG00000090920_CT.G.G	15.9	0	1.6	0.5	30.8	8.2	0
ENSG00000090920_CT.T.G	2.3	0	0	0	15.4	10.2	0
ENSG00000091536_CT.A.G	4.5	0	1.6	0.5	15.4	6.1	0
ENSG00000091536_CT.C.G	9.1	0.7	3.1	0	7.7	2	0
ENSG00000091536_CT.G.G	6.8	0.7	3.1	0.5	30.8	8.2	0
ENSG00000091536_CT.T.G	0	0	1.6	0	46.2	2	0
ENSG00000091536_TC.G.G	4.5	0	3.1	1.5	7.7	2	0
ENSG00000091656_CA.T.T	0	0	0	0.5	69.2	2	0
ENSG00000091656_CT.A.G	6.8	1.4	1.6	2.4	7.7	6.1	0
ENSG00000091656_CT.C.G	6.8	1.4	3.1	2	30.8	4.1	0
ENSG00000091656_CT.G.G	4.5	0.7	3.1	2.4	30.8	0	14.3
ENSG00000091656_CT.T.G	2.3	0	3.1	1.5	46.2	2	4.8
ENSG00000092054_CA.T.T	0	0	0	0	61.5	2	0
ENSG00000092054_CT.A.G	6.8	0.7	0	2.4	7.7	0	0
ENSG00000092054_CT.C.G	4.5	0.7	3.1	0.5	15.4	6.1	0
ENSG00000092054_CT.G.G	20.5	0.7	7.8	3.4	30.8	6.1	0
ENSG00000092054_CT.T.G	4.5	0.7	0	0	38.5	6.1	0
ENSG00000099139_CG.C.A	2.3	0	7.8	0	0	8.2	0
ENSG00000099139_CT.G.G	4.5	0	1.6	0	7.7	4.1	28.6
ENSG00000099622_CT.A.G	9.1	0	4.7	1	7.7	6.1	0
ENSG00000099622_CT.C.G	6.8	1.4	6.3	0.5	0	12.2	0
ENSG00000099622_CT.G.G	20.5	2.1	6.3	2.4	7.7	14.3	0
ENSG00000100285_CT.T.C	6.8	3.6	4.7	5.4	0	2	0
ENSG00000100285_TA.C.G	6.8	2.1	1.6	4.4	0	2	0
ENSG00000100285_TC.C.T	15.9	2.1	4.7	5.9	0	0	0
ENSG00000100285_TG.T.G	18.2	3.6	3.1	7.8	0	0	0
ENSG00000101680_CA.T.T	0	0	0	0.5	46.2	0	0
ENSG00000101680_CT.A.G	2.3	0	1.6	0.5	7.7	12.2	0
ENSG00000101680_CT.C.G	13.6	0	1.6	0.5	0	4.1	0
ENSG00000101680_CT.G.G	11.4	0	1.6	0.5	30.8	4.1	0
ENSG00000101680_CT.T.G	4.5	0	0	0	38.5	2	0
ENSG00000102452_CT.C.G	0	1.4	1.6	1.5	0	6.1	0
ENSG00000102452_CT.G.G	4.5	0	3.1	1.5	30.8	2	0
ENSG00000102452_CT.T.G	4.5	0.7	1.6	1.5	30.8	8.2	4.8
ENSG00000103275_CT.A.G	11.4	0	4.7	1	7.7	8.2	0
ENSG00000103275_CT.C.G	2.3	0.7	0	1	7.7	8.2	0
ENSG00000103275_CT.G.C	6.8	0.7	0	0	7.7	4.1	0
ENSG00000103275_CT.G.G	9.1	0	0	1	23.1	10.2	0
ENSG00000103326_CA.C.G	4.5	0	6.3	4.9	0	4.1	0
ENSG00000103326_CT.A.G	4.5	0	6.3	0	0	4.1	0
ENSG00000103326_CT.G.G	13.6	0.7	4.7	2.4	0	4.1	0
ENSG00000103326_CT.T.G	4.5	0	0	1	0	6.1	0
ENSG00000104447_CA.T.T	2.3	0.7	0	0.5	38.5	2	14.3
ENSG00000104447_CT.A.G	2.3	0	1.6	0.5	0	2	23.8
ENSG00000104447_CT.C.G	0	0.7	0	1	15.4	0	19
ENSG00000104447_CT.G.G	2.3	0	1.6	1.5	7.7	2	28.6
ENSG00000104447_CT.T.G	0	0.7	1.6	0.5	7.7	4.1	4.8
ENSG00000105877_CA.A.T	2.3	0	0	0.5	15.4	2	9.5
ENSG00000105877_CA.T.T	0	0	0	0	69.2	2	4.8
ENSG00000105877_CT.A.G	6.8	2.9	3.1	1.5	15.4	8.2	23.8
ENSG00000105877_CT.C.G	2.3	0	1.6	0	30.8	4.1	9.5
ENSG00000105877_CT.G.C	2.3	0	1.6	0	23.1	0	9.5
ENSG00000105877_CT.G.G	11.4	0.7	1.6	0.5	15.4	8.2	19
ENSG00000105877_CT.G.T	2.3	0	0	0	38.5	2	0
ENSG00000105877_CT.T.G	2.3	0	0	0	69.2	6.1	9.5
ENSG00000105877_TC.A.A	0	0	0	0	7.7	2	23.8
ENSG00000106278_CA.T.T	0	0	1.6	0	69.2	4.1	0
ENSG00000106278_CT.T.G	0	0	0	1.5	15.4	4.1	4.8
ENSG00000106460_CA.T.T	2.3	0	0	0	38.5	0	4.8
ENSG00000106460_CT.A.G	0	1.4	3.1	1	0	4.1	14.3
ENSG00000106460_TG.T.T	0	0	0	0	46.2	2	4.8
ENSG00000106571_CT.A.G	4.5	0	1.6	0.5	7.7	6.1	28.6
ENSG00000106571_CT.C.G	11.4	2.1	3.1	3.4	7.7	2	9.5
ENSG00000106571_CT.G.G	9.1	0.7	3.1	2.4	23.1	6.1	9.5
ENSG00000106571_CT.T.G	4.5	0	3.1	0.5	53.8	0	14.3
ENSG00000107147_CG.A.C	2.3	0	1.6	0	0	8.2	4.8
ENSG00000107147_CT.A.G	2.3	1.4	3.1	0.5	7.7	6.1	4.8
ENSG00000107147_CT.C.G	2.3	1.4	1.6	1	0	0	28.6
ENSG00000107147_CT.G.G	4.5	0.7	3.1	1	30.8	6.1	19
ENSG00000107611_CA.T.T	0	0	0	0.5	53.8	0	0
ENSG00000107611_CT.A.G	2.3	0	1.6	1	23.1	2	23.8
ENSG00000107611_CT.C.G	0	1.4	4.7	1.5	7.7	0	4.8
ENSG00000107611_CT.G.G	0	0	1.6	1.5	7.7	4.1	0
ENSG00000107611_CT.T.G	0	0	0	0.5	53.8	2	9.5
ENSG00000107736_CT.A.A	0	0	0	0	0	6.1	19
ENSG00000107736_CT.A.G	11.4	0	3.1	1.5	0	6.1	4.8
ENSG00000107736_CT.C.G	9.1	0.7	1.6	0.5	0	16.3	9.5
ENSG00000107736_CT.G.G	6.8	0.7	3.1	1	46.2	10.2	14.3
ENSG00000107736_CT.T.G	0	0.7	0	1	61.5	2	9.5
ENSG00000108018_CA.C.T	2.3	0	0	0	30.8	0	9.5
ENSG00000108018_CA.T.T	0	0	0	0	46.2	10.2	14.3
ENSG00000108018_CT.A.G	2.3	0.7	1.6	1	15.4	0	38.1
ENSG00000108018_CT.C.G	4.5	0.7	4.7	2.4	0	2	23.8
ENSG00000108018_CT.G.G	2.3	0	3.1	0	7.7	0	28.6
ENSG00000108018_CT.T.G	0	0	0	0.5	30.8	4.1	14.3
ENSG00000108018_CT.T.T	2.3	0	0	0	7.7	2	23.8
ENSG00000109536_CA.C.A	11.4	0	17.2	0	15.4	22.4	14.3
ENSG00000109536_CA.C.T	0	0	1.6	0	15.4	8.2	4.8
ENSG00000109536_CA.G.C	2.3	0	3.1	0	0	12.2	0
ENSG00000109536_CA.T.A	2.3	0	4.7	0	23.1	12.2	4.8
ENSG00000109536_CG.A.T	2.3	0	3.1	0	7.7	8.2	0
ENSG00000109536_CG.T.A	2.3	0	1.6	0	7.7	6.1	4.8
ENSG00000109536_CG.T.T	11.4	0	15.6	0	0	32.7	9.5
ENSG00000109536_CT.A.A	15.9	0	20.3	0	23.1	44.9	19
ENSG00000109536_CT.A.C	9.1	0	7.8	0	0	8.2	4.8
ENSG00000109536_CT.A.G	0	0	3.1	0	7.7	10.2	4.8
ENSG00000109536_CT.A.T	0	0	3.1	0	23.1	12.2	19
ENSG00000109536_CT.C.A	2.3	0	4.7	0.5	7.7	8.2	0
ENSG00000109536_CT.C.C	4.5	0	9.4	0	7.7	20.4	0
ENSG00000109536_CT.C.G	2.3	0	0	0	7.7	8.2	9.5
ENSG00000109536_CT.G.A	2.3	0	7.8	0	7.7	8.2	4.8
ENSG00000109536_CT.G.C	2.3	0	9.4	0	7.7	14.3	0
ENSG00000109536_CT.G.G	9.1	0	17.2	0	0	32.7	19
ENSG00000109536_CT.G.T	6.8	0	7.8	0	15.4	24.5	9.5
ENSG00000109536_CT.T.A	0	0	6.3	0	7.7	14.3	0
ENSG00000109536_CT.T.C	13.6	0	18.8	0	23.1	30.6	9.5
ENSG00000109536_CT.T.G	4.5	0	4.7	0	23.1	18.4	9.5
ENSG00000109536_CT.T.T	13.6	0	18.8	0.5	15.4	32.7	14.3
ENSG00000109536_TA.A.C	6.8	0	17.2	0	7.7	22.4	4.8
ENSG00000109536_TA.A.T	6.8	0	9.4	0	0	22.4	9.5
ENSG00000109536_TA.T.T	2.3	0	1.6	0.5	0	14.3	14.3
ENSG00000109536_TC.A.A	9.1	0	6.3	0	7.7	30.6	14.3
ENSG00000109536_TC.A.C	2.3	0	0	0.5	7.7	6.1	9.5
ENSG00000109536_TC.A.G	4.5	0	7.8	0	30.8	16.3	19
ENSG00000109536_TC.A.T	6.8	0	12.5	0.5	7.7	26.5	19
ENSG00000109536_TC.C.A	2.3	0	4.7	0	7.7	6.1	4.8
ENSG00000109536_TC.C.T	6.8	0	10.9	0	7.7	12.2	9.5
ENSG00000109536_TC.G.A	2.3	0	1.6	0	15.4	10.2	0
ENSG00000109536_TC.G.C	0	0	3.1	0	7.7	10.2	0
ENSG00000109536_TC.G.G	0	0	1.6	0	0	10.2	9.5
ENSG00000109536_TC.G.T	0	0	0	0	7.7	14.3	0
ENSG00000109536_TC.T.A	0	0	0	0.5	7.7	6.1	14.3
ENSG00000109536_TC.T.C	2.3	0	3.1	0	7.7	8.2	9.5
ENSG00000109536_TC.T.G	2.3	0	6.3	0	0	12.2	14.3
ENSG00000109536_TC.T.T	0	0	0	0	7.7	10.2	9.5
ENSG00000110427_CT.A.G	4.5	1.4	0	0.5	7.7	2	28.6
ENSG00000110427_CT.C.G	0	2.1	0	1	0	0	19
ENSG00000110427_CT.G.G	0	0	1.6	1	7.7	4.1	9.5
ENSG00000110427_CT.T.G	2.3	0	0	1	38.5	4.1	19
ENSG00000111215_CA.A.C	0	0	3.1	0	7.7	8.2	0
ENSG00000111215_CA.A.T	2.3	0.7	6.3	0	0	6.1	4.8
ENSG00000111215_CA.G.C	0	0	1.6	0	0	6.1	14.3
ENSG00000111215_CA.T.A	0	0	0	0	23.1	14.3	14.3
ENSG00000111215_CA.T.T	0	0	1.6	0	53.8	10.2	4.8
ENSG00000111215_CG.A.A	4.5	0	3.1	0	7.7	14.3	9.5
ENSG00000111215_CG.C.T	0	0	3.1	0	0	10.2	0
ENSG00000111215_CG.G.T	2.3	0	4.7	0	0	10.2	0
ENSG00000111215_CG.T.A	4.5	0	3.1	0	0	6.1	0
ENSG00000111215_CG.T.T	2.3	0	4.7	0.5	7.7	6.1	14.3
ENSG00000111215_CT.A.A	0	0.7	0	0	0	12.2	19
ENSG00000111215_CT.A.G	2.3	0	1.6	0	23.1	8.2	14.3
ENSG00000111215_CT.A.T	4.5	0	9.4	0	7.7	16.3	19
ENSG00000111215_CT.C.A	0	0	0	0	0	16.3	9.5
ENSG00000111215_CT.C.C	9.1	0	1.6	0	0	16.3	4.8
ENSG00000111215_CT.C.G	2.3	0	1.6	1	0	2	14.3
ENSG00000111215_CT.G.A	4.5	0	9.4	1	15.4	16.3	28.6
ENSG00000111215_CT.G.C	2.3	0	0	0	7.7	4.1	14.3
ENSG00000111215_CT.G.G	2.3	0	1.6	0	23.1	4.1	4.8
ENSG00000111215_CT.T.A	2.3	0.7	4.7	0	7.7	8.2	14.3
ENSG00000111215_CT.T.G	0	0	1.6	0	23.1	6.1	4.8
ENSG00000111215_CT.T.T	0	0	1.6	0.5	23.1	10.2	4.8
ENSG00000111215_TA.T.A	0	0	3.1	0	0	4.1	14.3
ENSG00000111215_TA.T.T	2.3	0	3.1	0	15.4	14.3	4.8
ENSG00000111215_TC.A.A	2.3	0	10.9	0	7.7	22.4	14.3
ENSG00000111215_TC.A.C	9.1	0	10.9	0	15.4	20.4	9.5
ENSG00000111215_TC.A.G	2.3	0	0	0	0	18.4	4.8
ENSG00000111215_TC.A.T	4.5	0	0	0	0	8.2	23.8
ENSG00000111215_TC.C.T	2.3	0	1.6	0	7.7	14.3	14.3
ENSG00000111215_TC.G.A	2.3	0	4.7	0	23.1	4.1	28.6
ENSG00000111215_TC.G.G	4.5	0	3.1	0	7.7	12.2	9.5
ENSG00000111215_TC.G.T	6.8	0	1.6	0	15.4	4.1	14.3
ENSG00000111215_TC.T.C	0	0	1.6	0	0	14.3	14.3
ENSG00000111215_TC.T.T	6.8	0	1.6	0	23.1	22.4	9.5
ENSG00000111215_TG.A.T	0	0	1.6	0	23.1	4.1	4.8
ENSG00000111215_TG.C.C	2.3	0	1.6	0	23.1	6.1	0
ENSG00000111215_TG.T.T	0	0	0	0	23.1	14.3	4.8
ENSG00000111799_CA.T.T	0	0	0	1	69.2	6.1	0
ENSG00000111799_CT.A.G	2.3	1.4	3.1	1.5	7.7	4.1	4.8
ENSG00000111799_CT.G.G	6.8	0.7	3.1	0.5	15.4	2	0
ENSG00000111799_CT.T.G	2.3	0	1.6	0	38.5	2	0
ENSG00000111799_TG.T.T	0	0	0	0	46.2	0	4.8
ENSG00000112096_CT.A.A	2.3	0	4.7	0	7.7	4.1	4.8
ENSG00000112096_CT.G.G	9.1	0	1.6	0.5	0	2	4.8
ENSG00000112096_TA.C.C	2.3	0	3.1	0	7.7	8.2	0
ENSG00000112096_TC.A.T	0	0	6.3	0	0	10.2	14.3
ENSG00000112096_TC.G.G	4.5	0	4.7	0	0	10.2	4.8
ENSG00000112096_TG.A.G	0	0	3.1	0	7.7	10.2	0
ENSG00000112159_CT.A.G	4.5	0	0	1	15.4	0	4.8
ENSG00000112159_CT.G.G	6.8	0	0	1	15.4	4.1	4.8
ENSG00000112159_CT.T.G	2.3	0	1.6	0.5	53.8	4.1	4.8
ENSG00000112159_TG.T.T	0	0	0	0	38.5	0	9.5
ENSG00000112852_CA.T.T	0	0	1.6	0	46.2	0	0
ENSG00000112852_CT.A.G	2.3	0.7	6.3	5.4	15.4	4.1	9.5
ENSG00000112852_CT.C.G	4.5	2.9	1.6	1.5	15.4	2	0
ENSG00000112852_CT.G.G	29.5	0.7	7.8	3.9	15.4	4.1	0
ENSG00000112852_CT.T.G	4.5	0.7	1.6	1.5	69.2	2	0
ENSG00000113205_CA.T.T	0	0	1.6	0.5	69.2	2	0
ENSG00000113205_CT.A.G	11.4	1.4	10.9	8.3	15.4	12.2	9.5
ENSG00000113205_CT.C.G	13.6	3.6	1.6	3.9	23.1	2	4.8
ENSG00000113205_CT.G.C	4.5	0.7	1.6	0	23.1	0	0
ENSG00000113205_CT.G.G	40.9	1.4	10.9	7.3	30.8	8.2	4.8
ENSG00000113205_CT.T.C	2.3	0.7	0	1	15.4	2	0
ENSG00000113205_CT.T.G	6.8	0.7	4.7	2.4	76.9	8.2	4.8
ENSG00000113205_TC.C.G	4.5	0	0	0	7.7	4.1	9.5
ENSG00000113205_TC.T.G	2.3	0	6.3	0	23.1	0	4.8
ENSG00000113212_CA.T.T	0	0	0	0.5	53.8	2	0
ENSG00000113212_CT.A.G	11.4	0.7	3.1	2.9	0	8.2	0
ENSG00000113212_CT.C.G	9.1	0.7	0	2.4	7.7	0	0
ENSG00000113212_CT.G.G	13.6	0	6.3	3.4	30.8	4.1	0
ENSG00000113212_CT.T.G	2.3	0.7	3.1	1	76.9	8.2	4.8
ENSG00000113248_CA.T.T	0	0	0	1	69.2	4.1	0
ENSG00000113248_CT.A.G	13.6	1.4	6.3	5.9	15.4	14.3	14.3
ENSG00000113248_CT.C.C	6.8	1.4	1.6	0.5	0	2	0
ENSG00000113248_CT.C.G	18.2	2.1	6.3	4.9	15.4	0	4.8
ENSG00000113248_CT.G.A	4.5	0	0	1	7.7	2	4.8
ENSG00000113248_CT.G.C	9.1	0.7	1.6	0	15.4	2	0
ENSG00000113248_CT.G.G	38.6	2.1	17.2	10.7	46.2	10.2	0
ENSG00000113248_CT.T.G	6.8	1.4	9.4	2.4	84.6	8.2	4.8
ENSG00000113248_TC.G.C	6.8	0	0	0	23.1	2	0
ENSG00000113248_TG.C.C	2.3	0	4.7	0	7.7	2	4.8
ENSG00000113248_TG.T.T	0	0	0	1	30.8	2	0
ENSG00000114841_CT.C.G	18.2	0.7	3.1	0.5	23.1	2	0
ENSG00000114841_CT.G.G	6.8	0	0	0.5	23.1	6.1	0
ENSG00000114841_CT.T.G	9.1	0.7	3.1	1	53.8	0	0
ENSG00000116017_CA.G.C	2.3	0.7	10.9	4.9	7.7	2	0
ENSG00000116017_CG.T.C	2.3	0.7	3.1	2	7.7	0	0
ENSG00000116017_CT.A.C	6.8	0	0	0.5	0	6.1	0
ENSG00000116017_CT.A.G	11.4	0	15.6	2	7.7	12.2	0
ENSG00000116017_CT.C.C	4.5	0	1.6	1	0	6.1	0
ENSG00000116017_CT.C.G	18.2	0	7.8	1.5	15.4	12.2	0
ENSG00000116017_CT.G.C	13.6	0	1.6	2.9	15.4	2	0
ENSG00000116017_CT.G.G	31.8	0.7	6.3	2.9	7.7	14.3	0
ENSG00000116017_CT.T.G	4.5	0	0	0	30.8	2	0
ENSG00000116017_TC.A.G	4.5	0.7	3.1	1	0	0	0
ENSG00000116017_TC.A.T	0	0	3.1	1.5	0	4.1	0
ENSG00000116017_TC.C.G	2.3	0	1.6	1	0	6.1	0
ENSG00000116017_TC.G.G	2.3	0.7	4.7	1	0	4.1	0
ENSG00000116183_CT.A.G	0	0.7	1.6	2.4	0	4.1	0
ENSG00000116183_CT.C.G	4.5	0.7	1.6	1	7.7	0	0
ENSG00000116183_CT.G.G	9.1	0	3.1	0.5	15.4	4.1	0
ENSG00000117983_CT.A.G	9.1	2.1	6.3	1	7.7	4.1	9.5
ENSG00000117983_CT.C.G	9.1	0.7	6.3	2	0	8.2	0
ENSG00000117983_CT.G.A	4.5	0	4.7	0	0	4.1	0
ENSG00000117983_CT.G.G	9.1	0.7	3.1	1	15.4	4.1	4.8
ENSG00000117983_CT.G.T	6.8	0	0	0.5	7.7	4.1	0
ENSG00000117983_CT.T.G	0	0	1.6	0.5	30.8	4.1	0
ENSG00000117983_TC.C.G	4.5	0	4.7	0.5	0	4.1	0
ENSG00000117983_TC.G.G	4.5	0	9.4	0	0	4.1	0
ENSG00000118620_CA.T.T	0	0	0	0	76.9	2	0
ENSG00000118620_CT.T.T	2.3	0	0	1	23.1	2	0
ENSG00000118946_CT.A.G	6.8	0.7	4.7	2	0	8.2	4.8
ENSG00000118946_CT.G.G	11.4	0.7	4.7	1.5	15.4	8.2	0
ENSG00000118946_CT.T.G	2.3	0.7	0	0.5	30.8	0	0
ENSG00000119523_CT.A.G	2.3	0.7	0	1	15.4	6.1	14.3
ENSG00000119523_CT.G.G	2.3	0	3.1	0.5	23.1	0	4.8
ENSG00000119523_CT.T.G	0	0.7	0	0	38.5	0	9.5
ENSG00000120324_CT.A.G	9.1	0	0	1.5	15.4	8.2	9.5
ENSG00000120324_CT.C.G	11.4	0	4.7	2.9	0	0	4.8
ENSG00000120324_CT.G.A	4.5	0	0	1	7.7	2	4.8
ENSG00000120324_CT.G.G	15.9	0.7	6.3	4.4	23.1	6.1	0
ENSG00000120324_CT.T.G	4.5	0.7	6.3	1.5	53.8	4.1	0
ENSG00000120328_CT.A.G	4.5	0	0	1	15.4	4.1	14.3
ENSG00000120328_CT.C.G	9.1	0	6.3	2.9	0	0	0
ENSG00000120328_CT.G.G	15.9	0.7	6.3	5.9	7.7	4.1	0
ENSG00000120328_CT.T.G	4.5	0.7	4.7	1	53.8	6.1	0
ENSG00000121879_CT.T.A	9.1	7.9	6.3	9.8	0	6.1	0
ENSG00000121879_CT.T.G	4.5	0	3.1	2	61.5	2	0
ENSG00000121879_TC.A.G	4.5	1.4	3.1	1.5	0	8.2	0
ENSG00000121904_CT.A.G	9.1	0	3.1	2.4	7.7	4.1	0
ENSG00000121904_CT.C.G	6.8	0.7	6.3	2.4	7.7	2	0
ENSG00000121904_CT.G.G	11.4	1.4	6.3	1	30.8	12.2	0
ENSG00000121904_CT.G.T	0	0	0	0.5	30.8	4.1	0
ENSG00000121904_CT.T.G	4.5	0	1.6	0.5	61.5	0	0
ENSG00000123643_CT.A.G	2.3	0.7	1.6	0.5	7.7	6.1	4.8
ENSG00000123643_CT.C.G	13.6	0	1.6	2.4	0	4.1	4.8
ENSG00000123643_CT.G.G	6.8	0	4.7	0.5	23.1	8.2	4.8
ENSG00000123643_CT.T.G	2.3	0.7	4.7	1	53.8	4.1	0
ENSG00000124721_CA.T.T	0	0	0	0	61.5	2	0
ENSG00000124721_CT.A.G	2.3	0	0	1	7.7	8.2	9.5
ENSG00000124721_CT.G.G	0	0.7	0	1	23.1	2	4.8
ENSG00000124721_CT.T.G	0	0	1.6	0.5	61.5	4.1	9.5
ENSG00000124721_TC.A.T	2.3	0	0	0.5	7.7	4.1	14.3
ENSG00000124721_TG.T.T	0	0	0	0	53.8	2	4.8
ENSG00000124788_CA.G.T	11.4	2.1	15.6	3.4	7.7	2	9.5
ENSG00000124788_TG.A.C	0	0.7	7.8	0.5	0	4.1	0
ENSG00000126254_CT.A.G	6.8	0	4.7	2	0	4.1	0
ENSG00000126254_CT.C.G	4.5	0	4.7	0.5	7.7	10.2	0
ENSG00000126254_CT.G.G	18.2	0.7	0	1	7.7	4.1	0
ENSG00000126254_CT.T.G	2.3	0	3.1	0.5	15.4	2	0
ENSG00000127191_CT.A.C	4.5	0	0	0	7.7	4.1	9.5
ENSG00000127191_CT.A.G	18.2	0	12.5	1	7.7	6.1	9.5
ENSG00000127191_CT.C.G	13.6	0	4.7	0	7.7	6.1	14.3
ENSG00000127191_CT.G.C	15.9	0.7	1.6	1	7.7	6.1	4.8
ENSG00000127191_CT.G.G	13.6	0	4.7	1	30.8	8.2	0
ENSG00000127191_CT.T.G	13.6	0	0	1.5	30.8	2	4.8
ENSG00000127191_TC.C.G	0	0	0	0.5	15.4	4.1	9.5
ENSG00000127603_CA.T.T	4.5	0	0	0	53.8	0	0
ENSG00000127603_CT.G.G	9.1	0	0	0	30.8	0	0
ENSG00000127603_CT.G.T	6.8	0	0	0	15.4	4.1	0
ENSG00000127603_CT.T.G	4.5	0	0	0	46.2	8.2	0
ENSG00000128512_CA.T.T	0	0	0	0.5	46.2	2	4.8
ENSG00000128512_CT.A.G	6.8	1.4	0	0	0	4.1	28.6
ENSG00000128512_CT.G.G	13.6	1.4	0	0	15.4	4.1	4.8
ENSG00000128512_CT.T.T	0	0	0	0	15.4	4.1	19
ENSG00000128591_CT.A.G	11.4	0	1.6	1.5	7.7	2	0
ENSG00000128591_CT.C.G	9.1	1.4	7.8	1.5	0	8.2	4.8
ENSG00000128591_CT.G.G	15.9	0.7	0	1	23.1	2	0
ENSG00000128591_CT.T.G	2.3	0.7	0	0.5	38.5	0	9.5
ENSG00000128591_TC.T.C	4.5	0	1.6	0	0	16.3	4.8
ENSG00000128731_CT.A.G	6.8	0	3.1	0.5	0	4.1	4.8
ENSG00000128731_CT.C.G	6.8	0	3.1	0	7.7	10.2	0
ENSG00000128731_CT.G.G	9.1	0	3.1	2	15.4	6.1	0
ENSG00000128731_CT.T.G	4.5	0.7	0	0	46.2	4.1	0
ENSG00000128815_CA.C.T	6.8	0	0	0.5	15.4	2	4.8
ENSG00000128815_CA.T.T	0	0	0	0.5	53.8	0	0
ENSG00000128815_CT.A.G	2.3	0.7	1.6	0.5	23.1	0	4.8
ENSG00000128815_CT.C.G	4.5	0.7	0	1.5	7.7	4.1	14.3
ENSG00000128815_CT.G.G	9.1	1.4	3.1	1.5	15.4	4.1	9.5
ENSG00000128815_CT.T.G	4.5	0.7	3.1	1	38.5	8.2	4.8
ENSG00000129646_CT.A.G	6.8	0	0	1.5	7.7	18.4	0
ENSG00000129646_CT.C.A	0	0	4.7	0.5	15.4	6.1	0
ENSG00000129646_CT.C.G	11.4	0	3.1	1.5	7.7	4.1	0
ENSG00000129646_CT.G.A	4.5	0	9.4	2.9	0	0	0
ENSG00000129646_CT.G.G	4.5	0	9.4	2	30.8	10.2	0
ENSG00000129646_CT.T.G	2.3	0	0	0	46.2	4.1	0
ENSG00000129646_TC.G.T	2.3	0	4.7	2	0	2	0
ENSG00000130226_CA.C.T	2.3	0	1.6	0	7.7	2	14.3
ENSG00000130226_CA.G.A	0	0	1.6	0	0	2	28.6
ENSG00000130226_CA.T.T	0	0	0	0	23.1	2	38.1
ENSG00000130226_CT.A.A	0	0	0	0	7.7	0	33.3
ENSG00000130226_CT.A.G	9.1	0	0	0	15.4	4.1	66.7
ENSG00000130226_CT.C.C	0	0	0	0	7.7	2	33.3
ENSG00000130226_CT.C.G	2.3	0.7	0	0	0	2	42.9
ENSG00000130226_CT.G.A	2.3	0	0	0	0	0	28.6
ENSG00000130226_CT.G.G	2.3	0.7	1.6	0	0	6.1	42.9
ENSG00000130226_CT.T.A	0	0	0	0	0	2	28.6
ENSG00000130226_CT.T.G	2.3	0	3.1	1	38.5	2	23.8
ENSG00000130226_CT.T.T	0	0	3.1	0	0	4.1	28.6
ENSG00000130226_TC.A.A	0	0	0	0	15.4	0	42.9
ENSG00000130226_TC.A.G	0	0	0	0	7.7	0	52.4
ENSG00000130226_TC.C.C	0	0	0	0	0	2	28.6
ENSG00000130226_TC.T.C	2.3	0	0	0	7.7	0	38.1
ENSG00000130226_TC.T.G	0	0	0	0	0	0	33.3
ENSG00000130226_TC.T.T	0	0	0	0.5	0	0	28.6
ENSG00000130226_TG.T.T	0	0	0	0	23.1	2	19
ENSG00000130589_CT.A.G	4.5	0.7	4.7	1	0	4.1	0
ENSG00000130589_CT.C.G	11.4	0	10.9	2	7.7	6.1	0
ENSG00000130589_CT.G.G	20.5	1.4	4.7	1	7.7	8.2	0
ENSG00000130589_TC.A.G	2.3	0.7	3.1	2.4	0	0	0
ENSG00000130589_TC.C.G	6.8	0	4.7	0	0	2	0
ENSG00000130635_CT.A.G	11.4	1.4	3.1	1	15.4	2	38.1
ENSG00000130635_CT.C.G	11.4	0.7	6.3	1.5	15.4	12.2	23.8
ENSG00000130635_CT.G.G	6.8	0.7	1.6	2	15.4	4.1	23.8
ENSG00000130635_CT.T.G	0	0.7	1.6	1	61.5	0	4.8
ENSG00000130702_CT.A.G	22.7	2.9	3.1	2	7.7	4.1	0
ENSG00000130702_CT.C.G	15.9	0.7	9.4	3.4	15.4	6.1	0
ENSG00000130702_CT.G.G	11.4	0	6.3	2.4	23.1	18.4	0
ENSG00000130702_CT.T.G	4.5	0	0	0.5	23.1	6.1	0
ENSG00000131018_CA.C.T	13.6	0	0	0.5	30.8	6.1	14.3
ENSG00000131018_CA.T.A	0	0	1.6	0	46.2	0	9.5
ENSG00000131018_CA.T.T	0	0.7	1.6	0	69.2	2	23.8
ENSG00000131018_CT.A.G	9.1	1.4	4.7	1.5	23.1	10.2	19
ENSG00000131018_CT.C.G	15.9	0	0	1.5	15.4	4.1	4.8
ENSG00000131018_CT.G.A	6.8	0	1.6	0	7.7	2	4.8
ENSG00000131018_CT.G.G	15.9	0.7	4.7	1	46.2	16.3	19
ENSG00000131018_CT.G.T	4.5	0.7	4.7	0	30.8	0	0
ENSG00000131018_CT.T.C	4.5	0	0	1	23.1	2	0
ENSG00000131018_CT.T.G	4.5	0.7	1.6	1	69.2	6.1	14.3
ENSG00000131018_CT.T.T	0	0.7	0	0	38.5	2	9.5
ENSG00000131018_TC.T.C	2.3	0	3.1	0.5	7.7	2	14.3
ENSG00000131018_TC.T.T	0	0	0	0	7.7	2	33.3
ENSG00000131018_TG.C.T	4.5	0.7	0	0	23.1	2	0
ENSG00000131018_TG.T.T	0	0	0	0.5	69.2	2	4.8
ENSG00000131042_CT.A.G	4.5	0	3.1	0.5	23.1	6.1	0
ENSG00000131042_CT.C.C	0	0.7	3.1	2.4	0	2	0
ENSG00000131042_CT.G.G	4.5	0.7	7.8	0	7.7	2	0
ENSG00000132256_CA.T.T	2.3	0	0	0	53.8	0	4.8
ENSG00000132256_CT.C.G	0	0	0	0	15.4	2	19
ENSG00000132256_CT.T.T	2.3	0.7	1.6	0	30.8	2	4.8
ENSG00000132549_CA.T.T	0	0	0	0	53.8	2	4.8
ENSG00000132549_CT.A.A	0	0.7	0	0.5	0	0	23.8
ENSG00000132549_CT.A.G	0	0.7	4.7	0	15.4	2	4.8
ENSG00000132549_CT.G.G	4.5	0	1.6	0	15.4	2	14.3
ENSG00000132549_TC.A.A	2.3	0	0	0	23.1	2	14.3
ENSG00000132549_TC.G.A	2.3	0	0	0	15.4	4.1	9.5
ENSG00000133703_CA.A.C	0	10.7	7.8	8.3	0	6.1	4.8
ENSG00000133703_CA.C.A	0	2.1	0	6.3	0	4.1	4.8
ENSG00000133703_CG.A.C	0	2.9	4.7	1	0	0	0
ENSG00000133703_CT.A.C	22.7	7.9	10.9	8.3	7.7	10.2	14.3
ENSG00000133703_CT.C.A	0	2.9	3.1	1.5	0	0	4.8
ENSG00000133703_CT.G.C	9.1	2.1	6.3	11.2	15.4	8.2	0
ENSG00000133703_CT.G.T	4.5	2.1	1.6	1	15.4	6.1	4.8
ENSG00000133805_CT.A.G	4.5	1.4	0	0	7.7	0	19
ENSG00000133805_CT.C.G	4.5	1.4	0	0.5	15.4	0	9.5
ENSG00000133805_CT.G.G	6.8	0	0	1	0	2	9.5
ENSG00000133805_CT.T.G	2.3	0	0	0.5	53.8	0	19
ENSG00000134070_CA.A.A	0	0	3.1	0	7.7	8.2	0
ENSG00000134070_CT.A.G	6.8	0.7	7.8	2	7.7	8.2	0
ENSG00000134070_CT.C.G	4.5	0.7	0	2	30.8	4.1	0
ENSG00000134070_CT.G.G	11.4	0.7	1.6	1	15.4	8.2	0
ENSG00000134070_CT.T.G	2.3	0	0	0.5	30.8	2	0
ENSG00000134070_CT.T.T	0	0	3.1	0.5	0	8.2	0
ENSG00000134070_TC.A.A	0	0	1.6	0	7.7	10.2	0
ENSG00000134070_TC.A.T	2.3	0	1.6	0	0	12.2	0
ENSG00000134070_TC.C.C	0	0.7	0	0	0	12.2	0
ENSG00000134516_CA.T.T	0	0	0	0	69.2	0	14.3
ENSG00000134516_CT.A.G	2.3	0	3.1	1	7.7	4.1	38.1
ENSG00000134516_CT.C.G	2.3	0	1.6	0.5	0	6.1	14.3
ENSG00000134516_CT.G.G	4.5	0.7	3.1	0	15.4	8.2	9.5
ENSG00000134516_CT.T.G	0	0	0	0.5	38.5	0	19
ENSG00000134516_TG.C.T	6.8	0	0	1	7.7	6.1	4.8
ENSG00000134539_CA.T.T	0	0	1.6	0	53.8	2	0
ENSG00000134539_CT.A.G	2.3	0	3.1	1	0	10.2	14.3
ENSG00000134539_CT.G.G	2.3	0.7	1.6	0	7.7	6.1	9.5
ENSG00000134539_CT.T.G	0	0	1.6	0.5	30.8	4.1	9.5
ENSG00000134871_CT.A.G	6.8	0	3.1	0.5	0	6.1	0
ENSG00000134871_CT.C.G	4.5	0	3.1	1	7.7	6.1	4.8
ENSG00000134982_CA.T.A	2.3	5	4.7	13.7	30.8	2	9.5
ENSG00000134982_CA.T.T	2.3	2.1	1.6	2	30.8	6.1	19
ENSG00000134982_CG.T.A	0	2.1	0	3.9	0	0	4.8
ENSG00000134982_CT.A.A	0	2.1	3.1	2.4	0	6.1	4.8
ENSG00000134982_CT.A.G	6.8	8.6	7.8	10.2	7.7	12.2	0
ENSG00000134982_CT.G.A	0	2.1	0	2.4	7.7	2	4.8
ENSG00000134982_CT.G.G	9.1	6.4	7.8	20	38.5	6.1	14.3
ENSG00000134982_CT.T.A	0	5	1.6	10.7	0	6.1	0
ENSG00000134982_CT.T.G	2.3	3.6	3.1	4.9	61.5	14.3	0
ENSG00000134982_TG.T.A	2.3	1.4	1.6	0.5	7.7	2	4.8
ENSG00000135298_CA.T.T	0	0	0	1	46.2	4.1	9.5
ENSG00000135298_CT.A.A	0	0	1.6	0	0	6.1	14.3
ENSG00000135298_CT.A.G	0	0.7	1.6	0.5	15.4	2	28.6
ENSG00000135298_CT.C.G	0	0	0	1	0	0	38.1
ENSG00000135298_CT.G.G	2.3	0.7	1.6	0.5	15.4	2	19
ENSG00000135298_CT.T.T	0	1.4	0	0	15.4	2	28.6
ENSG00000135298_TG.T.T	0	0	0	0	38.5	2	28.6
ENSG00000136273_CT.A.G	4.5	0.7	0	0.5	7.7	2	23.8
ENSG00000136273_CT.C.G	2.3	0.7	3.1	1	0	6.1	4.8
ENSG00000136273_CT.G.G	6.8	0	3.1	0.5	0	4.1	9.5
ENSG00000136273_CT.T.G	4.5	0	0	0	23.1	6.1	14.3
ENSG00000136531_CA.T.A	0	0.7	0	0	46.2	0	0
ENSG00000136531_CA.T.T	0	0	1.6	0	30.8	4.1	0
ENSG00000136531_CT.A.G	4.5	1.4	0	1	23.1	0	0
ENSG00000136531_CT.C.G	0	0.7	0	1.5	23.1	0	0
ENSG00000136531_CT.G.G	6.8	1.4	1.6	0.5	7.7	4.1	0
ENSG00000136531_CT.T.G	0	0	1.6	0	61.5	2	0
ENSG00000137766_CA.T.T	2.3	0.7	0	1	46.2	6.1	9.5
ENSG00000137766_CT.A.G	0	1.4	1.6	2	7.7	2	0
ENSG00000137766_CT.T.G	2.3	0	1.6	0.5	30.8	4.1	0
ENSG00000138759_CA.T.T	0	0	0	0	53.8	0	0
ENSG00000138759_CT.A.G	4.5	0.7	3.1	0	15.4	6.1	0
ENSG00000138759_CT.G.G	4.5	0	3.1	0.5	0	4.1	0
ENSG00000138834_CA.T.T	0	0.7	0	0	38.5	2	0
ENSG00000138834_CT.A.G	9.1	0.7	3.1	1	23.1	10.2	0
ENSG00000138834_CT.C.G	13.6	0.7	4.7	0.5	15.4	10.2	0
ENSG00000138834_CT.G.C	4.5	0.7	0	0.5	15.4	2	0
ENSG00000138834_CT.G.G	20.5	0	0	0	23.1	6.1	4.8
ENSG00000138834_CT.T.G	2.3	0	1.6	0.5	38.5	6.1	0
ENSG00000138834_TA.A.A	2.3	0.7	7.8	1	0	0	0
ENSG00000138834_TC.A.G	4.5	0	3.1	1.5	7.7	2	0
ENSG00000139187_CA.T.T	2.3	0.7	0	0	53.8	4.1	0
ENSG00000139187_CT.G.T	2.3	0	1.6	0	38.5	0	0
ENSG00000139187_CT.T.G	0	1.4	0	0.5	38.5	0	0
ENSG00000139304_CA.T.T	0	0	0	0	46.2	2	0
ENSG00000139304_CT.A.G	6.8	0.7	1.6	0.5	0	4.1	4.8
ENSG00000140534_CT.C.G	6.8	0	1.6	1.5	15.4	4.1	0
ENSG00000140534_CT.C.T	0	0	4.7	3.4	0	6.1	0
ENSG00000140534_CT.G.C	9.1	0	4.7	0.5	7.7	12.2	0
ENSG00000140534_CT.G.G	6.8	0	3.1	0.5	15.4	0	0
ENSG00000140534_CT.T.C	2.3	0	3.1	1	15.4	0	0
ENSG00000140534_CT.T.G	4.5	0	1.6	0	46.2	4.1	0
ENSG00000140743_CA.T.T	0	0	0	0	53.8	2	0
ENSG00000140743_CT.A.G	4.5	0.7	1.6	0.5	7.7	2	0
ENSG00000140743_CT.C.G	4.5	0	0	1.5	7.7	4.1	0
ENSG00000140743_CT.G.G	11.4	0.7	4.7	0.5	23.1	0	0
ENSG00000141510_CA.T.C	0	1.4	1.6	2.9	0	6.1	0
ENSG00000141510_CT.A.A	0	2.9	1.6	0.5	7.7	2	0
ENSG00000141510_CT.A.G	0	3.6	4.7	3.9	0	4.1	0
ENSG00000141510_CT.C.G	6.8	12.1	12.5	15.1	7.7	8.2	0
ENSG00000141510_CT.G.G	13.6	8.6	9.4	9.8	0	14.3	0
ENSG00000141510_CT.T.G	2.3	2.9	1.6	1	30.8	2	0
ENSG00000142449_CT.A.G	15.9	0	6.3	2	0	4.1	0
ENSG00000142449_CT.C.G	6.8	1.4	4.7	2	7.7	8.2	0
ENSG00000142449_CT.G.C	4.5	0	0	0	23.1	4.1	0
ENSG00000142449_CT.G.G	6.8	0	3.1	0.5	15.4	10.2	0
ENSG00000142449_CT.T.G	9.1	0	0	0	30.8	2	0
ENSG00000142512_CT.C.G	6.8	0	1.6	0.5	7.7	2	0
ENSG00000142512_CT.G.A	2.3	0.7	4.7	1.5	0	2	0
ENSG00000142512_CT.G.G	11.4	2.1	1.6	1	23.1	8.2	0
ENSG00000142512_CT.T.G	2.3	0	1.6	0.5	46.2	0	0
ENSG00000142765_CT.A.G	13.6	0.7	3.1	0	0	4.1	0
ENSG00000142765_CT.C.G	2.3	0	3.1	1	15.4	0	0
ENSG00000142765_CT.G.G	6.8	0	1.6	1	30.8	2	0
ENSG00000142798_CT.A.G	6.8	0.7	1.6	0.5	7.7	2	0
ENSG00000142798_CT.C.G	9.1	0	3.1	1	0	4.1	0
ENSG00000142798_CT.G.G	13.6	0	9.4	1.5	15.4	8.2	0
ENSG00000142798_TC.C.G	6.8	0	6.3	1.5	0	0	0
ENSG00000143061_CG.G.T	2.3	0	1.6	0	0	14.3	0
ENSG00000143061_CT.A.G	4.5	0	9.4	0.5	7.7	8.2	0
ENSG00000143061_CT.C.A	2.3	0	3.1	0	0	8.2	0
ENSG00000143061_CT.C.G	2.3	0	1.6	1	15.4	6.1	0
ENSG00000143061_CT.G.G	2.3	0	0	0	7.7	12.2	0
ENSG00000143061_TC.C.G	2.3	0	7.8	0	7.7	12.2	0
ENSG00000143341_CA.T.T	2.3	0	1.6	0	53.8	4.1	0
ENSG00000143341_CT.A.G	4.5	0	0	1	15.4	2	0
ENSG00000143341_CT.G.G	2.3	0.7	0	2	38.5	4.1	0
ENSG00000143341_CT.T.G	4.5	0	0	0	38.5	2	0
ENSG00000143631_CT.A.G	4.5	2.1	10.9	1	15.4	18.4	0
ENSG00000143631_CT.C.G	4.5	1.4	3.1	0.5	15.4	2	0
ENSG00000143631_CT.T.G	4.5	0.7	0	1.5	38.5	2	0
ENSG00000143631_TC.G.C	0	0	1.6	0	30.8	4.1	0
ENSG00000144406_CA.T.T	0	0.7	0	0	69.2	2	0
ENSG00000144406_CT.A.G	4.5	2.1	0	0.5	0	4.1	0
ENSG00000144406_CT.C.G	11.4	0.7	1.6	1	15.4	2	0
ENSG00000144406_CT.G.G	11.4	2.9	0	2	30.8	4.1	0
ENSG00000144406_CT.T.G	2.3	0	0	1	30.8	2	0
ENSG00000145113_CA.C.C	2.3	0	3.1	1	0	8.2	0
ENSG00000145113_CA.C.T	9.1	0	1.6	0.5	0	4.1	0
ENSG00000145113_CG.A.A	4.5	0	0	0	0	10.2	0
ENSG00000145113_CG.T.A	4.5	0	0	0.5	0	10.2	0
ENSG00000145113_CT.A.G	9.1	0	1.6	0.5	0	8.2	0
ENSG00000145113_CT.C.C	0	0	3.1	0	0	10.2	0
ENSG00000145113_CT.C.G	6.8	0.7	6.3	0.5	0	4.1	0
ENSG00000145113_CT.C.T	2.3	0	3.1	0	0	8.2	0
ENSG00000145113_CT.G.A	2.3	0	3.1	1	0	14.3	0
ENSG00000145113_CT.G.G	6.8	0	9.4	1	15.4	6.1	0
ENSG00000145113_CT.T.G	4.5	0	0	0.5	15.4	4.1	0
ENSG00000145113_TA.C.G	4.5	2.1	3.1	3.4	0	2	0
ENSG00000145113_TA.G.G	4.5	0.7	0	0	0	8.2	0
ENSG00000145113_TC.C.A	0	0	3.1	0	15.4	8.2	0
ENSG00000145113_TC.C.C	2.3	0	3.1	0.5	15.4	6.1	0
ENSG00000145191_CA.T.T	2.3	0	0	0	46.2	2	0
ENSG00000145191_CT.A.G	15.9	0.7	4.7	2	0	4.1	0
ENSG00000145191_CT.C.C	2.3	0.7	6.3	2	7.7	0	0
ENSG00000145191_CT.C.G	20.5	0.7	1.6	2.9	23.1	10.2	0
ENSG00000145191_CT.G.A	6.8	0	1.6	0.5	7.7	4.1	0
ENSG00000145191_CT.G.C	9.1	0	3.1	0.5	7.7	8.2	0
ENSG00000145191_CT.G.G	25	0.7	4.7	1	30.8	6.1	0
ENSG00000145191_CT.G.T	2.3	0	3.1	0	15.4	4.1	0
ENSG00000145191_CT.T.G	4.5	0	3.1	1	53.8	8.2	0
ENSG00000145191_CT.T.T	2.3	0	0	0.5	38.5	4.1	0
ENSG00000145362_CA.T.T	0	0	0	0	53.8	0	0
ENSG00000145362_CT.A.G	9.1	0	3.1	3.4	23.1	2	4.8
ENSG00000145362_CT.G.G	0	0	1.6	1	15.4	6.1	0
ENSG00000145362_CT.T.G	0	0	0	1	69.2	6.1	4.8
ENSG00000145934_CA.T.T	0	0	0	0.5	30.8	2	23.8
ENSG00000145934_CT.A.G	9.1	1.4	0	1	15.4	6.1	38.1
ENSG00000145934_CT.C.G	2.3	0	0	0	23.1	0	14.3
ENSG00000145934_CT.G.G	2.3	0	0	1.5	23.1	4.1	47.6
ENSG00000145934_CT.T.G	0	0.7	1.6	1	53.8	2	19
ENSG00000146143_CA.A.A	0	0	0	0	0	2	61.9
ENSG00000146143_CA.A.C	0	0	1.6	0	7.7	0	47.6
ENSG00000146143_CA.A.T	0	0	0	0	0	0	33.3
ENSG00000146143_CA.C.A	0	0	1.6	0	0	10.2	47.6
ENSG00000146143_CA.C.T	0	0	0	0	0	0	47.6
ENSG00000146143_CA.T.A	0	0	0	0	0	4.1	33.3
ENSG00000146143_CA.T.T	2.3	0	3.1	0	23.1	6.1	66.7
ENSG00000146143_CG.A.A	0	0	0	0	0	8.2	42.9
ENSG00000146143_CG.C.A	0	0	0	0	0	4.1	33.3
ENSG00000146143_CG.C.C	0	0	0	0	0	0	33.3
ENSG00000146143_CG.C.T	0	0	0	0	0	0	52.4
ENSG00000146143_CG.G.A	0	0	4.7	0	0	2	52.4
ENSG00000146143_CG.G.T	0	0	0	0	0	0	38.1
ENSG00000146143_CG.T.C	0	0	0	0	0	2	33.3
ENSG00000146143_CG.T.G	2.3	0	1.6	0	0	2	19
ENSG00000146143_CG.T.T	0	0	1.6	0	0	4.1	42.9
ENSG00000146143_CT.A.A	2.3	0	1.6	0.5	0	12.2	100
ENSG00000146143_CT.A.C	0	0	0	0	0	4.1	66.7
ENSG00000146143_CT.A.G	0	0	3.1	0	15.4	4.1	90.5
ENSG00000146143_CT.A.T	0	0	0	0	0	2	90.5
ENSG00000146143_CT.C.A	0	0	0	0	0	6.1	85.7
ENSG00000146143_CT.C.C	0	0	0	0	7.7	8.2	52.4
ENSG00000146143_CT.C.G	0	0	0	0	0	6.1	85.7
ENSG00000146143_CT.C.T	0	0	0	0	0	2	85.7
ENSG00000146143_CT.G.A	0	0	3.1	0	0	4.1	85.7
ENSG00000146143_CT.G.C	0	0	1.6	0	0	0	61.9
ENSG00000146143_CT.G.G	2.3	0	0	0	7.7	0	61.9
ENSG00000146143_CT.G.T	0	0	0	0	7.7	4.1	61.9
ENSG00000146143_CT.T.A	0	0	0	0	0	2	57.1
ENSG00000146143_CT.T.C	0	0	0	0	0	2	33.3
ENSG00000146143_CT.T.G	0	0	1.6	0	0	10.2	42.9
ENSG00000146143_CT.T.T	0	0	0	0	7.7	4.1	76.2
ENSG00000146143_TA.A.A	0	0	0	0	0	0	42.9
ENSG00000146143_TA.A.C	0	0	0	0	0	0	38.1
ENSG00000146143_TA.A.G	0	0	1.6	0	0	0	28.6
ENSG00000146143_TA.C.A	0	0	1.6	0	0	0	38.1
ENSG00000146143_TA.C.C	0	0	0	0	0	0	33.3
ENSG00000146143_TA.C.T	0	0.7	0	0	0	10.2	9.5
ENSG00000146143_TA.G.C	0	0	1.6	0	7.7	6.1	23.8
ENSG00000146143_TA.G.T	0	0	0	0	0	0	38.1
ENSG00000146143_TA.T.A	0	0	0	0	0	6.1	71.4
ENSG00000146143_TA.T.T	0	0	1.6	0	0	4.1	71.4
ENSG00000146143_TC.A.A	0	0	4.7	0	7.7	8.2	81
ENSG00000146143_TC.A.C	0	0	1.6	0	0	10.2	66.7
ENSG00000146143_TC.A.G	0	0	1.6	0	7.7	6.1	95.2
ENSG00000146143_TC.A.T	0	0	1.6	0	7.7	4.1	95.2
ENSG00000146143_TC.C.A	2.3	0	6.3	0.5	0	6.1	38.1
ENSG00000146143_TC.C.C	0	0	0	0	0	0	57.1
ENSG00000146143_TC.C.G	0	0	0	0	7.7	0	66.7
ENSG00000146143_TC.C.T	4.5	0	3.1	0	7.7	6.1	61.9
ENSG00000146143_TC.G.A	0	0	0	0	7.7	6.1	33.3
ENSG00000146143_TC.G.G	0	0	0	0	0	8.2	66.7
ENSG00000146143_TC.G.T	0	0	0	0	15.4	4.1	81
ENSG00000146143_TC.T.A	0	0	1.6	0	0	6.1	95.2
ENSG00000146143_TC.T.C	0	0	0	0	0	0	42.9
ENSG00000146143_TC.T.G	2.3	0	1.6	0.5	0	0	81
ENSG00000146143_TC.T.T	0	0	1.6	0	0	10.2	76.2
ENSG00000146143_TG.A.C	0	0	0	0	7.7	6.1	28.6
ENSG00000146143_TG.G.A	0	0	1.6	0	0	4.1	19
ENSG00000146143_TG.T.A	0	0	0	0	0	0	33.3
ENSG00000146143_TG.T.G	2.3	0	1.6	0	0	10.2	52.4
ENSG00000146143_TG.T.T	0	0	1.6	0	7.7	0	52.4
ENSG00000146555_CT.A.G	6.8	0.7	1.6	2.4	23.1	12.2	76.2
ENSG00000146555_CT.C.G	11.4	2.1	1.6	3.9	23.1	14.3	42.9
ENSG00000146555_CT.G.C	4.5	0	0	0	0	4.1	23.8
ENSG00000146555_CT.G.G	11.4	0.7	6.3	1	30.8	12.2	38.1
ENSG00000146555_CT.T.G	2.3	0	0	1.5	53.8	2	38.1
ENSG00000146555_TC.C.G	0	0	1.6	0	7.7	0	33.3
ENSG00000147485_CA.T.T	4.5	0	0	0	23.1	0	14.3
ENSG00000147485_CT.A.G	2.3	1.4	0	0	7.7	0	28.6
ENSG00000147485_CT.C.G	2.3	0.7	1.6	0	0	4.1	23.8
ENSG00000147485_CT.G.G	11.4	0.7	1.6	2	30.8	4.1	23.8
ENSG00000147485_CT.T.G	4.5	0	0	0	23.1	0	19
ENSG00000147724_CA.T.T	0	0	0	0.5	53.8	0	0
ENSG00000147724_CT.A.G	6.8	0	0	0	7.7	2	14.3
ENSG00000147724_CT.G.G	2.3	0.7	1.6	0	15.4	0	14.3
ENSG00000148219_CA.T.T	0	0	0	0.5	38.5	0	19
ENSG00000148219_CT.A.G	2.3	0.7	1.6	1	7.7	2	38.1
ENSG00000148219_CT.C.G	0	1.4	0	1	0	0	19
ENSG00000148219_CT.G.G	4.5	0	1.6	2	7.7	4.1	23.8
ENSG00000148219_CT.T.G	6.8	0	0	0	23.1	0	14.3
ENSG00000148334_CT.G.G	4.5	0	3.1	0.5	23.1	2	4.8
ENSG00000148408_CT.A.G	6.8	0	0	1.5	0	2	19
ENSG00000148408_CT.C.G	4.5	2.1	9.4	1	7.7	4.1	19
ENSG00000148408_CT.G.G	4.5	0.7	7.8	1.5	23.1	12.2	19
ENSG00000148408_CT.T.G	4.5	0.7	1.6	1	38.5	2	0
ENSG00000149256_CA.T.T	0	0	0	0.5	46.2	2	19
ENSG00000149256_CT.A.G	0	1.4	4.7	2	7.7	6.1	19
ENSG00000149256_CT.C.G	6.8	0	3.1	1.5	15.4	6.1	14.3
ENSG00000149256_CT.G.G	4.5	1.4	0	1	30.8	10.2	23.8
ENSG00000149256_CT.T.G	0	0	3.1	1	38.5	2	14.3
ENSG00000149311_CA.T.T	0	0.7	0	0	61.5	2	0
ENSG00000149311_CT.A.G	9.1	0.7	0	0	0	2	9.5
ENSG00000149311_CT.T.G	0	1.4	0	2	53.8	10.2	0
ENSG00000149531_CA.A.A	0	0	7.8	0	15.4	10.2	0
ENSG00000149531_CA.A.C	0	0	1.6	0	15.4	14.3	0
ENSG00000149531_CA.C.C	0	0	0	0	7.7	14.3	0
ENSG00000149531_CA.C.T	2.3	0	1.6	0	7.7	12.2	0
ENSG00000149531_CA.G.A	4.5	0	3.1	0	7.7	8.2	0
ENSG00000149531_CA.G.T	0	0	1.6	0	7.7	12.2	0
ENSG00000149531_CA.T.A	2.3	0	3.1	0	15.4	24.5	0
ENSG00000149531_CA.T.T	2.3	0	4.7	0	15.4	16.3	0
ENSG00000149531_CG.A.C	2.3	0	4.7	0	0	22.4	0
ENSG00000149531_CG.A.G	6.8	0	7.8	0	0	10.2	0
ENSG00000149531_CG.A.T	9.1	0	15.6	0	7.7	16.3	0
ENSG00000149531_CG.C.C	0	0	3.1	0	15.4	6.1	0
ENSG00000149531_CG.G.A	4.5	0	4.7	0	7.7	8.2	0
ENSG00000149531_CG.G.C	2.3	0	6.3	0	7.7	12.2	0
ENSG00000149531_CG.T.A	0	0	4.7	0	7.7	32.7	0
ENSG00000149531_CG.T.C	0	0	4.7	0	15.4	10.2	0
ENSG00000149531_CG.T.T	6.8	0	15.6	0	23.1	20.4	0
ENSG00000149531_CT.A.A	4.5	0	23.4	0.5	15.4	40.8	0
ENSG00000149531_CT.A.C	2.3	0	9.4	0	15.4	18.4	0
ENSG00000149531_CT.A.G	4.5	0	3.1	0	7.7	18.4	0
ENSG00000149531_CT.A.T	4.5	0	3.1	0	30.8	24.5	0
ENSG00000149531_CT.C.A	2.3	0	14.1	0	15.4	24.5	0
ENSG00000149531_CT.C.C	0	0	3.1	0	7.7	12.2	0
ENSG00000149531_CT.C.G	4.5	0	3.1	0	15.4	18.4	0
ENSG00000149531_CT.C.T	9.1	0	14.1	0	23.1	20.4	0
ENSG00000149531_CT.G.A	0	0	1.6	0	15.4	8.2	0
ENSG00000149531_CT.G.C	9.1	0	14.1	0	15.4	30.6	0
ENSG00000149531_CT.G.T	2.3	0	4.7	0	15.4	24.5	0
ENSG00000149531_CT.T.A	11.4	0	7.8	0.5	15.4	20.4	0
ENSG00000149531_CT.T.C	6.8	0	25	0	15.4	42.9	0
ENSG00000149531_CT.T.G	6.8	0	17.2	0	38.5	40.8	0
ENSG00000149531_CT.T.T	2.3	0	9.4	0	7.7	26.5	0
ENSG00000149531_TA.A.A	2.3	0	1.6	0	0	14.3	0
ENSG00000149531_TA.A.C	2.3	0	1.6	0	7.7	10.2	0
ENSG00000149531_TA.A.G	4.5	0	7.8	0	7.7	14.3	0
ENSG00000149531_TA.C.G	0	0	1.6	0	0	16.3	0
ENSG00000149531_TA.T.C	0	0	3.1	0	7.7	12.2	0
ENSG00000149531_TA.T.T	0	0	9.4	0	15.4	16.3	0
ENSG00000149531_TC.A.A	4.5	0	15.6	0	15.4	32.7	0
ENSG00000149531_TC.A.C	0	0	4.7	0.5	15.4	8.2	0
ENSG00000149531_TC.A.G	4.5	0	7.8	0.5	23.1	20.4	0
ENSG00000149531_TC.A.T	2.3	0	7.8	0	23.1	30.6	0
ENSG00000149531_TC.C.A	2.3	0	7.8	0	7.7	32.7	0
ENSG00000149531_TC.C.G	2.3	0	4.7	0	15.4	4.1	0
ENSG00000149531_TC.C.T	6.8	0	6.3	0	15.4	28.6	0
ENSG00000149531_TC.G.A	2.3	0	1.6	0	15.4	12.2	0
ENSG00000149531_TC.G.G	2.3	0	6.3	0	15.4	8.2	0
ENSG00000149531_TC.G.T	2.3	0	4.7	0	15.4	20.4	0
ENSG00000149531_TC.T.A	0	0	1.6	0	15.4	10.2	0
ENSG00000149531_TC.T.C	2.3	0.7	3.1	0	23.1	20.4	0
ENSG00000149531_TC.T.G	0	0	0	0	15.4	10.2	0
ENSG00000149531_TC.T.T	2.3	0	1.6	0	23.1	16.3	0
ENSG00000149531_TG.C.A	0	0	3.1	0	7.7	10.2	0
ENSG00000149531_TG.C.C	4.5	0	12.5	0	7.7	24.5	0
ENSG00000149531_TG.T.A	0	0	12.5	0	7.7	8.2	0
ENSG00000149531_TG.T.C	0	0	1.6	0	15.4	8.2	0
ENSG00000149531_TG.T.T	0	0	0	0	7.7	12.2	0
ENSG00000150275_CA.A.A	2.3	0	0	0.5	0	0	38.1
ENSG00000150275_CA.A.C	0	0	0	0	0	2	28.6
ENSG00000150275_CA.G.A	0	0	0	0	0	0	33.3
ENSG00000150275_CA.T.A	0	0	0	0	23.1	2	33.3
ENSG00000150275_CA.T.C	0	0	0	0	0	0	33.3
ENSG00000150275_CA.T.T	2.3	0	0	0	46.2	4.1	47.6
ENSG00000150275_CG.A.A	0	0	0	0	0	0	33.3
ENSG00000150275_CT.A.A	0	0	4.7	0	7.7	0	38.1
ENSG00000150275_CT.A.G	2.3	0	1.6	0	15.4	0	14.3
ENSG00000150275_CT.A.T	0	0	1.6	0	7.7	2	28.6
ENSG00000150275_CT.C.G	2.3	0	0	0	0	2	47.6
ENSG00000150275_CT.G.G	4.5	0	0	0.5	0	4.1	33.3
ENSG00000150275_CT.T.G	4.5	0	0	0	23.1	4.1	33.3
ENSG00000150275_CT.T.T	0	0	1.6	0	7.7	4.1	33.3
ENSG00000150275_TA.A.T	0	0	0	0	0	4.1	47.6
ENSG00000150275_TA.T.A	0	0	0	0	0	0	38.1
ENSG00000150275_TA.T.T	0	0	1.6	0	0	0	42.9
ENSG00000150275_TC.A.A	0	0	0	0	7.7	4.1	38.1
ENSG00000150275_TC.C.T	0	0	0	0	0	4.1	38.1
ENSG00000150275_TC.G.A	2.3	0	0	0	15.4	2	23.8
ENSG00000150275_TC.G.G	0	0	0	0	7.7	2	23.8
ENSG00000150275_TC.T.T	0	0	0	0.5	7.7	0	23.8
ENSG00000150275_TG.A.T	0	0	0	0	15.4	0	33.3
ENSG00000150275_TG.T.T	2.3	0	1.6	0	30.8	6.1	28.6
ENSG00000150760_CT.A.G	6.8	0	3.1	0.5	15.4	2	4.8
ENSG00000150760_CT.G.G	4.5	0	0	1	0	2	19
ENSG00000150760_CT.T.G	2.3	0.7	0	0	46.2	2	14.3
ENSG00000150893_CA.T.T	2.3	0	0	0.5	38.5	2	0
ENSG00000150893_CT.A.G	4.5	0.7	1.6	2.4	7.7	2	0
ENSG00000150893_CT.C.G	4.5	0.7	0	0.5	0	6.1	0
ENSG00000150893_CT.G.G	6.8	0.7	0	1	23.1	4.1	0
ENSG00000150893_CT.T.G	0	0	0	1	46.2	6.1	0
ENSG00000151067_CT.A.G	4.5	0.7	3.1	0.5	15.4	6.1	14.3
ENSG00000151067_CT.C.G	2.3	0	1.6	0.5	38.5	6.1	9.5
ENSG00000151067_CT.G.G	11.4	0	0	0.5	15.4	2	9.5
ENSG00000151067_CT.T.G	4.5	0	0	0	38.5	6.1	4.8
ENSG00000151150_CA.T.T	0	0	0	0.5	61.5	2	0
ENSG00000151150_CT.A.G	9.1	0	1.6	0.5	7.7	4.1	9.5
ENSG00000151150_CT.G.G	11.4	0	3.1	0	7.7	2	4.8
ENSG00000151150_CT.T.G	2.3	0	0	0.5	53.8	2	4.8
ENSG00000151240_CA.T.T	0	0	0	0	46.2	2	0
ENSG00000151240_CT.A.G	11.4	0	0	2	7.7	6.1	47.6
ENSG00000151240_CT.C.G	2.3	0	1.6	1	0	6.1	33.3
ENSG00000151240_CT.G.G	6.8	0	0	0	7.7	8.2	38.1
ENSG00000151240_CT.T.G	4.5	0	0	0	23.1	0	14.3
ENSG00000151240_TC.C.G	0	0	0	0	7.7	2	28.6
ENSG00000151914_CA.T.T	2.3	0.7	0	0	61.5	4.1	4.8
ENSG00000151914_CT.A.G	9.1	0	1.6	0	7.7	0	4.8
ENSG00000151914_CT.C.G	4.5	0.7	3.1	0	0	2	4.8
ENSG00000151914_CT.G.G	9.1	0	1.6	0	15.4	0	9.5
ENSG00000151914_CT.T.G	2.3	0	0	0	61.5	6.1	14.3
ENSG00000151914_CT.T.T	0	0	0	0	38.5	2	14.3
ENSG00000151914_TG.T.T	0	0	0	0	61.5	2	0
ENSG00000152818_CA.T.T	0	0	0	0	38.5	2	4.8
ENSG00000152818_CT.T.G	0	0	0	0	53.8	2	14.3
ENSG00000152818_TC.A.A	4.5	1.4	0	0	0	0	14.3
ENSG00000152818_TG.T.T	0	0.7	0	0	23.1	0	14.3
ENSG00000152926_CA.T.T	0	0	1.6	0.5	76.9	4.1	4.8
ENSG00000152926_CT.C.G	2.3	0	0	0	23.1	8.2	14.3
ENSG00000152926_CT.G.G	2.3	0	0	0	7.7	2	42.9
ENSG00000152926_TG.T.T	0	0	0	0	30.8	4.1	9.5
ENSG00000153157_CA.T.T	0	0	1.6	0	53.8	4.1	0
ENSG00000153157_CT.C.G	4.5	0.7	1.6	1	7.7	2	4.8
ENSG00000153157_CT.G.G	6.8	0	1.6	1	15.4	4.1	28.6
ENSG00000153157_CT.T.G	2.3	0	1.6	0.5	38.5	0	9.5
ENSG00000154114_CT.A.G	9.1	1.4	3.1	2	23.1	4.1	9.5
ENSG00000154114_CT.C.G	2.3	0.7	0	0.5	23.1	0	4.8
ENSG00000154114_CT.G.G	9.1	0.7	1.6	1	7.7	8.2	4.8
ENSG00000154114_CT.T.G	2.3	1.4	0	0.5	46.2	2	0
ENSG00000154258_CA.T.T	0	0	1.6	0	76.9	2	0
ENSG00000154258_CT.A.G	4.5	0	1.6	0.5	7.7	8.2	0
ENSG00000154258_CT.G.G	15.9	0.7	0	1	38.5	4.1	0
ENSG00000154258_CT.T.G	0	0.7	1.6	0	53.8	4.1	0
ENSG00000154258_CT.T.T	0	0	0	0	30.8	8.2	0
ENSG00000154258_TG.T.T	0	0	0	0.5	61.5	0	0
ENSG00000154262_CA.T.T	0	0	1.6	0	76.9	2	0
ENSG00000154262_CT.A.G	4.5	0	1.6	0.5	7.7	8.2	0
ENSG00000154262_CT.G.G	9.1	0.7	0	0.5	38.5	4.1	0
ENSG00000154262_CT.T.G	0	0.7	1.6	0	53.8	4.1	0
ENSG00000154262_CT.T.T	0	0	0	0	30.8	8.2	0
ENSG00000154262_TG.T.T	0	0	0	0.5	53.8	0	0
ENSG00000154358_CA.C.T	9.1	0	0	0	7.7	4.1	0
ENSG00000154358_CA.T.T	2.3	0	0	0.5	30.8	4.1	0
ENSG00000154358_CT.A.G	27.3	1.4	3.1	2	23.1	6.1	0
ENSG00000154358_CT.C.G	22.7	0.7	4.7	2.4	7.7	6.1	0
ENSG00000154358_CT.G.C	9.1	0	6.3	0.5	23.1	8.2	0
ENSG00000154358_CT.G.G	52.3	0	15.6	8.8	61.5	16.3	0
ENSG00000154358_CT.G.T	4.5	0	1.6	0	30.8	2	0
ENSG00000154358_CT.T.G	2.3	0	3.1	0.5	38.5	6.1	0
ENSG00000154678_CA.T.T	0	0	0	0	61.5	0	9.5
ENSG00000154678_CT.A.A	0	0	1.6	0	0	2	28.6
ENSG00000154678_CT.A.G	0	0.7	0	0.5	7.7	0	23.8
ENSG00000154678_CT.C.G	2.3	0.7	0	1	0	4.1	14.3
ENSG00000154678_CT.G.G	0	0	1.6	0	7.7	2	19
ENSG00000154678_CT.G.T	2.3	0	0	0	23.1	2	9.5
ENSG00000154678_CT.T.G	0	0.7	1.6	0	30.8	0	9.5
ENSG00000155093_CG.A.A	0	0	0	0	0	2	28.6
ENSG00000155093_CG.T.A	0	0.7	0	0	7.7	2	38.1
ENSG00000155093_CG.T.T	0	0	0	0	7.7	2	33.3
ENSG00000155093_CT.A.A	0	0	0	0	0	6.1	52.4
ENSG00000155093_CT.A.G	4.5	0.7	0	0.5	30.8	6.1	81
ENSG00000155093_CT.A.T	2.3	0	0	0	0	2	23.8
ENSG00000155093_CT.C.A	0	0	1.6	0	0	0	57.1
ENSG00000155093_CT.C.G	6.8	0	3.1	0.5	15.4	8.2	95.2
ENSG00000155093_CT.G.A	0	0	0	0	7.7	6.1	28.6
ENSG00000155093_CT.G.G	6.8	0	1.6	2.4	38.5	16.3	66.7
ENSG00000155093_CT.T.A	0	0	0	0	0	2	33.3
ENSG00000155093_CT.T.G	0	0	3.1	0	30.8	2	42.9
ENSG00000155093_TA.C.G	0	0	0	0	0	4.1	23.8
ENSG00000155093_TC.A.A	0	0	1.6	0	0	0	61.9
ENSG00000155093_TC.A.C	0	0	0	0	0	4.1	42.9
ENSG00000155093_TC.A.G	2.3	0	0	0	15.4	4.1	66.7
ENSG00000155093_TC.A.T	0	0	0	0	0	0	33.3
ENSG00000155093_TC.C.C	0	0	0	0	23.1	0	42.9
ENSG00000155093_TC.C.G	2.3	0	1.6	0	7.7	2	85.7
ENSG00000155093_TC.C.T	0	0	0	0	0	0	38.1
ENSG00000155093_TC.G.A	0	0	1.6	0	7.7	6.1	33.3
ENSG00000155093_TC.G.G	0	0	0	0	0	2	76.2
ENSG00000155093_TC.T.C	0	0	0	0	0	4.1	28.6
ENSG00000155093_TC.T.G	0	0	0	0	7.7	0	38.1
ENSG00000155093_TG.G.G	0	0	0	0	0	4.1	47.6
ENSG00000155657_CA.C.T	11.4	0.7	4.7	2.4	46.2	2	0
ENSG00000155657_CA.G.A	6.8	0.7	4.7	1.5	7.7	0	0
ENSG00000155657_CA.G.C	2.3	0	3.1	0.5	15.4	2	0
ENSG00000155657_CA.G.T	9.1	0.7	1.6	1	23.1	4.1	0
ENSG00000155657_CA.T.A	4.5	1.4	0	2.9	61.5	4.1	0
ENSG00000155657_CA.T.C	0	0	4.7	2	23.1	0	0
ENSG00000155657_CA.T.T	15.9	2.9	6.3	4.4	76.9	12.2	0
ENSG00000155657_CT.A.A	9.1	0	1.6	0	15.4	10.2	0
ENSG00000155657_CT.A.C	9.1	0	0	0	15.4	2	0
ENSG00000155657_CT.A.G	36.4	2.9	14.1	8.8	38.5	26.5	0
ENSG00000155657_CT.A.T	6.8	0.7	3.1	1	23.1	2	0
ENSG00000155657_CT.C.G	25	5	9.4	6.3	46.2	12.2	0
ENSG00000155657_CT.G.A	11.4	0	3.1	0	23.1	4.1	0
ENSG00000155657_CT.G.C	15.9	1.4	4.7	0.5	53.8	8.2	0
ENSG00000155657_CT.G.G	40.9	3.6	7.8	4.9	76.9	20.4	0
ENSG00000155657_CT.G.T	2.3	0.7	0	1	69.2	6.1	0
ENSG00000155657_CT.T.A	4.5	0	4.7	1	38.5	4.1	0
ENSG00000155657_CT.T.C	9.1	0	0	1.5	38.5	4.1	0
ENSG00000155657_CT.T.G	11.4	0.7	10.9	5.9	84.6	18.4	0
ENSG00000155657_CT.T.T	0	0	1.6	0.5	61.5	6.1	0
ENSG00000155657_TA.C.T	2.3	1.4	0	1.5	15.4	0	0
ENSG00000155657_TA.G.T	0	0.7	1.6	1.5	7.7	4.1	0
ENSG00000155657_TC.A.G	15.9	0.7	4.7	0	30.8	4.1	0
ENSG00000155657_TC.A.T	2.3	0	4.7	0.5	23.1	4.1	0
ENSG00000155657_TC.C.G	2.3	0	1.6	0	15.4	6.1	0
ENSG00000155657_TC.C.T	4.5	0.7	1.6	1	23.1	8.2	0
ENSG00000155657_TC.G.A	6.8	0	1.6	1	69.2	4.1	0
ENSG00000155657_TC.G.C	4.5	0	1.6	0	30.8	0	0
ENSG00000155657_TC.G.G	6.8	0	0	0	23.1	4.1	0
ENSG00000155657_TC.G.T	6.8	1.4	1.6	1	38.5	2	0
ENSG00000155657_TC.T.G	6.8	0.7	1.6	0	15.4	2	0
ENSG00000155657_TC.T.T	2.3	0	0	0	53.8	2	0
ENSG00000155657_TG.C.T	9.1	2.1	0	1.5	61.5	6.1	0
ENSG00000155657_TG.G.T	2.3	0	3.1	1	15.4	2	0
ENSG00000155657_TG.T.C	0	0	0	0.5	46.2	0	0
ENSG00000155657_TG.T.T	0	0	1.6	1	53.8	6.1	0
ENSG00000155897_CT.A.G	4.5	0	1.6	1.5	15.4	2	19
ENSG00000155897_CT.C.G	6.8	0	4.7	0.5	15.4	8.2	19
ENSG00000155897_CT.T.G	0	0	0	0.5	38.5	0	14.3
ENSG00000156299_CA.T.T	0	0	0	0.5	46.2	2	0
ENSG00000156299_CT.A.G	2.3	1.4	4.7	0	7.7	4.1	0
ENSG00000156299_CT.C.G	6.8	0.7	1.6	0	7.7	6.1	0
ENSG00000156299_CT.G.G	9.1	0.7	0	0.5	0	6.1	0
ENSG00000157423_CG.A.A	0	0	3.1	0	15.4	18.4	0
ENSG00000157423_CG.T.A	0	0	1.6	1	0	8.2	0
ENSG00000157423_CT.A.G	4.5	0	4.7	0.5	7.7	14.3	0
ENSG00000157423_CT.C.G	4.5	0.7	0	0.5	15.4	18.4	0
ENSG00000157423_CT.C.T	0	0	7.8	0	0	8.2	0
ENSG00000157423_CT.G.G	13.6	0	3.1	0.5	38.5	4.1	0
ENSG00000157423_CT.G.T	0	0	4.7	0	7.7	14.3	0
ENSG00000157423_CT.T.G	9.1	0.7	3.1	0.5	38.5	4.1	0
ENSG00000157423_CT.T.T	0	0	4.7	0	23.1	14.3	0
ENSG00000157423_TC.T.C	0	0	3.1	0	15.4	6.1	0
ENSG00000157764_TA.G.G	40.9	1.4	10.9	2	0	8.2	0
ENSG00000158042_CA.T.T	0	0	0	0	38.5	4.1	9.5
ENSG00000158042_CT.G.T	2.3	0.7	0	0.5	23.1	0	4.8
ENSG00000158683_CT.A.G	4.5	0.7	0	0.5	7.7	2	9.5
ENSG00000158683_CT.C.G	2.3	0.7	3.1	1	0	6.1	0
ENSG00000158683_CT.G.G	6.8	0	1.6	0.5	0	4.1	4.8
ENSG00000158683_CT.T.G	4.5	0	0	0	23.1	6.1	9.5
ENSG00000161021_CT.A.G	4.5	0	1.6	0.5	7.7	2	19
ENSG00000161021_CT.C.G	2.3	0.7	3.1	0.5	7.7	4.1	4.8
ENSG00000161021_CT.G.G	9.1	0	3.1	0.5	15.4	6.1	4.8
ENSG00000161021_CT.T.G	6.8	0	1.6	0	30.8	0	0
ENSG00000161204_CT.A.G	4.5	0	3.1	1.5	0	2	0
ENSG00000161204_CT.C.C	2.3	0.7	6.3	2	0	0	0
ENSG00000161204_CT.C.G	9.1	0	0	1.5	7.7	8.2	0
ENSG00000161204_CT.G.G	11.4	0.7	4.7	0	15.4	2	0
ENSG00000161204_CT.T.G	4.5	0	1.6	0.5	30.8	0	0
ENSG00000161328_CT.A.G	2.3	0	6.3	0.5	15.4	6.1	0
ENSG00000161328_CT.C.G	6.8	0.7	1.6	1	7.7	4.1	0
ENSG00000161328_CT.G.C	6.8	0	0	0	15.4	6.1	4.8
ENSG00000161328_CT.G.G	11.4	0.7	0	0.5	7.7	4.1	0
ENSG00000162419_CA.G.A	2.3	2.1	1.6	8.8	0	2	0
ENSG00000162419_CT.G.G	11.4	0	1.6	0	7.7	2	0
ENSG00000162419_TG.G.T	2.3	0	3.1	0	0	8.2	0
ENSG00000162849_CT.C.G	4.5	0	4.7	2	0	6.1	0
ENSG00000162849_CT.G.G	18.2	2.1	1.6	1.5	7.7	12.2	0
ENSG00000162849_CT.T.G	6.8	0.7	0	0	46.2	2	0
ENSG00000163359_CT.A.G	11.4	0.7	9.4	2.9	30.8	2	0
ENSG00000163359_CT.C.G	2.3	2.1	4.7	2	15.4	8.2	0
ENSG00000163359_CT.G.G	11.4	0	3.1	2.4	23.1	8.2	0
ENSG00000163359_CT.T.G	2.3	0.7	1.6	2	23.1	4.1	0
ENSG00000163554_CA.T.T	2.3	0	0	0	46.2	0	0
ENSG00000163554_CT.A.G	2.3	0.7	1.6	2	7.7	6.1	0
ENSG00000163554_CT.G.A	4.5	0	1.6	0.5	7.7	8.2	0
ENSG00000163554_CT.G.G	6.8	0	0	1	15.4	0	0
ENSG00000163554_CT.T.G	2.3	0.7	3.1	0.5	23.1	0	0
ENSG00000164199_CA.T.T	2.3	0	1.6	0	61.5	4.1	19
ENSG00000164199_CT.A.G	4.5	0	0	0	15.4	6.1	19
ENSG00000164199_CT.G.G	2.3	0	0	1	7.7	4.1	14.3
ENSG00000164199_CT.T.G	2.3	0	0	1	38.5	8.2	4.8
ENSG00000164199_TC.A.A	2.3	0	0	0	23.1	8.2	4.8
ENSG00000164199_TC.A.G	9.1	0	0	0.5	0	6.1	9.5
ENSG00000164199_TG.T.T	0	0	1.6	0	53.8	4.1	14.3
ENSG00000164309_CA.T.T	0	0	1.6	0	69.2	6.1	0
ENSG00000164309_CT.C.G	4.5	0	3.1	0	15.4	2	0
ENSG00000164309_CT.T.G	0	0.7	3.1	0	23.1	4.1	0
ENSG00000164309_CT.T.T	0	0	0	0	15.4	6.1	9.5
ENSG00000164418_CA.T.T	2.3	0	0	0	30.8	0	28.6
ENSG00000164418_CT.A.G	2.3	0.7	1.6	0.5	15.4	0	19
ENSG00000164418_CT.T.T	2.3	0	1.6	0	0	2	19
ENSG00000164694_CT.A.G	2.3	0	3.1	2.4	0	6.1	9.5
ENSG00000164694_CT.C.G	2.3	0	1.6	2.4	7.7	4.1	4.8
ENSG00000164694_CT.G.G	6.8	0	6.3	2.9	23.1	6.1	4.8
ENSG00000164694_CT.T.G	6.8	0	0	0.5	53.8	0	0
ENSG00000164741_CT.A.G	4.5	0	0	0.5	15.4	6.1	28.6
ENSG00000164741_CT.G.G	6.8	0	1.6	1	15.4	2	28.6
ENSG00000164741_CT.T.G	2.3	0	1.6	0.5	46.2	2	23.8
ENSG00000164741_CT.T.T	0	0	0	0	0	0	42.9
ENSG00000164796_CA.A.A	2.3	0	0	0	0	10.2	28.6
ENSG00000164796_CA.C.T	2.3	0	0	0	30.8	0	23.8
ENSG00000164796_CA.T.A	0	0	0	1.5	38.5	2	23.8
ENSG00000164796_CA.T.T	9.1	0	0	0.5	46.2	8.2	33.3
ENSG00000164796_CT.A.G	2.3	0	1.6	2.4	15.4	6.1	42.9
ENSG00000164796_CT.C.A	2.3	0.7	3.1	0	7.7	2	4.8
ENSG00000164796_CT.C.G	2.3	0	0	1	0	4.1	28.6
ENSG00000164796_CT.G.G	2.3	0.7	4.7	0	23.1	0	28.6
ENSG00000164796_CT.T.C	2.3	0	0	0	0	2	23.8
ENSG00000164796_CT.T.G	6.8	0.7	1.6	0.5	53.8	6.1	14.3
ENSG00000164796_TC.C.T	0	0	0	0	0	2	28.6
ENSG00000164796_TC.G.A	2.3	0.7	1.6	0.5	0	0	14.3
ENSG00000164796_TG.T.T	0	0	0	0.5	46.2	0	0
ENSG00000165124_CA.T.T	0	0	0	0	38.5	4.1	4.8
ENSG00000165124_CT.T.G	0	0	0	1	23.1	4.1	4.8
ENSG00000165233_CT.C.G	6.8	0	3.1	0	7.7	2	9.5
ENSG00000165233_CT.G.G	15.9	0	4.7	0.5	23.1	4.1	4.8
ENSG00000165233_CT.T.G	11.4	0	0	1	0	0	4.8
ENSG00000165233_TC.G.T	6.8	0.7	6.3	2	0	0	0
ENSG00000165238_CT.C.G	6.8	0	3.1	0	7.7	2	4.8
ENSG00000165238_CT.G.G	13.6	0	4.7	0.5	15.4	2	4.8
ENSG00000165238_CT.T.G	11.4	0	0	1	0	0	4.8
ENSG00000165238_TC.G.T	6.8	0.7	6.3	2	0	0	0
ENSG00000165323_CA.G.T	2.3	0	0	0	30.8	0	9.5
ENSG00000165323_CA.T.T	0	0	0	0	53.8	0	14.3
ENSG00000165323_CT.A.G	11.4	0	3.1	2.4	7.7	8.2	4.8
ENSG00000165323_CT.C.G	9.1	0.7	4.7	1	7.7	2	14.3
ENSG00000165323_CT.G.G	18.2	0	3.1	2.9	7.7	4.1	14.3
ENSG00000165323_CT.T.G	0	0	0	1	76.9	4.1	14.3
ENSG00000165899_CA.T.T	0	0	0	0	61.5	0	9.5
ENSG00000165899_CT.G.G	6.8	0	3.1	0.5	0	0	4.8
ENSG00000165899_CT.T.G	4.5	0	0	1	30.8	2	0
ENSG00000166147_CT.A.G	4.5	0.7	1.6	1	7.7	2	0
ENSG00000166147_CT.C.G	2.3	0.7	1.6	0.5	23.1	4.1	0
ENSG00000166147_CT.G.G	6.8	0	1.6	0.5	15.4	2	4.8
ENSG00000166147_CT.T.G	0	0	0	0.5	46.2	0	0
ENSG00000166157_CA.C.C	0	0	4.7	0.5	7.7	4.1	0
ENSG00000166157_CT.G.A	2.3	0	3.1	0	7.7	10.2	0
ENSG00000166157_CT.T.A	0	0	4.7	0	7.7	6.1	0
ENSG00000166157_CT.T.C	0	0	3.1	0	15.4	10.2	0
ENSG00000166157_CT.T.G	0	0	3.1	0	53.8	14.3	0
ENSG00000166206_CT.A.G	4.5	0	4.7	1.5	15.4	2	4.8
ENSG00000166206_CT.C.G	6.8	0.7	1.6	0.5	7.7	4.1	0
ENSG00000166206_CT.G.G	6.8	0	1.6	0	0	8.2	0
ENSG00000166206_CT.T.G	6.8	0.7	0	0.5	38.5	2	0
ENSG00000166833_CT.A.G	2.3	0	3.1	0	0	4.1	9.5
ENSG00000166833_CT.C.G	2.3	0	0	1.5	0	4.1	4.8
ENSG00000166833_CT.G.G	6.8	0	3.1	0	7.7	2	14.3
ENSG00000166833_CT.T.G	0	1.4	1.6	0.5	30.8	6.1	4.8
ENSG00000166924_CT.A.G	9.1	0	4.7	0.5	23.1	4.1	0
ENSG00000166924_CT.C.G	4.5	0.7	1.6	1.5	7.7	4.1	0
ENSG00000166924_CT.G.G	4.5	0	1.6	1	15.4	6.1	9.5
ENSG00000166924_CT.T.G	4.5	0	0	0.5	23.1	4.1	0
ENSG00000167346_CA.T.T	0	0	0	1	69.2	2	9.5
ENSG00000167346_CT.A.G	4.5	0	0	0	23.1	2	9.5
ENSG00000167346_CT.G.C	4.5	0	0	0	38.5	2	0
ENSG00000167346_CT.G.G	2.3	0.7	0	0.5	23.1	2	9.5
ENSG00000167346_CT.T.G	0	0	1.6	1	46.2	8.2	4.8
ENSG00000167346_CT.T.T	2.3	0	1.6	0	15.4	6.1	0
ENSG00000167384_CA.C.A	0	0	4.7	0	0	10.2	0
ENSG00000167384_CA.T.T	2.3	0	0	0	69.2	2	0
ENSG00000167384_CT.A.G	6.8	0.7	1.6	0.5	0	4.1	0
ENSG00000167384_CT.C.G	4.5	0	1.6	0.5	0	6.1	0
ENSG00000167384_CT.G.G	2.3	0	3.1	0.5	23.1	4.1	0
ENSG00000167384_TG.T.T	0	0	0	0	46.2	2	0
ENSG00000167548_CT.C.G	6.8	0.7	0	0.5	7.7	6.1	0
ENSG00000167548_CT.G.G	9.1	0	3.1	1	15.4	2	0
ENSG00000167548_CT.G.T	4.5	0	1.6	0.5	15.4	2	0
ENSG00000167548_CT.T.G	4.5	0.7	1.6	0.5	30.8	4.1	0
ENSG00000167554_CA.T.T	0	0	0	0	61.5	6.1	0
ENSG00000167554_CT.A.G	4.5	0.7	0	0.5	15.4	6.1	0
ENSG00000167554_CT.G.G	4.5	0	1.6	0.5	38.5	0	0
ENSG00000167554_CT.T.G	2.3	0	0	0	46.2	6.1	0
ENSG00000167554_TG.C.T	2.3	0	1.6	0.5	30.8	2	0
ENSG00000167633_CA.A.A	2.3	0	1.6	0	15.4	12.2	0
ENSG00000167633_CA.T.T	0	0	3.1	0	38.5	4.1	0
ENSG00000167633_CG.C.A	4.5	0	3.1	0	7.7	8.2	0
ENSG00000167633_CG.G.G	0	0	3.1	0	0	10.2	0
ENSG00000167633_CG.T.T	2.3	0	1.6	0	15.4	8.2	0
ENSG00000167633_CT.A.G	0	0	6.3	1	7.7	16.3	0
ENSG00000167633_CT.C.A	0	0	1.6	0	15.4	8.2	0
ENSG00000167633_CT.C.C	2.3	0	4.7	0	15.4	12.2	0
ENSG00000167633_CT.C.G	2.3	0	1.6	0	15.4	16.3	0
ENSG00000167633_CT.C.T	0	0.7	1.6	0	7.7	10.2	0
ENSG00000167633_CT.G.G	4.5	0	4.7	1.5	23.1	10.2	0
ENSG00000167633_CT.T.G	2.3	0	6.3	0	15.4	10.2	0
ENSG00000167633_TA.C.G	0	0	1.6	0.5	0	12.2	0
ENSG00000167633_TC.A.G	4.5	0.7	4.7	0	23.1	6.1	0
ENSG00000167633_TC.C.A	4.5	0	6.3	0	7.7	8.2	0
ENSG00000167633_TC.C.C	0	1.4	0	0	7.7	8.2	0
ENSG00000167633_TC.C.G	4.5	0.7	4.7	0	7.7	8.2	0
ENSG00000167633_TC.G.C	6.8	0.7	1.6	0	7.7	2	0
ENSG00000167633_TC.T.T	2.3	0	3.1	0	7.7	6.1	0
ENSG00000167658_CT.A.G	4.5	0.7	0	1.5	38.5	4.1	0
ENSG00000167658_CT.C.G	0	2.1	3.1	2	7.7	10.2	0
ENSG00000167658_CT.G.G	13.6	1.4	4.7	1	15.4	8.2	0
ENSG00000167658_CT.T.G	4.5	0	0	0.5	61.5	6.1	0
ENSG00000167766_CA.T.T	0	0	1.6	0	76.9	4.1	0
ENSG00000167766_CT.A.G	6.8	0	1.6	0.5	30.8	4.1	0
ENSG00000167766_CT.A.T	0	0	1.6	0.5	7.7	8.2	0
ENSG00000167766_CT.T.T	0	0.7	1.6	1	30.8	2	0
ENSG00000167766_TC.A.G	2.3	0	3.1	0	0	10.2	0
ENSG00000167766_TC.A.T	6.8	0	1.6	0	7.7	8.2	0
ENSG00000167766_TC.G.T	4.5	0	4.7	0	7.7	4.1	0
ENSG00000167766_TG.T.T	0	0	0	0	53.8	2	0
ENSG00000168477_CG.C.C	2.3	0	4.7	0	7.7	4.1	0
ENSG00000168477_CT.A.G	11.4	2.9	1.6	1	7.7	4.1	4.8
ENSG00000168477_CT.C.G	4.5	0	7.8	4.9	15.4	10.2	9.5
ENSG00000168477_CT.G.G	6.8	0.7	0	1.5	30.8	8.2	4.8
ENSG00000168477_CT.T.G	4.5	0	0	0	30.8	2	4.8
ENSG00000168488_CT.A.G	15.9	0	1.6	0.5	7.7	2	0
ENSG00000168488_CT.C.G	11.4	0	1.6	0.5	0	4.1	0
ENSG00000168488_CT.G.C	4.5	0	1.6	0.5	15.4	4.1	0
ENSG00000168488_CT.G.G	18.2	0.7	0	1.5	7.7	12.2	0
ENSG00000168488_CT.T.G	2.3	0.7	4.7	0	38.5	2	0
ENSG00000168702_CA.C.T	2.3	0.7	1.6	0	23.1	12.2	0
ENSG00000168702_CA.T.T	2.3	0.7	3.1	0	76.9	6.1	0
ENSG00000168702_CT.A.G	0	0.7	1.6	0.5	23.1	2	0
ENSG00000168702_CT.C.G	0	0.7	4.7	1	0	2	0
ENSG00000168702_CT.G.G	2.3	0.7	1.6	2	23.1	6.1	0
ENSG00000168702_CT.G.T	2.3	0	0	0.5	30.8	2	0
ENSG00000168702_CT.T.G	2.3	0	1.6	0.5	61.5	4.1	0
ENSG00000168702_TG.T.T	2.3	0	0	0	30.8	4.1	0
ENSG00000169436_CA.T.T	0	0	0	0.5	38.5	2	0
ENSG00000169436_CT.A.G	6.8	0	1.6	0	0	6.1	14.3
ENSG00000169436_CT.C.G	11.4	0.7	3.1	2	7.7	2	4.8
ENSG00000169436_CT.G.G	9.1	0.7	0	0.5	7.7	4.1	4.8
ENSG00000169436_CT.T.C	0	0.7	1.6	0	7.7	4.1	9.5
ENSG00000169436_TC.A.A	0	0	0	0	0	2	28.6
ENSG00000169855_CA.T.T	0	0	0	0.5	38.5	4.1	0
ENSG00000169855_CT.A.G	9.1	2.9	1.6	0	0	4.1	0
ENSG00000169876_CA.A.T	2.3	0.7	3.1	0	7.7	6.1	4.8
ENSG00000169876_CG.A.C	2.3	0.7	0	0.5	0	8.2	0
ENSG00000169876_CT.A.A	0	0.7	1.6	0.5	0	4.1	14.3
ENSG00000169876_CT.A.G	4.5	0	1.6	1.5	7.7	8.2	14.3
ENSG00000169876_CT.C.G	4.5	0	1.6	0	0	14.3	0
ENSG00000169876_CT.C.T	0	0	0	0.5	0	10.2	9.5
ENSG00000169876_CT.G.T	2.3	0	1.6	0	7.7	6.1	9.5
ENSG00000169876_TA.G.G	0	0	0	0	0	12.2	9.5
ENSG00000169876_TC.G.A	0	0.7	1.6	0.5	0	8.2	0
ENSG00000169894_CA.C.A	0	0	1.6	0.5	0	8.2	23.8
ENSG00000169894_CA.C.C	2.3	0	1.6	0	0	10.2	4.8
ENSG00000169894_CA.C.T	2.3	0	3.1	0.5	15.4	14.3	4.8
ENSG00000169894_CG.A.C	0	0	1.6	0	0	14.3	4.8
ENSG00000169894_CG.A.T	0	0	1.6	0	7.7	8.2	14.3
ENSG00000169894_CT.A.A	2.3	0	1.6	0	0	10.2	9.5
ENSG00000169894_CT.A.C	0	0	4.7	0	7.7	10.2	38.1
ENSG00000169894_CT.A.G	0	0	10.9	0	7.7	20.4	47.6
ENSG00000169894_CT.A.T	0	0	3.1	0	0	14.3	9.5
ENSG00000169894_CT.C.A	0	0	3.1	0.5	0	20.4	28.6
ENSG00000169894_CT.C.C	2.3	0	7.8	0	0	8.2	19
ENSG00000169894_CT.C.G	0	0	1.6	0	0	22.4	28.6
ENSG00000169894_CT.C.T	0	0	0	0	0	12.2	19
ENSG00000169894_CT.G.G	2.3	0	6.3	0	15.4	8.2	14.3
ENSG00000169894_CT.T.A	0	0	0	1	0	20.4	4.8
ENSG00000169894_CT.T.G	2.3	0	6.3	0	38.5	30.6	14.3
ENSG00000169894_TA.C.C	0	0	0	0.5	0	8.2	9.5
ENSG00000169894_TC.A.A	0	0	3.1	0	0	4.1	19
ENSG00000169894_TC.A.C	0	0	0	0	7.7	8.2	9.5
ENSG00000169894_TC.A.G	2.3	0	4.7	0	0	8.2	33.3
ENSG00000169894_TC.A.T	0	0	3.1	0	0	2	23.8
ENSG00000169894_TC.C.A	0	0	1.6	0	0	6.1	33.3
ENSG00000169894_TC.C.C	2.3	0	6.3	0	7.7	24.5	33.3
ENSG00000169894_TC.C.G	2.3	0	6.3	0	7.7	18.4	33.3
ENSG00000169894_TC.C.T	6.8	0	7.8	0	0	22.4	28.6
ENSG00000169894_TC.G.C	6.8	0	3.1	0	0	6.1	14.3
ENSG00000169894_TC.G.G	0	0	0	0	23.1	22.4	38.1
ENSG00000169894_TC.G.T	0	0	4.7	0	7.7	8.2	19
ENSG00000169894_TC.T.C	0	0	0	0	7.7	8.2	14.3
ENSG00000169894_TC.T.G	0	0	3.1	0	0	14.3	9.5
ENSG00000169894_TG.G.A	0	0	0	0	0	18.4	9.5
ENSG00000169894_TG.G.G	2.3	0	0	0.5	0	8.2	14.3
ENSG00000170175_CT.A.G	4.5	0	1.6	1	15.4	2	0
ENSG00000170175_CT.C.G	11.4	0	3.1	1	0	6.1	0
ENSG00000170175_CT.G.G	15.9	0	6.3	0.5	23.1	8.2	0
ENSG00000170477_CA.C.T	6.8	0.7	0	0.5	15.4	4.1	0
ENSG00000170477_CA.T.T	0	0	0	0	69.2	0	0
ENSG00000170477_CT.A.G	13.6	2.9	4.7	2	7.7	12.2	0
ENSG00000170477_CT.C.C	4.5	0	1.6	0	0	4.1	9.5
ENSG00000170477_CT.C.G	11.4	1.4	4.7	5.4	23.1	10.2	9.5
ENSG00000170477_CT.G.C	9.1	0	1.6	0.5	23.1	6.1	4.8
ENSG00000170477_CT.G.G	13.6	4.3	4.7	2	30.8	18.4	14.3
ENSG00000170477_CT.G.T	2.3	0	0	0	23.1	6.1	0
ENSG00000170477_CT.T.C	4.5	0	0	0	15.4	6.1	4.8
ENSG00000170477_CT.T.G	4.5	1.4	4.7	1.5	53.8	12.2	0
ENSG00000170477_TC.G.G	6.8	0	0	0	15.4	4.1	4.8
ENSG00000170486_CT.A.G	9.1	0	0	1	7.7	4.1	0
ENSG00000170486_CT.C.G	2.3	0.7	1.6	2	7.7	6.1	0
ENSG00000170486_CT.G.G	6.8	1.4	0	0.5	15.4	4.1	0
ENSG00000170486_CT.T.G	0	0.7	1.6	0.5	46.2	6.1	0
ENSG00000170631_CA.C.T	9.1	0	1.6	0	7.7	4.1	4.8
ENSG00000170631_CA.T.T	2.3	0	0	0	46.2	4.1	0
ENSG00000170631_CG.G.C	2.3	0	1.6	0	7.7	0	23.8
ENSG00000170631_CG.G.T	2.3	0	3.1	0.5	7.7	4.1	4.8
ENSG00000170631_CT.A.A	2.3	0	1.6	0.5	7.7	0	14.3
ENSG00000170631_CT.A.G	22.7	0	0	2.4	0	2	19
ENSG00000170631_CT.A.T	0	0	1.6	0	15.4	0	23.8
ENSG00000170631_CT.C.G	25	1.4	14.1	4.4	7.7	18.4	33.3
ENSG00000170631_CT.G.A	2.3	0	4.7	0	7.7	6.1	4.8
ENSG00000170631_CT.G.C	18.2	0.7	14.1	2	7.7	6.1	19
ENSG00000170631_CT.G.G	29.5	2.1	18.8	2	38.5	10.2	9.5
ENSG00000170631_CT.T.G	4.5	0.7	3.1	0	53.8	8.2	19
ENSG00000170631_TC.A.T	2.3	0	10.9	1.5	0	6.1	0
ENSG00000170631_TC.C.G	2.3	0	1.6	0	7.7	8.2	4.8
ENSG00000170631_TC.G.G	2.3	0	3.1	2.4	7.7	4.1	9.5
ENSG00000170927_CA.T.T	2.3	0	0	0	46.2	6.1	9.5
ENSG00000170927_CT.A.G	0	1.4	0	1	7.7	4.1	33.3
ENSG00000170927_CT.C.G	2.3	0.7	1.6	0	7.7	4.1	9.5
ENSG00000170927_CT.G.G	2.3	0	1.6	1	15.4	2	9.5
ENSG00000170927_CT.T.G	0	0	0	0	30.8	0	14.3
ENSG00000170927_TC.A.T	0	0	1.6	0.5	7.7	2	14.3
ENSG00000170927_TG.T.T	0	0	0	0	46.2	0	4.8
ENSG00000171346_CT.C.G	6.8	0	1.6	1.5	7.7	2	0
ENSG00000171346_CT.C.T	2.3	1.4	0	3.9	0	0	0
ENSG00000171444_CT.A.G	2.3	0.7	0	1.5	7.7	4.1	4.8
ENSG00000171444_CT.C.G	6.8	0	3.1	0	7.7	4.1	9.5
ENSG00000171444_CT.G.G	2.3	0	3.1	1	15.4	2	38.1
ENSG00000171444_CT.T.G	4.5	0.7	1.6	1.5	46.2	0	4.8
ENSG00000171587_CT.A.G	9.1	0.7	1.6	1	7.7	2	0
ENSG00000171587_CT.C.G	6.8	0.7	3.1	0.5	23.1	0	0
ENSG00000171587_CT.G.G	6.8	0	3.1	3.4	15.4	10.2	0
ENSG00000171587_CT.T.G	2.3	0	0	0.5	53.8	2	0
ENSG00000171798_CT.A.G	6.8	1.4	0	1	7.7	2	19
ENSG00000171798_CT.C.G	6.8	0	6.3	1.5	0	2	4.8
ENSG00000171798_CT.G.G	18.2	0	0	0	23.1	2	0
ENSG00000171798_TA.G.T	0	0.7	1.6	2.9	0	0	0
ENSG00000171798_TC.C.A	0	0	7.8	2.4	0	2	4.8
ENSG00000171811_CT.A.G	22.7	1.4	0	1.5	0	2	14.3
ENSG00000171811_CT.C.G	4.5	0	4.7	0.5	7.7	2	23.8
ENSG00000171811_CT.G.G	18.2	0	1.6	0	7.7	6.1	4.8
ENSG00000171811_CT.T.C	0	0	0	0	7.7	2	23.8
ENSG00000171811_CT.T.G	0	0	0	0.5	38.5	2	9.5
ENSG00000172322_CA.T.T	0	0	1.6	0	53.8	2	0
ENSG00000172322_CT.A.G	2.3	0	3.1	1	0	10.2	19
ENSG00000172322_CT.G.G	2.3	0.7	1.6	0	7.7	6.1	9.5
ENSG00000172322_CT.T.G	0	0	1.6	0.5	30.8	4.1	9.5
ENSG00000172915_CA.T.T	4.5	0	1.6	0	46.2	8.2	0
ENSG00000172915_CT.A.G	6.8	0.7	0	0.5	23.1	4.1	4.8
ENSG00000172915_CT.C.G	11.4	0	0	1.5	7.7	0	0
ENSG00000172915_CT.G.G	6.8	0.7	0	0.5	23.1	2	0
ENSG00000172915_CT.T.G	2.3	0.7	1.6	1	69.2	0	0
ENSG00000173039_CT.A.G	13.6	0.7	3.1	1.5	7.7	4.1	0
ENSG00000173039_CT.C.G	6.8	2.1	1.6	0.5	7.7	6.1	0
ENSG00000173039_CT.G.G	18.2	0	3.1	0.5	30.8	8.2	0
ENSG00000173077_CT.A.G	6.8	0	3.1	1.5	7.7	2	9.5
ENSG00000173077_CT.G.G	2.3	0	1.6	1	23.1	4.1	9.5
ENSG00000173077_CT.T.G	0	0.7	1.6	1	61.5	6.1	0
ENSG00000173597_CA.T.T	2.3	0	0	0	53.8	0	0
ENSG00000173597_CT.A.A	2.3	0	3.1	0.5	7.7	4.1	4.8
ENSG00000173597_CT.A.G	2.3	0.7	3.1	0.5	7.7	6.1	0
ENSG00000173597_CT.T.G	0	0	0	0	46.2	4.1	4.8
ENSG00000174100_CT.G.G	9.1	0	0	1	30.8	8.2	0
ENSG00000174100_CT.T.G	0	0	0	2.4	23.1	0	0
ENSG00000174100_TC.C.C	9.1	1.4	1.6	3.4	7.7	4.1	0
ENSG00000174469_CA.A.A	0	0	0	0.5	0	0	61.9
ENSG00000174469_CA.A.T	0	0	1.6	0	15.4	0	19
ENSG00000174469_CA.G.A	0	0	0	0	0	0	33.3
ENSG00000174469_CA.G.T	0	0	0	0	7.7	0	33.3
ENSG00000174469_CA.T.A	0	0	0	0	0	2	28.6
ENSG00000174469_CA.T.C	0	0	1.6	0	15.4	2	23.8
ENSG00000174469_CA.T.T	2.3	0	0	0	30.8	0	57.1
ENSG00000174469_CG.T.T	0	0	0	0	7.7	0	28.6
ENSG00000174469_CT.A.A	0	0	0	0.5	0	0	66.7
ENSG00000174469_CT.A.G	6.8	0	0	1	23.1	4.1	90.5
ENSG00000174469_CT.A.T	0	0	0	0	7.7	0	28.6
ENSG00000174469_CT.C.A	0	0	0	0.5	7.7	0	33.3
ENSG00000174469_CT.C.G	2.3	0.7	0	0	0	10.2	57.1
ENSG00000174469_CT.G.C	0	0	0	0.5	30.8	0	23.8
ENSG00000174469_CT.G.G	4.5	0	4.7	0	23.1	2	61.9
ENSG00000174469_CT.T.G	2.3	0	0	0.5	38.5	2	38.1
ENSG00000174469_CT.T.T	0	0	0	0	15.4	0	47.6
ENSG00000174469_TA.A.A	0	0	0	0	7.7	2	38.1
ENSG00000174469_TA.A.T	0	0	1.6	0	0	0	42.9
ENSG00000174469_TA.G.G	0	0	0	0	7.7	0	28.6
ENSG00000174469_TA.T.A	0	0	0	0	0	0	52.4
ENSG00000174469_TA.T.T	0	0	0	0	0	2	33.3
ENSG00000174469_TC.A.A	0	0	0	0	0	0	42.9
ENSG00000174469_TC.A.C	0	0	0	0	7.7	0	33.3
ENSG00000174469_TC.A.G	0	0	0	0	0	4.1	57.1
ENSG00000174469_TC.A.T	0	0	0	0.5	15.4	2	42.9
ENSG00000174469_TC.G.G	0	0	0	0	7.7	0	38.1
ENSG00000174469_TC.G.T	0	0	0	0	15.4	0	23.8
ENSG00000174469_TC.T.A	0	0	0	0	0	0	38.1
ENSG00000174469_TG.A.G	0	0	0	0	0	0	33.3
ENSG00000174501_CA.A.A	0	0	1.6	0	7.7	12.2	0
ENSG00000174501_CA.G.A	2.3	0	3.1	0	7.7	8.2	0
ENSG00000174501_CA.T.C	0	0	10.9	0	0	2	0
ENSG00000174501_CG.T.T	0	0	6.3	0.5	0	14.3	0
ENSG00000174501_CT.A.C	0	0	3.1	0	23.1	4.1	0
ENSG00000174501_CT.G.T	2.3	0.7	3.1	0	7.7	4.1	0
ENSG00000174501_CT.T.T	4.5	0	3.1	0	15.4	18.4	0
ENSG00000174501_TC.A.A	0	0	3.1	0	7.7	10.2	0
ENSG00000174501_TC.A.T	0	0	9.4	0	7.7	18.4	0
ENSG00000174501_TC.T.T	2.3	0	1.6	0.5	23.1	4.1	0
ENSG00000175894_CT.A.G	4.5	0	1.6	1.5	7.7	6.1	0
ENSG00000175894_CT.C.G	6.8	0	7.8	3.4	7.7	2	0
ENSG00000175894_CT.G.C	11.4	2.1	3.1	1.5	0	2	0
ENSG00000175894_CT.G.G	18.2	0	1.6	1	7.7	4.1	0
ENSG00000175894_TC.C.G	9.1	1.4	3.1	3.9	7.7	4.1	0
ENSG00000175894_TC.G.G	6.8	0	3.1	1.5	7.7	4.1	0
ENSG00000176406_CA.A.A	0	0.7	0	0	0	0	33.3
ENSG00000176406_CA.T.T	0	0	1.6	0	53.8	2	14.3
ENSG00000176406_CT.A.G	0	0.7	1.6	1.5	7.7	6.1	14.3
ENSG00000176406_CT.C.G	0	0	0	0.5	15.4	2	19
ENSG00000176406_CT.G.G	6.8	0	1.6	0	23.1	4.1	19
ENSG00000176406_CT.T.C	2.3	0	0	0	23.1	2	9.5
ENSG00000176406_CT.T.G	2.3	0	0	0.5	46.2	2	19
ENSG00000176406_TG.T.T	0	0	0	0.5	23.1	0	14.3
ENSG00000177103_CT.A.G	6.8	0.7	1.6	2	7.7	4.1	0
ENSG00000177103_CT.C.G	6.8	0.7	0	0.5	15.4	0	4.8
ENSG00000177103_CT.G.G	6.8	0	1.6	1	30.8	6.1	9.5
ENSG00000177103_CT.T.G	2.3	0.7	3.1	0	30.8	4.1	0
ENSG00000177239_CA.G.G	2.3	0	0	0	0	12.2	0
ENSG00000177239_CA.T.A	0	0	3.1	0	0	12.2	0
ENSG00000177239_CG.G.T	0	0	3.1	0	7.7	12.2	0
ENSG00000177239_CT.A.A	0	0	1.6	0	7.7	14.3	0
ENSG00000177239_CT.A.G	2.3	0	7.8	0	7.7	20.4	0
ENSG00000177239_CT.C.G	0	0	3.1	0	7.7	12.2	0
ENSG00000177239_CT.G.A	2.3	0	7.8	0	7.7	14.3	0
ENSG00000177239_CT.G.G	2.3	0	3.1	0	7.7	12.2	0
ENSG00000177239_TC.A.G	2.3	0	4.7	0.5	15.4	14.3	0
ENSG00000177239_TC.C.G	2.3	0	6.3	0.5	0	14.3	4.8
ENSG00000177239_TC.G.G	2.3	0	4.7	0	30.8	18.4	4.8
ENSG00000177239_TG.G.T	2.3	0	1.6	0	0	12.2	0
ENSG00000178031_CT.A.G	2.3	0	1.6	0	7.7	0	19
ENSG00000178031_CT.C.G	6.8	0.7	0	1	7.7	4.1	14.3
ENSG00000178031_CT.G.G	9.1	0	3.1	0.5	15.4	2	4.8
ENSG00000178104_CA.T.T	0	0	1.6	0	46.2	2	0
ENSG00000178104_CT.A.G	2.3	0.7	3.1	0.5	15.4	6.1	0
ENSG00000178104_CT.A.T	0	0	4.7	0	15.4	6.1	0
ENSG00000178104_CT.C.G	0	0	4.7	0.5	0	6.1	0
ENSG00000178104_CT.C.T	2.3	0	1.6	0	23.1	12.2	0
ENSG00000178104_CT.G.C	0	0	7.8	0	15.4	4.1	0
ENSG00000178104_CT.G.G	6.8	0	3.1	0	38.5	4.1	0
ENSG00000178104_CT.G.T	2.3	0	0	0	15.4	8.2	0
ENSG00000178104_CT.T.C	4.5	0	4.7	0.5	7.7	4.1	0
ENSG00000178104_CT.T.G	4.5	0	4.7	0	84.6	8.2	0
ENSG00000178104_TC.A.A	0	0.7	4.7	0	7.7	4.1	0
ENSG00000178104_TC.T.G	0	0	4.7	0	7.7	12.2	0
ENSG00000178209_CT.A.G	15.9	0.7	6.3	1.5	15.4	12.2	28.6
ENSG00000178209_CT.C.C	6.8	0	1.6	1	0	4.1	0
ENSG00000178209_CT.C.G	29.5	0.7	14.1	6.3	15.4	12.2	4.8
ENSG00000178209_CT.G.A	4.5	0	0	0	7.7	10.2	0
ENSG00000178209_CT.G.C	15.9	0	3.1	0	7.7	14.3	0
ENSG00000178209_CT.G.G	27.3	1.4	12.5	3.9	46.2	18.4	4.8
ENSG00000178209_CT.G.T	9.1	0	4.7	1	0	6.1	0
ENSG00000178209_CT.T.G	13.6	0	1.6	2.4	30.8	2	4.8
ENSG00000178209_TC.C.G	11.4	0	3.1	0.5	0	2	0
ENSG00000178209_TC.G.T	0	1.4	4.7	2.4	0	2	0
ENSG00000178685_CT.A.G	6.8	0.7	4.7	1	7.7	6.1	4.8
ENSG00000178685_CT.C.G	15.9	0.7	9.4	5.4	15.4	6.1	0
ENSG00000178685_CT.G.A	4.5	0	0	0	7.7	8.2	0
ENSG00000178685_CT.G.C	4.5	0	1.6	0	7.7	8.2	0
ENSG00000178685_CT.G.G	20.5	1.4	7.8	2.9	38.5	12.2	4.8
ENSG00000178685_CT.T.G	9.1	0	0	1.5	23.1	0	4.8
ENSG00000178685_TC.C.G	9.1	0	3.1	0.5	0	2	0
ENSG00000178685_TC.G.T	0	1.4	4.7	2.4	0	2	0
ENSG00000179344_CG.T.G	2.3	0	1.6	0	0	8.2	9.5
ENSG00000179344_CT.A.A	2.3	0	0	0	0	2	38.1
ENSG00000179344_CT.A.G	0	0	0	0	0	6.1	38.1
ENSG00000179344_CT.A.T	0	0	0	0.5	0	10.2	23.8
ENSG00000179344_CT.C.A	2.3	0	0	0	0	4.1	19
ENSG00000179344_CT.C.T	0	0	0	0	7.7	10.2	42.9
ENSG00000179344_CT.G.A	4.5	0	0	0	0	2	28.6
ENSG00000179344_CT.G.C	4.5	0	0	0.5	0	10.2	23.8
ENSG00000179344_CT.G.G	2.3	0	4.7	0	7.7	8.2	28.6
ENSG00000179344_CT.G.T	4.5	0	1.6	0	7.7	4.1	33.3
ENSG00000179344_CT.T.A	0	0	0	0	0	10.2	33.3
ENSG00000179344_CT.T.C	0	0	1.6	0	7.7	8.2	33.3
ENSG00000179344_CT.T.T	0	0	0	0	0	10.2	33.3
ENSG00000179344_TC.A.A	2.3	0	3.1	0	0	6.1	28.6
ENSG00000179344_TC.A.C	0	0	0	0	7.7	8.2	33.3
ENSG00000179344_TC.A.G	2.3	0	1.6	0	0	6.1	42.9
ENSG00000179344_TC.A.T	0	0	0	0	0	4.1	28.6
ENSG00000179344_TC.C.G	0	0	1.6	0	0	8.2	23.8
ENSG00000179344_TC.C.T	0	0	0	0	7.7	12.2	19
ENSG00000179344_TC.G.C	2.3	0	4.7	0	15.4	0	23.8
ENSG00000179344_TC.G.G	2.3	0	0	0	0	0	28.6
ENSG00000179344_TC.G.T	0	0	0	0	0	8.2	14.3
ENSG00000179344_TC.T.C	0	0	0	0	0	4.1	33.3
ENSG00000179344_TC.T.G	2.3	0	0	0	7.7	6.1	23.8
ENSG00000179344_TC.T.T	0	0	1.6	0	0	8.2	19
ENSG00000179820_CT.A.G	2.3	0.7	4.7	1	15.4	2	0
ENSG00000179820_CT.C.G	6.8	0	1.6	1	0	6.1	0
ENSG00000179820_CT.G.G	9.1	0.7	1.6	2.4	15.4	4.1	0
ENSG00000179820_CT.T.G	4.5	0.7	0	0.5	30.8	8.2	0
ENSG00000179869_CA.T.T	2.3	0	0	0	61.5	2	9.5
ENSG00000179869_CT.A.A	0	0	1.6	0.5	0	2	23.8
ENSG00000179869_CT.A.G	0	0.7	6.3	0.5	15.4	4.1	23.8
ENSG00000179869_CT.C.G	2.3	0.7	1.6	0.5	7.7	4.1	9.5
ENSG00000179869_CT.G.C	6.8	0	0	0	30.8	0	9.5
ENSG00000179869_CT.G.G	0	0	0	1.5	15.4	4.1	14.3
ENSG00000179869_CT.T.G	2.3	0	0	0.5	61.5	0	14.3
ENSG00000179869_TA.A.T	0	0	0	0	7.7	4.1	19
ENSG00000179869_TC.A.G	0	0	3.1	0	7.7	2	19
ENSG00000179869_TG.A.T	0	0	1.6	0	15.4	2	14.3
ENSG00000179869_TG.T.T	2.3	0	0	0	23.1	2	9.5
ENSG00000179915_CT.A.G	2.3	0	3.1	0.5	23.1	2	0
ENSG00000179915_CT.C.G	2.3	0	1.6	0.5	7.7	12.2	0
ENSG00000179915_CT.G.G	11.4	0.7	0	2	0	2	0
ENSG00000180257_CA.T.T	0	0	0	0	69.2	6.1	0
ENSG00000180257_CT.A.G	0	0.7	1.6	0.5	30.8	2	0
ENSG00000180257_CT.C.G	4.5	0	1.6	0.5	15.4	2	0
ENSG00000180257_CT.T.G	2.3	0	1.6	1	46.2	8.2	0
ENSG00000180257_TC.A.G	4.5	0.7	1.6	0	7.7	6.1	0
ENSG00000180257_TC.A.T	4.5	0	1.6	0	7.7	6.1	0
ENSG00000180257_TC.G.T	0	0	3.1	0	38.5	0	0
ENSG00000181143_CA.A.C	2.3	0.7	1.6	0.5	7.7	6.1	0
ENSG00000181143_CA.C.A	0	1.4	0	1.5	7.7	6.1	0
ENSG00000181143_CA.C.C	4.5	0	3.1	1	0	6.1	0
ENSG00000181143_CA.C.T	6.8	0	3.1	0	46.2	6.1	0
ENSG00000181143_CA.T.A	2.3	0.7	0	1.5	38.5	2	0
ENSG00000181143_CA.T.T	2.3	0	7.8	2	76.9	4.1	0
ENSG00000181143_CT.A.A	4.5	0	1.6	0.5	7.7	4.1	0
ENSG00000181143_CT.A.C	4.5	0	4.7	1	38.5	6.1	0
ENSG00000181143_CT.A.G	4.5	2.9	6.3	0	15.4	8.2	0
ENSG00000181143_CT.A.T	2.3	0	3.1	0.5	7.7	6.1	0
ENSG00000181143_CT.C.C	6.8	0.7	0	0	0	14.3	0
ENSG00000181143_CT.C.G	4.5	1.4	0	1	30.8	12.2	0
ENSG00000181143_CT.C.T	2.3	0	0	0.5	15.4	8.2	0
ENSG00000181143_CT.G.C	9.1	0	1.6	0.5	38.5	6.1	0
ENSG00000181143_CT.G.G	2.3	2.1	6.3	2	38.5	4.1	0
ENSG00000181143_CT.G.T	4.5	0	1.6	0.5	61.5	18.4	0
ENSG00000181143_CT.T.A	4.5	0	1.6	1	0	12.2	0
ENSG00000181143_CT.T.C	6.8	0	1.6	1	38.5	10.2	0
ENSG00000181143_CT.T.G	4.5	0.7	3.1	1	38.5	2	0
ENSG00000181143_CT.T.T	0	0	0	0	46.2	8.2	0
ENSG00000181143_TC.A.C	0	0.7	3.1	0	15.4	6.1	0
ENSG00000181143_TC.A.G	2.3	0	0	0	23.1	6.1	0
ENSG00000181143_TC.G.C	2.3	0	0	0	23.1	8.2	0
ENSG00000181143_TC.G.G	6.8	0	1.6	0	15.4	6.1	0
ENSG00000181143_TC.G.T	2.3	0	0	0	30.8	12.2	0
ENSG00000181143_TC.T.C	6.8	0	0	0.5	23.1	14.3	0
ENSG00000181143_TG.C.T	2.3	2.1	0	1	30.8	6.1	0
ENSG00000181143_TG.T.T	0	0	0	0.5	53.8	4.1	0
ENSG00000182095_CA.G.A	0	0.7	1.6	2.9	0	2	0
ENSG00000182095_CT.C.G	6.8	0	6.3	0	7.7	2	4.8
ENSG00000182095_CT.G.G	11.4	0	1.6	0	7.7	6.1	0
ENSG00000182141_CA.T.T	0	0	0	0	76.9	4.1	0
ENSG00000182141_CT.T.T	2.3	0	0	0.5	23.1	10.2	0
ENSG00000182348_CA.T.T	0	0	0	0	38.5	2	14.3
ENSG00000182871_CT.A.G	9.1	0.7	0	1	15.4	6.1	0
ENSG00000182871_CT.C.G	4.5	2.1	3.1	0.5	23.1	4.1	0
ENSG00000182871_CT.G.G	13.6	2.1	7.8	1.5	23.1	12.2	0
ENSG00000182986_CA.T.T	0	0	0	0	61.5	0	0
ENSG00000182986_TC.A.G	2.3	0	3.1	0	0	8.2	0
ENSG00000182986_TC.A.T	4.5	0	1.6	0	7.7	6.1	0
ENSG00000183020_CA.A.T	2.3	0	0	0	7.7	10.2	0
ENSG00000183020_CA.C.A	2.3	0	12.5	0	15.4	20.4	4.8
ENSG00000183020_CA.C.C	2.3	0	4.7	0	7.7	18.4	14.3
ENSG00000183020_CA.C.T	6.8	0	1.6	0	7.7	6.1	0
ENSG00000183020_CA.G.C	2.3	0.7	3.1	0	7.7	4.1	9.5
ENSG00000183020_CG.T.G	0	0	1.6	0	7.7	8.2	14.3
ENSG00000183020_CT.A.A	4.5	0	4.7	0	0	6.1	0
ENSG00000183020_CT.A.C	6.8	0	4.7	0	7.7	8.2	0
ENSG00000183020_CT.A.G	9.1	0	7.8	0	7.7	14.3	14.3
ENSG00000183020_CT.C.A	0	0	14.1	0	15.4	22.4	9.5
ENSG00000183020_CT.C.C	9.1	0	7.8	0	7.7	14.3	23.8
ENSG00000183020_CT.C.G	6.8	0.7	18.8	6.8	0	18.4	4.8
ENSG00000183020_CT.C.T	0	0	7.8	0	0	10.2	0
ENSG00000183020_CT.G.C	6.8	0	1.6	0	15.4	16.3	19
ENSG00000183020_CT.G.G	2.3	0	0	0	15.4	8.2	0
ENSG00000183020_CT.T.G	6.8	0	1.6	1	23.1	6.1	9.5
ENSG00000183020_TC.A.G	2.3	0	3.1	0	0	6.1	23.8
ENSG00000183020_TC.C.G	2.3	0	6.3	0	7.7	10.2	4.8
ENSG00000183020_TC.C.T	2.3	0	3.1	0	0	6.1	4.8
ENSG00000183020_TC.T.A	2.3	0	3.1	0	15.4	2	9.5
ENSG00000183020_TC.T.C	2.3	0	3.1	0	7.7	8.2	0
ENSG00000183020_TG.G.G	2.3	0	7.8	0.5	0	10.2	9.5
ENSG00000183091_CA.T.T	2.3	0	0	0.5	76.9	0	0
ENSG00000183091_CT.A.G	2.3	1.4	4.7	1	46.2	6.1	0
ENSG00000183091_CT.G.C	6.8	0	1.6	0	15.4	2	0
ENSG00000183091_CT.G.G	6.8	0	0	1	38.5	8.2	0
ENSG00000183091_CT.T.G	6.8	0.7	0	0	69.2	4.1	0
ENSG00000183117_CA.A.A	0	0	0	0	0	0	52.4
ENSG00000183117_CA.C.A	0	0	3.1	0.5	0	2	19
ENSG00000183117_CA.C.T	2.3	0	1.6	0	23.1	4.1	23.8
ENSG00000183117_CA.G.A	0	0.7	0	0	0	0	42.9
ENSG00000183117_CA.G.T	0	0	0	0.5	7.7	0	33.3
ENSG00000183117_CA.T.A	0	0	0	0	23.1	2	42.9
ENSG00000183117_CA.T.T	0	0	0	0	53.8	2	57.1
ENSG00000183117_CG.A.A	2.3	0	0	0	0	0	52.4
ENSG00000183117_CG.A.T	0	0.7	0	0	0	0	28.6
ENSG00000183117_CT.A.A	4.5	0	0	0	0	2	66.7
ENSG00000183117_CT.A.G	13.6	1.4	4.7	2.9	7.7	6.1	85.7
ENSG00000183117_CT.A.T	0	0	0	0	0	2	33.3
ENSG00000183117_CT.C.A	0	0	0	0	7.7	0	33.3
ENSG00000183117_CT.C.C	4.5	0	0	0	0	2	33.3
ENSG00000183117_CT.C.G	2.3	0	6.3	1	30.8	2	57.1
ENSG00000183117_CT.C.T	6.8	0	0	0	0	4.1	33.3
ENSG00000183117_CT.G.A	2.3	0	0	0	15.4	0	33.3
ENSG00000183117_CT.G.G	11.4	0	3.1	0	0	6.1	76.2
ENSG00000183117_CT.G.T	2.3	0.7	0	0	15.4	2	33.3
ENSG00000183117_CT.T.C	4.5	0	1.6	0	23.1	0	28.6
ENSG00000183117_CT.T.G	4.5	1.4	0	1	61.5	2	47.6
ENSG00000183117_CT.T.T	0	0	0	0	15.4	4.1	42.9
ENSG00000183117_TA.A.A	0	0	0	0	0	2	38.1
ENSG00000183117_TA.A.T	0	0	0	0	0	0	42.9
ENSG00000183117_TA.T.A	0	0	0	0	0	2	42.9
ENSG00000183117_TA.T.T	2.3	0	0	0	0	2	52.4
ENSG00000183117_TC.A.A	0	0	0	0.5	7.7	2	66.7
ENSG00000183117_TC.A.C	0	0	0	0	15.4	0	23.8
ENSG00000183117_TC.A.G	2.3	0	1.6	0	0	4.1	23.8
ENSG00000183117_TC.A.T	0	0	1.6	0.5	7.7	2	38.1
ENSG00000183117_TC.C.A	0	0	0	0	0	4.1	38.1
ENSG00000183117_TC.C.G	0	0	0	0	7.7	0	42.9
ENSG00000183117_TC.C.T	0	0	1.6	0	7.7	6.1	28.6
ENSG00000183117_TC.G.A	2.3	0	0	0	0	0	33.3
ENSG00000183117_TC.G.G	0	0	0	0	7.7	4.1	38.1
ENSG00000183117_TC.G.T	0	0	1.6	0	7.7	2	23.8
ENSG00000183117_TC.T.A	0	0	0	0	0	2	42.9
ENSG00000183117_TC.T.C	0	0	0	0	15.4	0	33.3
ENSG00000183117_TC.T.T	0	0	0	0	0	0	52.4
ENSG00000183117_TG.C.T	0	0	0	0.5	7.7	0	28.6
ENSG00000183117_TG.T.T	0	0	0	0	15.4	0	66.7
ENSG00000183230_CA.A.A	0	0	0	0	0	2	28.6
ENSG00000183230_CA.T.C	0	0.7	0	0	7.7	0	23.8
ENSG00000183230_CA.T.T	0	0	0	0	46.2	0	38.1
ENSG00000183230_CT.A.A	0	0	0	0	0	0	38.1
ENSG00000183230_CT.A.G	2.3	0.7	0	1.5	15.4	2	52.4
ENSG00000183230_CT.C.G	4.5	0	0	0.5	7.7	4.1	38.1
ENSG00000183230_CT.C.T	0	0	0	0	7.7	0	28.6
ENSG00000183230_CT.G.G	2.3	0	1.6	0	0	2	47.6
ENSG00000183230_CT.G.T	2.3	0	1.6	0	15.4	0	14.3
ENSG00000183230_CT.T.G	0	0	0	0.5	15.4	0	42.9
ENSG00000183230_CT.T.T	0	0	0	0	15.4	4.1	28.6
ENSG00000183230_TA.A.A	0	0	0	0	0	0	33.3
ENSG00000183230_TA.T.A	0	0	0	0	7.7	0	42.9
ENSG00000183230_TC.A.A	0	0	0	0	7.7	0	33.3
ENSG00000183230_TC.A.T	0	0	0	0	7.7	0	33.3
ENSG00000183230_TC.T.A	2.3	0	0	0	0	0	28.6
ENSG00000183230_TC.T.C	0	0	0	0	7.7	0	33.3
ENSG00000183230_TC.T.T	0	0	0	0	0	2	28.6
ENSG00000183638_CA.C.T	0	0.7	4.7	1.5	7.7	0	0
ENSG00000183638_CA.T.T	0	0	0	0.5	30.8	4.1	4.8
ENSG00000183638_CT.A.A	2.3	0	4.7	0	0	8.2	4.8
ENSG00000183638_CT.C.G	2.3	1.4	10.9	0.5	7.7	6.1	4.8
ENSG00000183638_CT.G.C	13.6	0	0	0	23.1	4.1	0
ENSG00000183638_CT.G.G	6.8	0	1.6	2.9	7.7	4.1	9.5
ENSG00000183638_CT.T.G	0	0.7	0	0	38.5	0	4.8
ENSG00000183638_CT.T.T	0	0	3.1	0.5	7.7	12.2	9.5
ENSG00000183638_TA.T.C	0	0	1.6	0	0	8.2	9.5
ENSG00000183638_TC.T.T	0	0	3.1	0	7.7	8.2	33.3
ENSG00000184185_CA.G.T	9.1	0	3.1	0	0	6.1	0
ENSG00000184185_CA.T.T	2.3	0	6.3	0	0	6.1	0
ENSG00000184185_CT.A.C	4.5	0	3.1	0	7.7	8.2	0
ENSG00000184185_CT.A.G	6.8	0	12.5	0	0	12.2	0
ENSG00000184185_CT.C.A	4.5	0	7.8	0	15.4	4.1	0
ENSG00000184185_CT.C.G	4.5	0	9.4	1.5	0	16.3	0
ENSG00000184185_CT.G.A	4.5	0	6.3	0	15.4	2	0
ENSG00000184185_CT.G.C	2.3	0	1.6	0	7.7	8.2	0
ENSG00000184185_CT.G.G	13.6	0.7	12.5	0.5	23.1	18.4	0
ENSG00000184185_CT.T.G	9.1	0	12.5	0.5	38.5	6.1	0
ENSG00000184185_TC.A.G	2.3	0	9.4	0	7.7	4.1	0
ENSG00000184347_CT.A.G	6.8	0	3.1	0.5	15.4	6.1	14.3
ENSG00000184347_CT.G.G	4.5	0.7	3.1	0.5	15.4	2	14.3
ENSG00000184347_CT.T.G	6.8	0	1.6	0	23.1	4.1	19
ENSG00000184956_CA.A.T	2.3	0	0	0	7.7	10.2	0
ENSG00000184956_CA.C.A	2.3	0	12.5	0	15.4	20.4	4.8
ENSG00000184956_CA.C.C	2.3	0	4.7	0	7.7	18.4	14.3
ENSG00000184956_CA.C.T	9.1	0	1.6	0	7.7	6.1	0
ENSG00000184956_CA.G.C	2.3	0.7	3.1	0	7.7	6.1	9.5
ENSG00000184956_CG.T.G	0	0	1.6	0	7.7	8.2	14.3
ENSG00000184956_CT.A.A	4.5	0	4.7	0	0	6.1	0
ENSG00000184956_CT.A.C	6.8	0	7.8	0	7.7	8.2	0
ENSG00000184956_CT.A.G	13.6	0	7.8	0.5	15.4	20.4	4.8
ENSG00000184956_CT.C.A	0	0	14.1	0	7.7	22.4	4.8
ENSG00000184956_CT.C.C	9.1	0	7.8	0	7.7	14.3	19
ENSG00000184956_CT.C.G	9.1	1.4	17.2	6.8	0	16.3	4.8
ENSG00000184956_CT.C.T	0	0	7.8	0	0	10.2	0
ENSG00000184956_CT.G.C	2.3	0	1.6	0	15.4	16.3	19
ENSG00000184956_CT.G.G	2.3	0	0	0.5	30.8	4.1	9.5
ENSG00000184956_CT.T.G	4.5	0	1.6	1	15.4	8.2	9.5
ENSG00000184956_TC.A.G	4.5	0	3.1	0	0	6.1	19
ENSG00000184956_TC.C.G	2.3	0	6.3	0	7.7	10.2	0
ENSG00000184956_TC.C.T	2.3	0	3.1	0	0	6.1	4.8
ENSG00000184956_TC.T.A	2.3	0	3.1	0	15.4	2	9.5
ENSG00000184956_TC.T.C	2.3	0	3.1	0	7.7	8.2	0
ENSG00000184956_TG.G.G	2.3	0	7.8	0.5	0	10.2	9.5
ENSG00000184999_CA.T.T	0	0	1.6	0	61.5	2	9.5
ENSG00000184999_CT.G.G	6.8	0	0	0	38.5	4.1	4.8
ENSG00000185008_CT.A.G	4.5	0.7	3.1	2.4	23.1	2	0
ENSG00000185008_CT.G.G	4.5	0	1.6	1.5	15.4	0	0
ENSG00000185274_CA.A.A	0	0	0	0	0	0	38.1
ENSG00000185274_CT.A.G	9.1	1.4	3.1	0.5	7.7	2	38.1
ENSG00000185274_CT.C.G	2.3	1.4	1.6	0.5	7.7	4.1	28.6
ENSG00000185274_CT.G.G	0	1.4	3.1	2.4	7.7	8.2	23.8
ENSG00000185274_CT.T.G	4.5	0	1.6	0.5	46.2	0	14.3
ENSG00000185567_CT.A.G	6.8	0	1.6	2	0	6.1	0
ENSG00000185567_CT.C.G	11.4	0.7	4.7	1.5	7.7	6.1	0
ENSG00000185567_CT.G.G	9.1	0.7	7.8	1	15.4	2	0
ENSG00000185567_CT.G.T	4.5	0	0	0.5	7.7	6.1	0
ENSG00000185567_CT.T.G	6.8	0	0	0	61.5	6.1	4.8
ENSG00000186081_CT.A.G	4.5	0	0	1	7.7	4.1	0
ENSG00000186081_CT.C.G	2.3	0.7	0	2	7.7	2	4.8
ENSG00000186081_CT.G.G	11.4	1.4	0	0.5	15.4	6.1	0
ENSG00000186081_CT.T.G	0	1.4	0	1.5	53.8	4.1	0
ENSG00000186472_CA.T.T	0	0	0	0	69.2	2	9.5
ENSG00000186472_CT.A.G	2.3	0	3.1	0	23.1	6.1	23.8
ENSG00000186472_CT.C.G	2.3	0	0	0.5	0	2	23.8
ENSG00000186472_CT.T.G	0	0	0	0	53.8	4.1	0
ENSG00000186472_TC.T.T	0	0.7	0	0	15.4	2	19
ENSG00000186472_TG.T.T	0	0	0	0	46.2	2	4.8
ENSG00000187116_CT.A.G	6.8	0.7	3.1	0.5	23.1	4.1	0
ENSG00000187116_CT.C.C	0	0.7	3.1	2.4	0	2	0
ENSG00000187116_CT.G.G	4.5	0.7	6.3	0	7.7	2	0
ENSG00000187240_CA.T.A	2.3	0	0	0.5	38.5	0	4.8
ENSG00000187240_CA.T.T	0	0	0	0.5	69.2	2	4.8
ENSG00000187240_CT.A.G	4.5	0.7	0	1	0	4.1	4.8
ENSG00000187240_CT.T.G	2.3	0	0	1	38.5	4.1	9.5
ENSG00000187391_CA.A.A	0	0	0	0	0	2	28.6
ENSG00000187391_CA.G.A	0	0	0	0.5	7.7	0	33.3
ENSG00000187391_CA.T.A	0	0.7	0	0	15.4	2	28.6
ENSG00000187391_CA.T.T	0	0	0	0	23.1	0	23.8
ENSG00000187391_CT.A.A	2.3	0	0	0	15.4	4.1	52.4
ENSG00000187391_CT.A.G	0	0.7	1.6	2.4	0	2	52.4
ENSG00000187391_CT.C.G	2.3	0	1.6	2	0	0	23.8
ENSG00000187391_CT.G.G	2.3	0.7	0	0	15.4	4.1	38.1
ENSG00000187391_CT.T.A	0	0	0	0	0	0	38.1
ENSG00000187391_CT.T.G	4.5	0	1.6	0.5	23.1	2	23.8
ENSG00000187391_TC.A.G	2.3	0	0	0	0	2	23.8
ENSG00000187498_CT.A.A	2.3	0	4.7	0	15.4	12.2	4.8
ENSG00000187498_CT.A.G	9.1	1.4	4.7	1.5	7.7	8.2	0
ENSG00000187498_CT.C.G	13.6	0	9.4	1.5	23.1	12.2	9.5
ENSG00000187498_CT.G.G	15.9	0.7	3.1	0.5	38.5	6.1	4.8
ENSG00000187498_CT.T.G	6.8	0	4.7	0.5	38.5	2	0
ENSG00000187775_CT.A.G	18.2	0.7	1.6	2	23.1	12.2	0
ENSG00000187775_CT.C.G	9.1	0.7	3.1	1	7.7	6.1	0
ENSG00000187775_CT.G.G	9.1	0	3.1	1.5	30.8	12.2	0
ENSG00000187775_CT.T.G	0	0	4.7	0	46.2	6.1	0
ENSG00000188107_CA.A.A	0	0	0	0	0	2	42.9
ENSG00000188107_CA.C.A	4.5	0	1.6	0.5	0	0	23.8
ENSG00000188107_CA.T.A	0	0	0	0	15.4	2	38.1
ENSG00000188107_CA.T.T	0	0.7	1.6	0.5	38.5	0	38.1
ENSG00000188107_CT.A.A	0	0	0	0	7.7	2	28.6
ENSG00000188107_CT.A.G	0	0	0	0	0	2	57.1
ENSG00000188107_CT.C.A	0	0	3.1	0	0	2	19
ENSG00000188107_CT.C.T	0	0	0	1	0	2	23.8
ENSG00000188107_CT.G.G	0	0	0	0	15.4	0	52.4
ENSG00000188107_CT.G.T	0	0	0	0	7.7	0	38.1
ENSG00000188107_CT.T.G	2.3	0	0	0	76.9	2	28.6
ENSG00000188107_CT.T.T	0	1.4	0	0.5	15.4	0	33.3
ENSG00000188107_TC.A.A	0	0	0	0	7.7	2	52.4
ENSG00000188107_TC.A.G	0	0	0	0.5	0	2	23.8
ENSG00000188107_TC.A.T	0	0	0	0	7.7	4.1	28.6
ENSG00000188107_TC.C.T	0	0	0	0	0	0	38.1
ENSG00000188107_TC.G.A	2.3	0	0	0	0	0	28.6
ENSG00000188107_TC.G.G	0	0	0	0	7.7	0	28.6
ENSG00000188107_TG.T.T	0	0	0	0	30.8	0	38.1
ENSG00000188818_CT.A.A	0	0	4.7	0	15.4	6.1	4.8
ENSG00000188818_CT.C.C	0	0	4.7	0	0	16.3	9.5
ENSG00000188818_CT.C.G	2.3	0	1.6	0.5	7.7	6.1	4.8
ENSG00000188818_CT.G.A	0	0	6.3	0	0	8.2	0
ENSG00000188818_CT.G.G	0	0	1.6	0	23.1	6.1	23.8
ENSG00000188818_TA.A.T	0	0	4.7	0	0	8.2	0
ENSG00000188818_TC.A.G	0	0	1.6	0	15.4	8.2	9.5
ENSG00000188818_TC.C.C	0	0	4.7	0	0	2	19
ENSG00000188987_CT.C.G	2.3	0	1.6	2	0	2	4.8
ENSG00000188987_CT.G.C	9.1	0	0	0	7.7	6.1	0
ENSG00000188987_CT.G.T	6.8	0	1.6	0.5	7.7	2	0
ENSG00000188987_CT.T.G	0	0	1.6	0.5	23.1	4.1	0
ENSG00000189013_CA.T.T	0	0	3.1	0	38.5	2	0
ENSG00000189013_CT.A.G	0	0	3.1	1	0	8.2	0
ENSG00000189013_CT.C.G	0	0	1.6	0	15.4	8.2	0
ENSG00000189013_CT.G.G	2.3	0	1.6	1.5	23.1	8.2	0
ENSG00000189013_CT.T.G	0	0	6.3	0	15.4	6.1	0
ENSG00000189013_TC.A.G	2.3	0.7	3.1	0	23.1	6.1	0
ENSG00000189013_TC.C.G	2.3	0.7	3.1	0	7.7	6.1	0
ENSG00000189056_CA.T.T	0	0	0	0	46.2	0	9.5
ENSG00000189056_CT.A.G	2.3	0.7	0	0.5	7.7	2	23.8
ENSG00000189056_CT.G.G	6.8	0	3.1	0	23.1	2	38.1
ENSG00000189056_CT.T.G	2.3	0	0	0	46.2	4.1	14.3
ENSG00000196090_CT.A.G	4.5	0.7	3.1	2.9	15.4	6.1	0
ENSG00000196090_CT.C.G	0	1.4	1.6	1.5	7.7	4.1	0
ENSG00000196090_CT.G.G	4.5	1.4	4.7	0	7.7	4.1	0
ENSG00000196090_CT.T.G	2.3	0.7	1.6	0.5	23.1	2	0
ENSG00000196126_CA.A.A	0	0	3.1	0.5	7.7	10.2	28.6
ENSG00000196126_CA.A.C	2.3	0	0	0	7.7	16.3	23.8
ENSG00000196126_CA.A.T	0	0	3.1	0	0	4.1	14.3
ENSG00000196126_CA.C.A	2.3	0	1.6	0	0	12.2	19
ENSG00000196126_CA.C.C	2.3	0	0	0	0	20.4	9.5
ENSG00000196126_CA.C.G	0	0	3.1	0	0	20.4	0
ENSG00000196126_CA.C.T	2.3	0	6.3	0	0	14.3	19
ENSG00000196126_CA.G.A	2.3	0	0	0	0	10.2	14.3
ENSG00000196126_CA.G.G	2.3	0	3.1	0	0	6.1	14.3
ENSG00000196126_CA.G.T	0	0	0	0	7.7	8.2	19
ENSG00000196126_CA.T.A	0	0	0	0	7.7	6.1	33.3
ENSG00000196126_CA.T.C	0	0	3.1	0	15.4	14.3	14.3
ENSG00000196126_CA.T.T	0	0	1.6	0	15.4	2	33.3
ENSG00000196126_CG.A.A	0	0	1.6	0	0	12.2	47.6
ENSG00000196126_CG.A.T	0	0	1.6	0	0	12.2	28.6
ENSG00000196126_CG.C.A	4.5	0	0	0	0	6.1	38.1
ENSG00000196126_CG.C.T	2.3	0	0	0	7.7	12.2	14.3
ENSG00000196126_CG.G.T	2.3	0	3.1	0	0	2	33.3
ENSG00000196126_CG.T.A	0	0	1.6	0	0	12.2	9.5
ENSG00000196126_CG.T.C	2.3	0.7	0	0	7.7	24.5	19
ENSG00000196126_CG.T.G	2.3	0	1.6	0	0	10.2	9.5
ENSG00000196126_CG.T.T	2.3	0	4.7	0	15.4	14.3	33.3
ENSG00000196126_CT.A.A	4.5	0	6.3	0	15.4	26.5	61.9
ENSG00000196126_CT.A.C	0	0	3.1	0	7.7	18.4	42.9
ENSG00000196126_CT.A.G	0	0.7	0	0	7.7	24.5	52.4
ENSG00000196126_CT.A.T	2.3	0	3.1	0.5	15.4	26.5	61.9
ENSG00000196126_CT.C.A	2.3	0	3.1	0	15.4	22.4	57.1
ENSG00000196126_CT.C.C	2.3	0	1.6	0	0	18.4	33.3
ENSG00000196126_CT.C.G	0	0	4.7	0	7.7	8.2	38.1
ENSG00000196126_CT.C.T	4.5	0	1.6	0.5	30.8	34.7	57.1
ENSG00000196126_CT.G.A	4.5	0	0	0	0	14.3	52.4
ENSG00000196126_CT.G.C	4.5	0	1.6	0.5	15.4	24.5	33.3
ENSG00000196126_CT.G.G	2.3	0	12.5	0	23.1	16.3	33.3
ENSG00000196126_CT.G.T	6.8	0	3.1	0	15.4	22.4	52.4
ENSG00000196126_CT.T.A	4.5	0	1.6	0	7.7	24.5	61.9
ENSG00000196126_CT.T.C	2.3	0	3.1	0	23.1	24.5	57.1
ENSG00000196126_CT.T.G	4.5	0	0	0	7.7	14.3	28.6
ENSG00000196126_CT.T.T	0	0	0	0	7.7	20.4	47.6
ENSG00000196126_TA.A.G	2.3	0	1.6	0	7.7	4.1	19
ENSG00000196126_TA.A.T	0	0	0	0	7.7	2	33.3
ENSG00000196126_TA.C.C	0	0	0	0	7.7	20.4	28.6
ENSG00000196126_TA.C.G	2.3	0	1.6	0	7.7	6.1	14.3
ENSG00000196126_TA.C.T	0	0	0	0	0	4.1	23.8
ENSG00000196126_TA.G.G	2.3	0	1.6	0	0	14.3	4.8
ENSG00000196126_TA.G.T	0	0	0	0	0	4.1	28.6
ENSG00000196126_TA.T.T	0	0	0	0	7.7	2	42.9
ENSG00000196126_TC.A.A	2.3	0	3.1	0	7.7	18.4	52.4
ENSG00000196126_TC.A.C	0	0	0	0	15.4	16.3	38.1
ENSG00000196126_TC.A.G	2.3	0	3.1	0	7.7	20.4	71.4
ENSG00000196126_TC.A.T	0	0	4.7	0	7.7	18.4	61.9
ENSG00000196126_TC.C.A	6.8	0	1.6	0	0	16.3	38.1
ENSG00000196126_TC.C.C	2.3	0.7	1.6	0	7.7	16.3	42.9
ENSG00000196126_TC.C.G	0	0	4.7	0	7.7	32.7	42.9
ENSG00000196126_TC.C.T	2.3	0	3.1	0	15.4	24.5	38.1
ENSG00000196126_TC.G.A	0	0	1.6	0	7.7	8.2	19
ENSG00000196126_TC.G.C	2.3	0	6.3	0	15.4	10.2	38.1
ENSG00000196126_TC.G.G	2.3	0	3.1	0	15.4	10.2	42.9
ENSG00000196126_TC.G.T	2.3	0	1.6	0	0	16.3	23.8
ENSG00000196126_TC.T.A	0	0	0	0	0	14.3	52.4
ENSG00000196126_TC.T.C	0	0	1.6	0	7.7	18.4	47.6
ENSG00000196126_TC.T.G	4.5	0	4.7	0	7.7	16.3	52.4
ENSG00000196126_TC.T.T	0	0	3.1	0	7.7	20.4	52.4
ENSG00000196126_TG.A.G	2.3	0	0	0	0	24.5	19
ENSG00000196126_TG.A.T	0	0	1.6	0	0	4.1	19
ENSG00000196126_TG.C.G	2.3	0	1.6	0	15.4	12.2	14.3
ENSG00000196126_TG.C.T	0	0	0	0	15.4	4.1	14.3
ENSG00000196126_TG.G.G	0	0	1.6	0	0	12.2	9.5
ENSG00000196126_TG.G.T	0	0	0	0	7.7	4.1	19
ENSG00000196126_TG.T.A	2.3	0	0	0	7.7	8.2	28.6
ENSG00000196126_TG.T.G	2.3	0	1.6	0	7.7	2	42.9
ENSG00000196126_TG.T.T	0	0	1.6	0	23.1	12.2	28.6
ENSG00000196159_CA.T.T	0	0	1.6	0	53.8	2	0
ENSG00000196159_CT.A.G	9.1	0.7	0	0.5	0	2	4.8
ENSG00000196159_CT.C.G	6.8	0	1.6	2	15.4	2	0
ENSG00000196159_CT.G.G	11.4	1.4	4.7	1.5	7.7	6.1	0
ENSG00000196159_CT.T.G	0	0.7	1.6	0.5	53.8	0	0
ENSG00000196159_CT.T.T	2.3	0	0	0	38.5	2	0
ENSG00000196218_CA.T.T	2.3	0	0	0.5	46.2	2	0
ENSG00000196218_CT.A.G	13.6	1.4	3.1	2.9	15.4	4.1	0
ENSG00000196218_CT.C.G	9.1	0.7	4.7	2	7.7	6.1	0
ENSG00000196218_CT.G.G	11.4	2.1	6.3	3.9	38.5	10.2	0
ENSG00000196218_CT.T.G	4.5	0.7	3.1	1	38.5	8.2	0
ENSG00000196367_CT.A.G	9.1	0	0	1	7.7	12.2	9.5
ENSG00000196367_CT.C.G	4.5	0	3.1	0.5	15.4	4.1	9.5
ENSG00000196367_CT.G.G	6.8	0	4.7	1	15.4	8.2	0
ENSG00000196367_CT.T.G	4.5	0	0	0	30.8	4.1	0
ENSG00000196498_CT.C.G	6.8	0	0	1.5	7.7	0	0
ENSG00000196498_CT.G.G	15.9	0	3.1	0	15.4	6.1	0
ENSG00000196498_CT.G.T	11.4	0.7	1.6	0	0	4.1	0
ENSG00000196498_CT.T.G	4.5	0	1.6	0.5	7.7	4.1	0
ENSG00000196498_TC.G.A	0	0	7.8	2	0	0	0
ENSG00000196557_CT.A.G	6.8	2.1	3.1	2.9	0	10.2	0
ENSG00000196557_CT.C.G	11.4	2.1	4.7	1.5	0	6.1	0
ENSG00000196557_CT.G.G	11.4	1.4	6.3	1	23.1	12.2	0
ENSG00000196557_CT.T.G	4.5	0	1.6	0.5	38.5	4.1	0
ENSG00000196557_TC.A.G	0	0.7	3.1	4.4	0	0	0
ENSG00000196565_CA.C.T	2.3	0	1.6	0	15.4	2	9.5
ENSG00000196565_CA.G.T	2.3	0	0	1	15.4	2	9.5
ENSG00000196565_CA.T.A	0	0.7	0	0.5	23.1	4.1	0
ENSG00000196565_CA.T.T	0	0.7	0	0.5	61.5	4.1	14.3
ENSG00000196565_CT.A.A	0	0	0	0	7.7	8.2	28.6
ENSG00000196565_CT.A.G	6.8	0	0	1.5	7.7	4.1	33.3
ENSG00000196565_CT.C.G	2.3	1.4	1.6	1	15.4	4.1	9.5
ENSG00000196565_CT.G.C	9.1	0	0	0	38.5	4.1	0
[truncated: 1,132 more rows]

## Sheet: S5_subtype specific genes
Subtype1	fisher	bonferroni		Subtype2	fisher	bonferroni		Subtype3	fisher	bonferroni		Subtype4	fisher	bonferroni		Subtype5	fisher	bonferroni		Subtype6	fisher	bonferroni		Subtype7	fisher	bonferroni
ENSG00000253731	8.24787e-19	1.63885e-14		ENSG00000141510	0.0515811	1		ENSG00000149531	2.78408e-09	5.53197e-05		ENSG00000258864	4.24145e-07	0.00842776		ENSG00000118620	2.50447e-13	4.97639e-09		ENSG00000232216	4.56882e-08	0.000907824		ENSG00000147724	0.157119	1
ENSG00000154358	2.68254e-18	5.33021e-14		ENSG00000133703	0.837874	1		ENSG00000184185	5.87205e-09	0.000116678		ENSG00000134982	4.19359e-06	0.0833266		ENSG00000147724	2.50447e-13	4.97639e-09		ENSG00000211976	1.94483e-07	0.00386437		ENSG00000083067	0.225988	1
ENSG00000262209	3.58733e-18	7.12803e-14		ENSG00000139187	0.969461	1		ENSG00000034152	1.43666e-07	0.00285464		ENSG00000141510	0.0355795	1		ENSG00000081479	4.8922e-13	9.7208e-09		ENSG00000224373	2.2834e-06	0.0453712		ENSG00000135298	0.225988	1
ENSG00000261934	9.18432e-18	1.82492e-13		ENSG00000144406	0.975541	1		ENSG00000178104	3.42136e-07	0.00679825		ENSG00000204970	0.126545	1		ENSG00000256771	4.8922e-13	9.7208e-09		ENSG00000211967	3.75391e-06	0.0745902		ENSG00000154678	0.225988	1
ENSG00000253485	2.34755e-17	4.66458e-13		ENSG00000269699	0.990664	1		ENSG00000227124	4.34853e-07	0.00864052		ENSG00000204969	0.149419	1		ENSG00000136531	6.06995e-13	1.2061e-08		ENSG00000177239	3.94749e-06	0.0784365		ENSG00000164418	0.251675	1
ENSG00000253846	3.90828e-17	7.76576e-13		ENSG00000072195	0.993636	1		ENSG00000109536	5.61717e-07	0.0111613		ENSG00000255408	0.157474	1		ENSG00000164418	6.06995e-13	1.2061e-08		ENSG00000211968	7.77138e-06	0.154417		ENSG00000182348	0.251675	1
ENSG00000253305	4.2386e-17	8.4221e-13		ENSG00000139304	0.994698	1		ENSG00000198788	7.45773e-07	0.0148185		ENSG00000081842	0.170269	1		ENSG00000218336	7.50467e-13	1.49118e-08		ENSG00000149531	1.06094e-05	0.210809		ENSG00000164741	0.278532	1
ENSG00000253910	5.81261e-17	1.15497e-12		ENSG00000100285	0.995673	1		ENSG00000183020	9.20718e-07	0.0182947		ENSG00000204956	0.174119	1		ENSG00000189056	1.13558e-12	2.25639e-08		ENSG00000109536	1.60562e-05	0.319037		ENSG00000185274	0.278532	1
ENSG00000253953	1.02103e-16	2.0288e-12		ENSG00000121879	0.99668	1		ENSG00000174501	1.21619e-06	0.0241658		ENSG00000081853	0.177586	1		ENSG00000048052	1.69639e-12	3.37073e-08		ENSG00000211965	1.78118e-05	0.353921		ENSG00000198010	0.278532	1
ENSG00000253767	2.16693e-16	4.30569e-12		ENSG00000179915	0.997136	1		ENSG00000184956	2.42711e-06	0.0482268		ENSG00000204965	0.191242	1		ENSG00000145934	1.69639e-12	3.37073e-08		ENSG00000215182	1.99891e-05	0.397184		ENSG00000183230	0.306418	1
ENSG00000253537	2.46301e-16	4.894e-12		ENSG00000196090	0.997136	1		ENSG00000196126	2.63181e-06	0.0522941		ENSG00000254245	0.207716	1		ENSG00000182141	1.69639e-12	3.37073e-08		ENSG00000227124	3.18107e-05	0.632078		ENSG00000184347	0.306418	1
ENSG00000254245	3.74367e-16	7.43867e-12		ENSG00000116183	0.997685	1		ENSG00000211899	4.66937e-06	0.0927804		ENSG00000254221	0.227675	1		ENSG00000054654	2.06395e-12	4.10106e-08		ENSG00000211973	3.19242e-05	0.634334		ENSG00000151150	0.335176	1
ENSG00000262576	4.1528e-16	8.25161e-12		ENSG00000136531	0.997685	1		ENSG00000203780	6.17212e-06	0.12264		ENSG00000204963	0.236427	1		ENSG00000172915	5.27515e-12	1.04817e-07		ENSG00000211964	7.03082e-05	1		ENSG00000189056	0.335176	1
ENSG00000081853	4.58544e-16	9.11127e-12		ENSG00000198597	0.997685	1		ENSG00000211973	7.56087e-06	0.150234		ENSG00000204967	0.260128	1		ENSG00000145362	6.31419e-12	1.25463e-07		ENSG00000211896	8.27479e-05	1		ENSG00000099139	0.338022	1
ENSG00000254221	1.18797e-15	2.36049e-11		ENSG00000154114	0.998192	1		ENSG00000204577	9.83687e-06	0.195459		ENSG00000262576	0.290393	1		ENSG00000042832	8.98068e-12	1.78446e-07		ENSG00000211934	0.000161962	1		ENSG00000205277	0.338022	1
ENSG00000204956	1.24565e-15	2.47511e-11		ENSG00000169855	0.998843	1		ENSG00000206503	1.03567e-05	0.205788		ENSG00000133703	0.300058	1		ENSG00000151914	8.98068e-12	1.78446e-07		ENSG00000211956	0.000208485	1		ENSG00000178031	0.364636	1
ENSG00000079432	3.60871e-15	7.1705e-11		ENSG00000134982	0.998999	1		ENSG00000211896	1.42738e-05	0.28362		CATG00000081433	0.404625	1		ENSG00000150275	1.06727e-11	2.12066e-07		ENSG00000211899	0.000272502	1		ENSG00000005108	0.382109	1
ENSG00000254122	1.32386e-14	2.63051e-10		ENSG00000164418	0.999267	1		ENSG00000169894	1.479e-05	0.293878		ENSG00000253485	0.425882	1		ENSG00000188107	1.26548e-11	2.5145e-07		ENSG00000198502	0.000297127	1		ENSG00000086289	0.382109	1
ENSG00000204963	2.86707e-14	5.69687e-10		ENSG00000121904	0.999347	1		ENSG00000244482	1.8972e-05	0.376973		ENSG00000253910	0.464496	1		ENSG00000198464	2.08227e-11	4.13747e-07		ENSG00000211962	0.000300992	1		ENSG00000048052	0.394625	1
ENSG00000130702	7.22048e-14	1.43471e-09		ENSG00000198286	0.999418	1		CATG00000004565	1.93365e-05	0.384217		ENSG00000204514	0.525563	1		ENSG00000149311	3.04465e-11	6.04973e-07		CATG00000004565	0.000302244	1		ENSG00000221866	0.400449	1
ENSG00000145191	9.57165e-14	1.90189e-09		ENSG00000196557	0.999474	1		ENSG00000204632	1.93365e-05	0.384217		ENSG00000262209	0.567836	1		ENSG00000164199	3.36374e-11	6.68375e-07		ENSG00000174501	0.00101329	1		ENSG00000128512	0.413003	1
ENSG00000204965	1.86988e-13	3.71545e-09		ENSG00000042781	0.999579	1		ENSG00000211934	2.41426e-05	0.479714		ENSG00000100285	0.602574	1		ENSG00000102452	3.74001e-11	7.43141e-07		ENSG00000166157	0.00134716	1		ENSG00000130226	0.424962	1
ENSG00000114841	2.66042e-13	5.28626e-09		ENSG00000110427	0.999585	1		ENSG00000131042	3.67146e-05	0.729518		ENSG00000204962	0.740109	1		ENSG00000182986	3.74001e-11	7.43141e-07		ENSG00000034152	0.00181725	1		ENSG00000079841	0.444134	1
ENSG00000064666	3.09716e-13	6.15405e-09		ENSG00000182986	0.999585	1		ENSG00000189013	4.42166e-05	0.878585		ENSG00000269476	0.750642	1		ENSG00000198538	3.74001e-11	7.43141e-07		ENSG00000228273	0.00225182	1		ENSG00000176406	0.455466	1
ENSG00000253873	4.41329e-13	8.76921e-09		ENSG00000198538	0.999585	1		ENSG00000225614	7.00886e-05	1		ENSG00000253731	0.751098	1		ENSG00000198879	4.57791e-11	9.09632e-07		ENSG00000010438	0.00322644	1		ENSG00000029534	0.464145	1
ENSG00000204967	5.26133e-13	1.04543e-08		ENSG00000250349	0.999636	1		ENSG00000239998	7.91e-05	1		ENSG00000253537	0.785253	1		ENSG00000221866	4.57791e-11	9.09632e-07		ENSG00000146143	0.00434701	1		ENSG00000148334	0.464145	1
ENSG00000204962	5.61405e-13	1.11551e-08		ENSG00000198947	0.999674	1		ENSG00000188818	0.000197419	1		ENSG00000155657	0.789669	1		ENSG00000154678	5.58436e-11	1.10961e-06		ENSG00000205592	0.00548845	1		ENSG00000235531	0.475309	1
ENSG00000168488	5.8097e-13	1.15439e-08		ENSG00000130589	0.999713	1		ENSG00000157423	0.000232905	1		ENSG00000121879	0.800012	1		ENSG00000166157	5.58436e-11	1.10961e-06		ENSG00000157423	0.00718887	1		ENSG00000124788	0.495955	1
ENSG00000081842	1.09234e-12	2.17047e-08		ENSG00000197937	0.99974	1		ENSG00000211962	0.000247359	1		ENSG00000204961	0.837459	1		ENSG00000167554	5.58436e-11	1.10961e-06		ENSG00000204983	0.00897585	1		ENSG00000133805	0.495955	1
ENSG00000173039	1.23197e-12	2.44792e-08		ENSG00000156299	0.999745	1		ENSG00000211967	0.000326243	1		ENSG00000268750	0.862905	1		ENSG00000174100	5.58436e-11	1.10961e-06		ENSG00000255168	0.00897585	1		ENSG00000145934	0.506342	1
ENSG00000255408	4.53662e-12	9.01427e-08		ENSG00000182871	0.999745	1		ENSG00000178209	0.000349766	1		ENSG00000137766	0.886455	1		ENSG00000137766	8.22833e-11	1.63497e-06		ENSG00000196126	0.0108515	1		ENSG00000148219	0.516262	1
ENSG00000116017	6.54325e-12	1.30014e-07		ENSG00000152818	0.999823	1		ENSG00000177239	0.000451836	1		ENSG00000162419	0.89871	1		ENSG00000164741	8.22833e-11	1.63497e-06		ENSG00000212127	0.0127775	1		ENSG00000152818	0.537051	1
ENSG00000170631	7.26924e-12	1.4444e-07		ENSG00000225614	0.999823	1		ENSG00000167633	0.000524282	1		CATG00000101330	0.951424	1		ENSG00000167384	8.22833e-11	1.63497e-06		ENSG00000169894	0.0162935	1		ENSG00000151240	0.546215	1
ENSG00000253159	8.27974e-12	1.64519e-07		ENSG00000086289	0.999845	1		ENSG00000211956	0.000674461	1		ENSG00000250120	0.958602	1		ENSG00000073910	8.34886e-11	1.65892e-06		ENSG00000143061	0.0181255	1		ENSG00000155093	0.546215	1
ENSG00000007047	1.42288e-11	2.82727e-07		ENSG00000185274	0.999845	1		ENSG00000204970	0.000755141	1		ENSG00000150893	0.967988	1		ENSG00000129646	8.34886e-11	1.65892e-06		ENSG00000184185	0.0281747	1		ENSG00000187391	0.546215	1
ENSG00000204969	2.20663e-11	4.38457e-07		ENSG00000145362	0.999847	1		ENSG00000204642	0.000813478	1		ENSG00000253767	0.969624	1		ENSG00000168702	9.65651e-11	1.91875e-06		ENSG00000198788	0.0359722	1		ENSG00000196569	0.558526	1
ENSG00000088298	2.33364e-11	4.63695e-07		ENSG00000149311	0.999871	1		ENSG00000228273	0.00155073	1		ENSG00000178685	0.96971	1		ENSG00000171587	9.94115e-11	1.97531e-06		ENSG00000118620	0.0563923	1		ENSG00000071242	0.567268	1
ENSG00000138834	3.33219e-11	6.62107e-07		ENSG00000166206	0.999871	1		ENSG00000154358	0.00167877	1		ENSG00000106278	0.973897	1		ENSG00000173597	9.94115e-11	1.97531e-06		ENSG00000167633	0.0590933	1		ENSG00000174469	0.575657	1
ENSG00000007545	4.39517e-11	8.7332e-07		ENSG00000091656	0.999871	1		ENSG00000130589	0.00172284	1		ENSG00000249158	0.976648	1		ENSG00000183230	9.94115e-11	1.97531e-06		ENSG00000111215	0.0696579	1		ENSG00000150760	0.611206	1
ENSG00000127191	7.0027e-11	1.39144e-06		ENSG00000128512	0.999879	1		ENSG00000198626	0.00186486	1		ENSG00000253953	0.98008	1		ENSG00000079841	1.19744e-10	2.37932e-06		ENSG00000179344	0.0836972	1		ENSG00000036448	0.61854	1
ENSG00000204970	8.69986e-11	1.72866e-06		ENSG00000142512	0.999879	1		ENSG00000112096	0.00252501	1		ENSG00000174100	0.983455	1		ENSG00000151150	1.19744e-10	2.37932e-06		ENSG00000134070	0.0962826	1		ENSG00000152926	0.63245	1
ENSG00000178209	8.87313e-11	1.76309e-06		ENSG00000150893	0.999879	1		ENSG00000255408	0.00403394	1		ENSG00000206190	0.983485	1		ENSG00000178104	1.28564e-10	2.55457e-06		ENSG00000248333	0.097413	1		ENSG00000106460	0.634086	1
ENSG00000204961	1.02798e-10	2.0426e-06		ENSG00000168702	0.99989	1		ENSG00000142798	0.00435255	1		ENSG00000120328	0.98763	1		ENSG00000165124	1.43816e-10	2.85763e-06		ENSG00000000971	0.106579	1		ENSG00000204642	0.647212	1
ENSG00000101680	1.79462e-10	3.56592e-06		ENSG00000065060	0.9999	1		ENSG00000113212	0.00474057	1		ENSG00000164694	0.989747	1		ENSG00000196090	1.43816e-10	2.85763e-06		ENSG00000234745	0.109952	1		ENSG00000166833	0.674828	1
ENSG00000128731	2.46156e-10	4.89112e-06		ENSG00000186081	0.9999	1		ENSG00000255622	0.00500205	1		ENSG00000144406	0.991704	1		ENSG00000197410	1.43816e-10	2.85763e-06		ENSG00000167384	0.124051	1		ENSG00000171444	0.674828	1
ENSG00000262302	2.51726e-10	5.0018e-06		ENSG00000143631	0.999913	1		ENSG00000198502	0.00509683	1		ENSG00000255622	0.991968	1		ENSG00000167766	1.95243e-10	3.87948e-06		ENSG00000008128	0.124902	1		ENSG00000204525	0.674828	1
CATG00000081433	2.7989e-10	5.56141e-06		ENSG00000104447	0.99992	1		ENSG00000008128	0.00559836	1		ENSG00000197479	0.993438	1		ENSG00000152818	2.05718e-10	4.08761e-06		CATG00000110062	0.128208	1		ENSG00000147485	0.680302	1
ENSG00000198838	2.8169e-10	5.59719e-06		ENSG00000039139	0.999951	1		ENSG00000204967	0.00597772	1		ENSG00000185008	0.993555	1		ENSG00000171444	2.4505e-10	4.86914e-06		ENSG00000203780	0.141079	1		ENSG00000150275	0.685656	1
ENSG00000170175	3.5677e-10	7.08901e-06		ENSG00000171346	0.999955	1		ENSG00000145191	0.00599738	1		ENSG00000175894	0.993683	1		ENSG00000176406	2.4505e-10	4.86914e-06		ENSG00000188818	0.149336	1		ENSG00000132256	0.696491	1
ENSG00000250120	4.08336e-10	8.11364e-06		ENSG00000182348	0.999955	1		ENSG00000166157	0.00601213	1		ENSG00000112852	0.993883	1		ENSG00000180257	2.4505e-10	4.86914e-06		ENSG00000178104	0.1694	1		ENSG00000108018	0.706016	1
ENSG00000142798	4.36651e-10	8.67626e-06		ENSG00000099622	0.999955	1		ENSG00000187116	0.00601213	1		ENSG00000171346	0.993943	1		ENSG00000197653	2.56083e-10	5.08837e-06		ENSG00000204525	0.173013	1		ENSG00000188107	0.710673	1
ENSG00000126254	6.67711e-10	1.32674e-05		ENSG00000137766	0.999965	1		ENSG00000170631	0.00625259	1		ENSG00000198597	0.993943	1		ENSG00000007047	2.92666e-10	5.81528e-06		ENSG00000189013	0.182048	1		ENSG00000198286	0.718417	1
ENSG00000167548	6.67711e-10	1.32674e-05		ENSG00000218336	0.999965	1		ENSG00000211976	0.00642266	1		ENSG00000261934	0.993979	1		ENSG00000198626	2.92666e-10	5.81528e-06		ENSG00000173597	0.214793	1		ENSG00000249773	0.718417	1
ENSG00000197653	8.10798e-10	1.61106e-05		ENSG00000196159	0.999966	1		ENSG00000064666	0.00683831	1		ENSG00000196557	0.99481	1		ENSG00000140743	3.45054e-10	6.85623e-06		ENSG00000055609	0.216948	1		ENSG00000155897	0.722475	1
ENSG00000075275	8.60802e-10	1.71041e-05		ENSG00000180257	0.999967	1		ENSG00000117983	0.00683831	1		ENSG00000113205	0.995069	1		ENSG00000185008	3.45054e-10	6.85623e-06		ENSG00000008130	0.264692	1		ENSG00000087116	0.726517	1
ENSG00000054654	9.12829e-10	1.81379e-05		ENSG00000258864	0.999973	1		ENSG00000215182	0.00701958	1		ENSG00000179820	0.995196	1		ENSG00000255872	3.45054e-10	6.85623e-06		ENSG00000268797	0.278532	1		CATG00000106996	0.740552	1
ENSG00000161328	1.67642e-09	3.33105e-05		ENSG00000171587	0.999973	1		CATG00000081433	0.00713606	1		ENSG00000251664	0.995289	1		ENSG00000000971	4.07945e-10	8.10587e-06		ENSG00000187775	0.290358	1		ENSG00000198879	0.740552	1
ENSG00000117983	2.13897e-09	4.25014e-05		ENSG00000167658	0.99998	1		ENSG00000211965	0.00760481	1		ENSG00000113212	0.996111	1		ENSG00000067369	4.07945e-10	8.10587e-06		ENSG00000182141	0.291807	1		ENSG00000173077	0.770339	1
ENSG00000007174	3.0805e-09	6.12094e-05		ENSG00000102452	0.99998	1		ENSG00000167766	0.00768024	1		ENSG00000103326	0.997001	1		ENSG00000151240	4.07945e-10	8.10587e-06		ENSG00000145113	0.315724	1		ENSG00000179344	0.775798	1
ENSG00000161204	4.17042e-09	8.28662e-05		ENSG00000170486	0.99998	1		ENSG00000155657	0.00779463	1		ENSG00000145362	0.997001	1		ENSG00000198482	4.33364e-10	8.61095e-06		ENSG00000112096	0.351645	1		ENSG00000203780	0.778617	1
ENSG00000155657	4.21467e-09	8.37456e-05		ENSG00000111799	0.999982	1		ENSG00000145113	0.00822257	1		ENSG00000116017	0.997196	1		ENSG00000144406	4.81158e-10	9.5606e-06		ENSG00000101680	0.382109	1		ENSG00000158683	0.790154	1
ENSG00000127603	5.43284e-09	0.000107951		ENSG00000112852	0.999983	1		ENSG00000211964	0.00944063	1		ENSG00000102452	0.997557	1		ENSG00000179869	5.59382e-10	1.11149e-05		ENSG00000140743	0.406587	1		ENSG00000136273	0.792144	1
ENSG00000162849	5.43284e-09	0.000107951		ENSG00000092054	0.999985	1		ENSG00000127191	0.00973254	1		ENSG00000163359	0.997593	1		ENSG00000079432	5.66204e-10	1.12505e-05		ENSG00000204642	0.424962	1		ENSG00000002746	0.798775	1
ENSG00000058453	5.61271e-09	0.000111525		ENSG00000132256	0.999985	1		ENSG00000204969	0.00979759	1		ENSG00000172915	0.998304	1		ENSG00000108018	5.66204e-10	1.12505e-05		ENSG00000081479	0.432242	1		ENSG00000104447	0.798775	1
ENSG00000113248	6.6612e-09	0.000132358		ENSG00000189013	0.999985	1		ENSG00000138759	0.0100668	1		ENSG00000254122	0.998509	1		ENSG00000187775	5.66204e-10	1.12505e-05		ENSG00000107147	0.432242	1		CATG00000108918	0.808771	1
ENSG00000165323	9.51422e-09	0.000189048		ENSG00000106460	0.999985	1		ENSG00000113248	0.0103244	1		ENSG00000198216	0.998539	1		ENSG00000152926	6.64792e-10	1.32094e-05		ENSG00000256771	0.432242	1		ENSG00000046889	0.815827	1
ENSG00000142449	9.99514e-09	0.000198603		ENSG00000162849	0.999985	1		ENSG00000183091	0.0104969	1		ENSG00000143341	0.998636	1		ENSG00000149256	7.78846e-10	1.54757e-05		ENSG00000184956	0.433813	1		ENSG00000170927	0.815827	1
ENSG00000249158	1.07729e-08	0.000214057		ENSG00000167633	0.999986	1		ENSG00000232216	0.0104969	1		ENSG00000113248	0.998833	1		ENSG00000171811	7.78846e-10	1.54757e-05		ENSG00000134871	0.452397	1		ENSG00000234745	0.815827	1
ENSG00000198482	1.49154e-08	0.000296369		ENSG00000183091	0.999986	1		ENSG00000111215	0.0107312	1		ENSG00000129646	0.998871	1		ENSG00000164796	8.12848e-10	1.61513e-05		ENSG00000138759	0.452397	1		ENSG00000158042	0.829237	1
ENSG00000251664	1.59563e-08	0.000317053		ENSG00000167548	0.999988	1		ENSG00000143061	0.0108823	1		ENSG00000092054	0.999191	1		ENSG00000124721	9.10533e-10	1.80923e-05		ENSG00000134539	0.455466	1		ENSG00000134516	0.833866	1
ENSG00000239389	2.09915e-08	0.000417102		ENSG00000182141	0.999988	1		ENSG00000255168	0.0108823	1		ENSG00000253305	0.99931	1		ENSG00000197937	9.10533e-10	1.80923e-05		ENSG00000182986	0.485041	1		ENSG00000153157	0.848066	1
ENSG00000157764	2.42431e-08	0.000481711		ENSG00000147485	0.999989	1		ENSG00000120324	0.0108973	1		ENSG00000198947	0.999319	1		ENSG00000121904	1.06229e-09	2.11076e-05		ENSG00000198538	0.485041	1		ENSG00000196739	0.848118	1
ENSG00000196159	2.56204e-08	0.000509078		ENSG00000206190	0.999989	1		ENSG00000113205	0.0109478	1		ENSG00000253873	0.99943	1		ENSG00000183091	1.06229e-09	2.11076e-05		ENSG00000172322	0.485957	1		ENSG00000107611	0.849705	1
ENSG00000187498	3.5415e-08	0.000703696		ENSG00000075275	0.999989	1		ENSG00000140534	0.0114964	1		ENSG00000142765	0.999503	1		ENSG00000046889	1.23684e-09	2.4576e-05		ENSG00000183020	0.48863	1		ENSG00000132549	0.850608	1
ENSG00000073910	4.24592e-08	0.000843664		ENSG00000107147	0.999989	1		ENSG00000099622	0.0119262	1		ENSG00000073910	0.999519	1		ENSG00000154262	1.23684e-09	2.4576e-05		ENSG00000168702	0.56043	1		ENSG00000165124	0.86498	1
ENSG00000196498	5.54389e-08	0.00110157		ENSG00000143341	0.999989	1		ENSG00000234745	0.0119262	1		ENSG00000087116	0.999524	1		ENSG00000170927	1.23684e-09	2.4576e-05		ENSG00000180257	0.567268	1		ENSG00000112096	0.865303	1
ENSG00000075624	5.722e-08	0.00113696		ENSG00000174100	0.999989	1		ENSG00000183638	0.0121904	1		ENSG00000148219	0.999524	1		ENSG00000111215	1.66431e-09	3.30699e-05		ENSG00000197937	0.583732	1		ENSG00000010438	0.865943	1
ENSG00000103275	5.722e-08	0.00113696		ENSG00000187116	0.999989	1		ENSG00000008130	0.0131014	1		ENSG00000086570	0.99956	1		ENSG00000138759	1.67497e-09	3.32817e-05		ENSG00000143631	0.587235	1		ENSG00000186472	0.866081	1
ENSG00000142765	5.722e-08	0.00113696		ENSG00000154262	0.999989	1		ENSG00000146143	0.0137375	1		ENSG00000198464	0.999575	1		ENSG00000139187	1.67497e-09	3.32817e-05		ENSG00000169876	0.645519	1		ENSG00000146143	0.880778	1
ENSG00000170477	6.63144e-08	0.00131767		ENSG00000083844	0.99999	1		ENSG00000211968	0.0142918	1		ENSG00000120324	0.999597	1		ENSG00000154114	1.67497e-09	3.32817e-05		ENSG00000151067	0.647212	1		ENSG00000065060	0.881951	1
ENSG00000090920	7.58837e-08	0.00150781		ENSG00000155657	0.99999	1		ENSG00000212127	0.0153383	1		ENSG00000250349	0.999599	1		ENSG00000184999	1.67497e-09	3.32817e-05		ENSG00000167554	0.663471	1		ENSG00000110427	0.881951	1
CATG00000101330	8.56887e-08	0.00170263		ENSG00000163554	0.999993	1		ENSG00000256771	0.0154676	1		ENSG00000116183	0.999639	1		ENSG00000186472	1.92974e-09	3.83438e-05		ENSG00000182871	0.663471	1		ENSG00000204632	0.89332	1
ENSG00000181143	9.06246e-08	0.00180071		ENSG00000164309	0.999994	1		ENSG00000129646	0.0193445	1		ENSG00000180596	0.999639	1		CATG00000004187	2.01485e-09	4.0035e-05		ENSG00000204632	0.665478	1		ENSG00000042832	0.893453	1
ENSG00000185567	1.04687e-07	0.00208013		ENSG00000149256	0.999995	1		ENSG00000268797	0.0201736	1		ENSG00000130702	0.999684	1		CATG00000108918	2.01485e-09	4.0035e-05		ENSG00000150275	0.685656	1		ENSG00000248333	0.894386	1
ENSG00000140743	1.20995e-07	0.00240417		ENSG00000002746	0.999995	1		ENSG00000173597	0.0229056	1		ENSG00000091656	0.999692	1		ENSG00000106278	2.01485e-09	4.0035e-05		ENSG00000205420	0.686653	1		ENSG00000107736	0.905294	1
ENSG00000161021	1.20995e-07	0.00240417		ENSG00000123643	0.999996	1		ENSG00000185008	0.0236021	1		ENSG00000253846	0.999695	1		ENSG00000145191	2.09543e-09	4.16362e-05		ENSG00000167766	0.687857	1		ENSG00000169436	0.905758	1
ENSG00000131018	1.29089e-07	0.002565		ENSG00000167346	0.999996	1		ENSG00000185567	0.0239854	1		ENSG00000130589	0.999708	1		ENSG00000154258	2.22989e-09	4.4308e-05		ENSG00000128731	0.710673	1		ENSG00000161021	0.928744	1
ENSG00000099622	1.32914e-07	0.00264101		ENSG00000185008	0.999996	1		ENSG00000204983	0.0259114	1		ENSG00000149256	0.999722	1		ENSG00000127603	2.41595e-09	4.8005e-05		ENSG00000183091	0.710673	1		ENSG00000167346	0.928744	1
ENSG00000112852	1.41323e-07	0.00280809		ENSG00000148408	0.999996	1		ENSG00000170175	0.0265309	1		ENSG00000083844	0.999767	1		ENSG00000162849	2.41595e-09	4.8005e-05		CATG00000108918	0.714345	1		ENSG00000255872	0.928744	1
ENSG00000113205	1.45435e-07	0.00288979		ENSG00000154258	0.999996	1		ENSG00000197479	0.0268384	1		ENSG00000187990	0.999788	1		ENSG00000165899	2.41595e-09	4.8005e-05		ENSG00000154262	0.734538	1		ENSG00000165233	0.936852	1
ENSG00000048828	1.70971e-07	0.00339719		ENSG00000007174	0.999996	1		ENSG00000081842	0.0278332	1		ENSG00000142512	0.999812	1		ENSG00000169855	2.41595e-09	4.8005e-05		ENSG00000170927	0.734538	1		ENSG00000124721	0.944985	1
ENSG00000255622	2.29127e-07	0.00455275		ENSG00000048828	0.999996	1		ENSG00000198538	0.0282805	1		ENSG00000253159	0.999836	1		ENSG00000198947	2.41595e-09	4.8005e-05		ENSG00000169855	0.740552	1		ENSG00000008130	0.946069	1
ENSG00000175894	2.4035e-07	0.00477575		ENSG00000114841	0.999996	1		ENSG00000204965	0.0290884	1		ENSG00000256771	0.999836	1		ENSG00000083067	2.88797e-09	5.7384e-05		ENSG00000054654	0.747107	1		ENSG00000165238	0.948876	1
ENSG00000145113	2.43298e-07	0.00483433		ENSG00000204514	0.999996	1		ENSG00000127603	0.0319851	1		ENSG00000106571	0.999866	1		ENSG00000135298	2.88797e-09	5.7384e-05		ENSG00000071242	0.770339	1		ENSG00000205038	0.948876	1
ENSG00000178685	2.94491e-07	0.00585154		ENSG00000205038	0.999996	1		ENSG00000058453	0.0328069	1		ENSG00000178209	0.999874	1		ENSG00000143341	2.88797e-09	5.7384e-05		ENSG00000149311	0.78664	1		ENSG00000075624	0.950642	1
ENSG00000156299	3.94602e-07	0.00784075		ENSG00000142798	0.999997	1		ENSG00000224373	0.0328069	1		ENSG00000187391	0.999877	1		ENSG00000156299	2.88797e-09	5.7384e-05		ENSG00000205277	0.78664	1		ENSG00000228273	0.952218	1
ENSG00000174100	3.94602e-07	0.00784075		ENSG00000177103	0.999997	1		ENSG00000196218	0.0330221	1		ENSG00000002746	0.999883	1		ENSG00000253159	2.88797e-09	5.7384e-05		ENSG00000090920	0.78831	1		ENSG00000184999	0.959695	1
ENSG00000164199	4.1375e-07	0.0082212		ENSG00000119523	0.999997	1		ENSG00000103326	0.0332084	1		ENSG00000118946	0.999883	1		ENSG00000088298	2.96184e-09	5.88517e-05		ENSG00000179820	0.790154	1		ENSG00000105877	0.96263	1
ENSG00000067369	9.51133e-07	0.018899		ENSG00000179820	0.999997	1		ENSG00000196159	0.0358574	1		ENSG00000182348	0.999883	1		ENSG00000197479	3.40477e-09	6.76528e-05		ENSG00000187498	0.813825	1		ENSG00000069020	0.963961	1
ENSG00000165238	1.08031e-06	0.0214658		ENSG00000165899	0.999998	1		ENSG00000156299	0.0360366	1		ENSG00000197409	0.99989	1		ENSG00000116183	3.44192e-09	6.83909e-05		ENSG00000163554	0.814103	1		ENSG00000128815	0.972085	1
ENSG00000113212	1.13239e-06	0.0225006		ENSG00000196367	0.999998	1		ENSG00000248333	0.0367269	1		ENSG00000154358	0.999899	1		ENSG00000198597	3.44192e-09	6.83909e-05		ENSG00000154258	0.817663	1		ENSG00000213931	0.97362	1
ENSG00000198464	1.22337e-06	0.0243085		ENSG00000036448	0.999998	1		ENSG00000134539	0.0409812	1		ENSG00000186081	0.9999	1		ENSG00000005108	4.09027e-09	8.12736e-05		CATG00000106996	0.829237	1		ENSG00000055609	0.974874	1
ENSG00000197410	1.37192e-06	0.02726		ENSG00000126254	0.999998	1		ENSG00000171798	0.0454768	1		ENSG00000042781	0.999922	1		ENSG00000133805	4.09027e-09	8.12736e-05		ENSG00000127603	0.829237	1		ENSG00000107147	0.975587	1
ENSG00000196565	1.59205e-06	0.0316341		ENSG00000145934	0.999998	1		ENSG00000172322	0.0455835	1		ENSG00000123643	0.999929	1		ENSG00000164309	4.09027e-09	8.12736e-05		ENSG00000198947	0.829237	1		ENSG00000119523	0.978055	1
ENSG00000269699	1.90771e-06	0.0379062		ENSG00000155897	0.999998	1		ENSG00000178685	0.0473358	1		ENSG00000171798	0.999929	1		ENSG00000205592	4.09027e-09	8.12736e-05		ENSG00000198216	0.829743	1		ENSG00000106571	0.980022	1
ENSG00000151914	2.30034e-06	0.0457077		ENSG00000134516	0.999998	1		ENSG00000120328	0.0485486	1		ENSG00000187240	0.999938	1		ENSG00000268797	4.09027e-09	8.12736e-05		ENSG00000124575	0.830492	1		ENSG00000008128	0.981545	1
ENSG00000128591	3.37919e-06	0.0671444		ENSG00000103275	0.999998	1		ENSG00000143631	0.0485486	1		ENSG00000167554	0.999951	1		ENSG00000106571	4.47716e-09	8.89611e-05		ENSG00000140534	0.831447	1		ENSG00000151914	0.982435	1
ENSG00000167658	4.22849e-06	0.0840202		ENSG00000135298	0.999998	1		ENSG00000128731	0.0502175	1		ENSG00000187116	0.999951	1		ENSG00000196218	4.47716e-09	8.89611e-05		ENSG00000155093	0.831447	1		ENSG00000171811	0.982435	1
ENSG00000167766	4.4889e-06	0.0891944		ENSG00000142765	0.999998	1		ENSG00000116017	0.0504052	1		ENSG00000196218	0.999951	1		ENSG00000128512	4.84715e-09	9.6313e-05		ENSG00000206190	0.848971	1		ENSG00000164309	0.982803	1
ENSG00000171587	4.89089e-06	0.097182		ENSG00000154678	0.999998	1		ENSG00000198216	0.0504296	1		ENSG00000124575	0.999952	1		ENSG00000142512	4.84715e-09	9.6313e-05		ENSG00000198464	0.850608	1		CATG00000004187	0.984197	1
ENSG00000183117	5.37993e-06	0.106899		ENSG00000198838	0.999998	1		ENSG00000091536	0.0556023	1		ENSG00000163554	0.999955	1		ENSG00000150893	4.84715e-09	9.6313e-05		ENSG00000107736	0.85166	1		ENSG00000106278	0.984197	1
ENSG00000120324	5.50661e-06	0.109416		ENSG00000086570	0.999999	1		ENSG00000138834	0.0580604	1		ENSG00000213931	0.99996	1		ENSG00000184347	4.84715e-09	9.6313e-05		ENSG00000180596	0.865303	1		ENSG00000148408	0.984942	1
ENSG00000163359	6.36925e-06	0.126557		ENSG00000118946	0.999999	1		ENSG00000268750	0.0616055	1		ENSG00000118620	0.99996	1		ENSG00000198216	4.84715e-09	9.6313e-05		ENSG00000185567	0.865508	1		ENSG00000198502	0.986101	1
ENSG00000091536	6.79539e-06	0.135024		ENSG00000142449	0.999999	1		ENSG00000182986	0.0619073	1		ENSG00000134871	0.99996	1		ENSG00000262302	4.84715e-09	9.6313e-05		ENSG00000091536	0.865943	1		ENSG00000112159	0.987006	1
ENSG00000103326	7.89882e-06	0.15695		ENSG00000166924	0.999999	1		ENSG00000161204	0.0620317	1		ENSG00000166147	0.99996	1		ENSG00000007174	5.72854e-09	0.000113826		ENSG00000128591	0.866812	1		ENSG00000161328	0.989154	1
ENSG00000187775	7.89882e-06	0.15695		ENSG00000213931	0.999999	1		ENSG00000197410	0.0620317	1		ENSG00000205420	0.99996	1		ENSG00000114841	5.72854e-09	0.000113826		ENSG00000198838	0.866812	1		ENSG00000164694	0.992617	1
ENSG00000154258	9.34404e-06	0.185666		ENSG00000196218	0.999999	1		ENSG00000007545	0.0632868	1		ENSG00000067369	0.99996	1		ENSG00000143061	5.72854e-09	0.000113826		ENSG00000137766	0.881007	1		ENSG00000164796	0.992871	1
ENSG00000196367	1.07382e-05	0.213368		ENSG00000124788	0.999999	1		ENSG00000204961	0.0663395	1		ENSG00000140534	0.99996	1		ENSG00000196569	5.72854e-09	0.000113826		ENSG00000249773	0.881007	1		ENSG00000177103	0.993491	1
ENSG00000151067	1.16184e-05	0.230858		ENSG00000133805	0.999999	1		ENSG00000163359	0.0665512	1		ENSG00000143631	0.999962	1		ENSG00000204514	5.72854e-09	0.000113826		ENSG00000039139	0.893376	1		ENSG00000146555	0.993981	1
ENSG00000165233	1.17541e-05	0.233554		ENSG00000268797	0.999999	1		ENSG00000204963	0.0681359	1		ENSG00000090920	0.999966	1		ENSG00000250349	5.72854e-09	0.000113826		ENSG00000164199	0.893376	1		ENSG00000179869	0.99423	1
ENSG00000171811	1.17541e-05	0.233554		ENSG00000169876	0.999999	1		ENSG00000126254	0.0684711	1		ENSG00000136531	0.999966	1		ENSG00000130635	5.85024e-09	0.000116244		ENSG00000170175	0.893799	1		ENSG00000166924	0.994411	1
ENSG00000083844	1.25378e-05	0.249127		ENSG00000107611	0.999999	1		ENSG00000083844	0.0694498	1		ENSG00000198482	0.999967	1		ENSG00000092054	6.7524e-09	0.00013417		ENSG00000262302	0.895247	1		ENSG00000048828	0.995042	1
ENSG00000143341	1.3396e-05	0.266178		ENSG00000183230	0.999999	1		ENSG00000196498	0.075349	1		ENSG00000161204	0.999971	1		ENSG00000119523	6.7524e-09	0.00013417		ENSG00000162849	0.896422	1		CATG00000110062	0.995413	1
ENSG00000166924	1.42689e-05	0.283523		ENSG00000148219	0.999999	1		ENSG00000103275	0.0759367	1		ENSG00000179915	0.999971	1		ENSG00000132256	6.7524e-09	0.00013417		ENSG00000257335	0.905502	1		ENSG00000172322	0.995413	1
ENSG00000118946	1.66306e-05	0.330449		ENSG00000170477	0.999999	1		ENSG00000182095	0.0759367	1		ENSG00000142798	0.999972	1		ENSG00000178031	6.7524e-09	0.00013417		ENSG00000173039	0.907063	1		ENSG00000182095	0.995687	1
ENSG00000171346	1.66306e-05	0.330449		ENSG00000188107	0.999999	1		ENSG00000204962	0.0801403	1		ENSG00000170486	0.999972	1		ENSG00000179820	6.7524e-09	0.00013417		ENSG00000197409	0.907063	1		ENSG00000169894	0.995743	1
ENSG00000198597	1.66306e-05	0.330449		ENSG00000151150	1	1		ENSG00000165233	0.0811734	1		ENSG00000268797	0.999976	1		ENSG00000179915	6.7524e-09	0.00013417		ENSG00000143341	0.909441	1		ENSG00000164199	0.995797	1
ENSG00000134070	1.73418e-05	0.344581		ENSG00000157764	1	1		ENSG00000204525	0.0826733	1		ENSG00000239389	0.999977	1		ENSG00000036448	7.93899e-09	0.000157748		ENSG00000187116	0.909441	1		ENSG00000257335	0.99593	1
ENSG00000218336	2.05494e-05	0.408316		ENSG00000196739	1	1		ENSG00000072195	0.083679	1		ENSG00000058453	0.99998	1		ENSG00000168488	7.93899e-09	0.000157748		ENSG00000129646	0.916005	1		ENSG00000180596	0.996504	1
ENSG00000105877	2.30664e-05	0.458329		ENSG00000162419	1	1		ENSG00000187498	0.0842532	1		ENSG00000108018	0.99998	1		ENSG00000224373	7.93899e-09	0.000157748		ENSG00000103326	0.917583	1		ENSG00000149256	0.996546	1
ENSG00000042781	2.49528e-05	0.495813		ENSG00000166147	1	1		ENSG00000196557	0.0862431	1		ENSG00000244482	0.99998	1		ENSG00000257335	8.64071e-09	0.000171691		ENSG00000179915	0.919651	1		ENSG00000171798	0.997173	1
ENSG00000142512	2.52765e-05	0.502243		ENSG00000205420	1	1		ENSG00000249158	0.087117	1		ENSG00000158042	0.999981	1		ENSG00000151067	9.31102e-09	0.00018501		ENSG00000235531	0.919651	1		ENSG00000151067	0.997329	1
ENSG00000140534	2.58066e-05	0.512778		ENSG00000067369	1	1		ENSG00000007047	0.0875108	1		ENSG00000131042	0.999983	1		ENSG00000138834	9.81212e-09	0.000194967		ENSG00000116183	0.9211	1		ENSG00000134539	0.997839	1
ENSG00000205038	3.09545e-05	0.615066		ENSG00000187391	1	1		ENSG00000055609	0.0875108	1		ENSG00000167658	0.999983	1		ENSG00000166924	1.0894e-08	0.000216463		ENSG00000099139	0.922874	1		ENSG00000204983	0.998169	1
ENSG00000147485	3.12042e-05	0.620027		CATG00000101330	1	1		ENSG00000179344	0.0885227	1		ENSG00000171587	0.999984	1		ENSG00000173077	1.0894e-08	0.000216463		ENSG00000139187	0.922874	1		ENSG00000183117	0.998286	1
ENSG00000128815	3.2445e-05	0.644681		ENSG00000158683	1	1		ENSG00000197937	0.0885227	1		ENSG00000121904	0.999984	1		ENSG00000174501	1.0894e-08	0.000216463		ENSG00000139304	0.922874	1		ENSG00000188987	0.998675	1
ENSG00000186472	3.56489e-05	0.708345		ENSG00000161204	1	1		ENSG00000250120	0.0903498	1		ENSG00000088298	0.999985	1		ENSG00000007545	1.11269e-08	0.000221092		ENSG00000166147	0.922874	1		ENSG00000130635	0.998716	1
ENSG00000154114	3.5651e-05	0.708386		ENSG00000165124	1	1		ENSG00000124788	0.0919151	1		ENSG00000146555	0.999987	1		ENSG00000211896	1.42512e-08	0.00028317		ENSG00000152926	0.927744	1		ENSG00000187990	0.998826	1
ENSG00000166206	3.5651e-05	0.708386		CATG00000004187	1	1		CATG00000101330	0.0935861	1		ENSG00000083067	0.999987	1		ENSG00000167346	1.48099e-08	0.000294273		ENSG00000131042	0.928744	1		ENSG00000183638	0.998859	1
ENSG00000092054	3.77468e-05	0.75003		ENSG00000268750	1	1		ENSG00000167658	0.0986841	1		ENSG00000064666	0.999988	1		ENSG00000175894	1.60967e-08	0.000319841		ENSG00000187990	0.929984	1		ENSG00000205592	0.999046	1
ENSG00000130589	3.77468e-05	0.75003		ENSG00000197653	1	1		ENSG00000171587	0.100649	1		ENSG00000007174	0.999989	1		ENSG00000211899	1.60967e-08	0.000319841		ENSG00000069020	0.931494	1		ENSG00000124575	0.999064	1
ENSG00000170486	4.39428e-05	0.873144		ENSG00000058453	1	1		ENSG00000198482	0.109325	1		ENSG00000114841	0.999989	1		ENSG00000170175	1.72103e-08	0.000341968		ENSG00000164309	0.931494	1		ENSG00000239389	0.999076	1
ENSG00000186081	4.39428e-05	0.873144		ENSG00000108018	1	1		ENSG00000165238	0.109882	1		ENSG00000198626	0.999989	1		ENSG00000174469	1.99568e-08	0.000396542		ENSG00000218336	0.931494	1		ENSG00000197409	0.999255	1
ENSG00000120328	4.5146e-05	0.89705		ENSG00000244482	1	1		ENSG00000166147	0.111872	1		ENSG00000112159	0.99999	1		ENSG00000211962	2.30935e-08	0.000458869		ENSG00000181143	0.93196	1		ENSG00000157764	0.999404	1
ENSG00000187240	5.03102e-05	0.999664		ENSG00000269476	1	1		ENSG00000205277	0.111872	1		ENSG00000239998	0.999991	1		ENSG00000269476	2.30935e-08	0.000458869		CATG00000004187	0.933306	1		ENSG00000127191	0.999631	1
ENSG00000239998	5.30467e-05	1		ENSG00000127603	1	1		CATG00000004187	0.122242	1		ENSG00000204577	0.999991	1		ENSG00000163554	2.66691e-08	0.000529916		ENSG00000102452	0.933306	1		ENSG00000111799	0.999638	1
ENSG00000257335	5.30467e-05	1		ENSG00000198879	1	1		ENSG00000269476	0.126146	1		ENSG00000181143	0.999992	1		ENSG00000112852	3.2571e-08	0.000647187		ENSG00000170486	0.933306	1		ENSG00000086570	0.99971	1
ENSG00000165899	5.39042e-05	1		ENSG00000221866	1	1		ENSG00000168488	0.129843	1		ENSG00000119523	0.999992	1		ENSG00000107611	3.53587e-08	0.000702578		ENSG00000186081	0.933306	1		ENSG00000196963	0.99972	1
ENSG00000168477	5.95042e-05	1		ENSG00000131018	1	1		ENSG00000073910	0.136295	1		ENSG00000196090	0.999992	1		ENSG00000111799	3.53587e-08	0.000702578		ENSG00000187240	0.935326	1		ENSG00000169876	0.999723	1
ENSG00000111799	6.4394e-05	1		ENSG00000132549	1	1		ENSG00000142449	0.151768	1		ENSG00000124788	0.999994	1		ENSG00000169436	3.53587e-08	0.000702578		ENSG00000042832	0.936852	1		ENSG00000139304	0.999738	1
ENSG00000124721	6.4394e-05	1		ENSG00000163359	1	1		ENSG00000180257	0.151768	1		ENSG00000196963	0.999994	1		ENSG00000232216	4.05984e-08	0.000806691		ENSG00000152818	0.939191	1		ENSG00000154114	0.999738	1
ENSG00000112159	6.68053e-05	1		ENSG00000054654	1	1		ENSG00000181143	0.153007	1		ENSG00000198010	0.999994	1		ENSG00000120324	4.08166e-08	0.000811026		ENSG00000196367	0.942527	1		ENSG00000196126	0.999788	1
ENSG00000183091	7.65391e-05	1		ENSG00000081479	1	1		ENSG00000183117	0.155345	1		ENSG00000168702	0.999994	1		ENSG00000187498	4.08166e-08	0.000811026		ENSG00000168477	0.943363	1		ENSG00000196565	0.999807	1
ENSG00000154262	9.06878e-05	1		ENSG00000167554	1	1		ENSG00000090920	0.156561	1		ENSG00000126254	0.999995	1		ENSG00000146555	5.09277e-08	0.00101193		ENSG00000142449	0.947359	1		ENSG00000215182	0.999821	1
ENSG00000106571	9.6811e-05	1		ENSG00000105877	1	1		ENSG00000088298	0.16263	1		ENSG00000155897	0.999995	1		ENSG00000042781	5.32326e-08	0.00105773		ENSG00000198482	0.948861	1		CATG00000004565	0.999822	1
ENSG00000196218	9.6811e-05	1		ENSG00000130702	1	1		CATG00000110062	0.163447	1		ENSG00000167548	0.999995	1		ENSG00000134516	5.32326e-08	0.00105773		ENSG00000250349	0.948876	1		ENSG00000165899	0.999844	1
ENSG00000196963	9.68348e-05	1		ENSG00000186472	1	1		ENSG00000167384	0.169036	1		ENSG00000182141	0.999995	1		ENSG00000253873	5.32326e-08	0.00105773		ENSG00000075275	0.950642	1		ENSG00000196367	0.999844	1
ENSG00000206503	9.75009e-05	1		ENSG00000171444	1	1		ENSG00000148408	0.177593	1		ENSG00000169855	0.999995	1		ENSG00000091536	5.52617e-08	0.00109805		ENSG00000075624	0.950642	1		ENSG00000188818	0.99988	1
ENSG00000164796	0.000111515	1		ENSG00000173039	1	1		ENSG00000067369	0.188184	1		ENSG00000168477	0.999996	1		ENSG00000139304	5.52617e-08	0.00109805		ENSG00000103275	0.950642	1		ENSG00000187240	0.999933	1
ENSG00000000971	0.000114288	1		ENSG00000173077	1	1		ENSG00000134070	0.188867	1		ENSG00000145191	0.999996	1		ENSG00000162419	5.52617e-08	0.00109805		ENSG00000253159	0.950642	1		ENSG00000139187	0.999939	1
ENSG00000151240	0.000114288	1		ENSG00000176406	1	1		ENSG00000174469	0.201211	1		ENSG00000225614	0.999996	1		ENSG00000166147	5.52617e-08	0.00109805		ENSG00000161328	0.954577	1		ENSG00000149311	0.999939	1
ENSG00000129646	0.000132142	1		ENSG00000151914	1	1		ENSG00000206190	0.201211	1		ENSG00000007047	0.999996	1		ENSG00000166206	5.52617e-08	0.00109805		ENSG00000206503	0.955748	1		ENSG00000205420	0.999939	1
ENSG00000198626	0.000132625	1		ENSG00000029534	1	1		ENSG00000099139	0.202705	1		ENSG00000075275	0.999997	1		ENSG00000205277	5.52617e-08	0.00109805		ENSG00000092054	0.956054	1		ENSG00000165323	0.999952	1
ENSG00000172915	0.000135729	1		ENSG00000204577	1	1		ENSG00000184999	0.202705	1		ENSG00000081479	0.999997	1		ENSG00000132549	6.07955e-08	0.00120801		ENSG00000165124	0.956054	1		ENSG00000123643	0.999971	1
ENSG00000166147	0.000166385	1		ENSG00000136273	1	1		ENSG00000179869	0.203082	1		ENSG00000182871	0.999997	1		ENSG00000211934	6.07955e-08	0.00120801		ENSG00000196090	0.956054	1		ENSG00000206503	0.999975	1
ENSG00000158683	0.000167517	1		ENSG00000164741	1	1		ENSG00000130635	0.222209	1		ENSG00000157764	0.999997	1		ENSG00000211976	6.07955e-08	0.00120801		ENSG00000204577	0.957715	1		ENSG00000131018	0.999978	1
ENSG00000163554	0.000189532	1		ENSG00000167384	1	1		ENSG00000182141	0.223695	1		ENSG00000188987	0.999997	1		ENSG00000065060	6.51222e-08	0.00129398		ENSG00000166206	0.959695	1		ENSG00000218336	0.999985	1
ENSG00000171798	0.000261318	1		ENSG00000128815	1	1		ENSG00000269699	0.232961	1		ENSG00000154258	0.999997	1		ENSG00000170486	6.51222e-08	0.00129398		ENSG00000184999	0.959695	1		ENSG00000168477	0.999986	1
ENSG00000182095	0.000288109	1		ENSG00000087116	1	1		ENSG00000168702	0.235214	1		ENSG00000169876	0.999997	1		ENSG00000177103	6.51222e-08	0.00129398		ENSG00000167346	0.960929	1		ENSG00000091656	0.999987	1
ENSG00000182871	0.000288109	1		ENSG00000131042	1	1		ENSG00000131018	0.241365	1		ENSG00000165323	0.999998	1		ENSG00000186081	6.51222e-08	0.00129398		ENSG00000255872	0.960929	1		ENSG00000128591	0.999989	1
ENSG00000121904	0.000305444	1		ENSG00000140743	1	1		ENSG00000188987	0.242716	1		ENSG00000166924	0.999998	1		ENSG00000002746	6.93156e-08	0.0013773		ENSG00000042781	0.964284	1		ENSG00000251664	0.99999	1
ENSG00000198788	0.000326283	1		ENSG00000161021	1	1		ENSG00000039139	0.246024	1		ENSG00000173077	0.999998	1		ENSG00000213931	6.93156e-08	0.0013773		ENSG00000134516	0.964284	1		ENSG00000186081	0.999991	1
ENSG00000136273	0.000329979	1		ENSG00000255872	1	1		ENSG00000182871	0.24874	1		ENSG00000091536	0.999998	1		ENSG00000083844	7.04277e-08	0.0013994		ENSG00000253873	0.964284	1		ENSG00000253159	0.999995	1
ENSG00000072195	0.00034308	1		ENSG00000173597	1	1		ENSG00000171444	0.253578	1		ENSG00000154114	0.999998	1		ENSG00000106460	7.65234e-08	0.00152052		ENSG00000171811	0.965316	1		ENSG00000039139	0.999996	1
ENSG00000148334	0.00034308	1		ENSG00000184347	1	1		ENSG00000197409	0.253578	1		ENSG00000166206	0.999998	1		ENSG00000269699	7.65234e-08	0.00152052		ENSG00000110427	0.965785	1		ENSG00000183020	0.999998	1
ENSG00000255872	0.000387539	1		ENSG00000262302	1	1		ENSG00000171346	0.264912	1		ENSG00000165124	0.999998	1		ENSG00000187240	8.96633e-08	0.00178161		ENSG00000151240	0.966498	1		ENSG00000170486	0.999999	1
ENSG00000150760	0.000406921	1		ENSG00000168477	1	1		ENSG00000121904	0.272191	1		ENSG00000197410	0.999998	1		ENSG00000142765	8.96725e-08	0.00178179		ENSG00000196498	0.967841	1		ENSG00000198788	0.999999	1
ENSG00000198286	0.000406921	1		ENSG00000170927	1	1		ENSG00000128591	0.274491	1		ENSG00000196565	0.999998	1		ENSG00000153157	8.96725e-08	0.00178179		ENSG00000128512	0.969356	1		ENSG00000253873	0.999999	1
ENSG00000250349	0.000565965	1		ENSG00000079841	1	1		ENSG00000005108	0.281443	1		ENSG00000107611	0.999998	1		ENSG00000188818	8.96725e-08	0.00178179		ENSG00000169436	0.970245	1		ENSG00000196498	0.999999	1
ENSG00000196090	0.00066383	1		ENSG00000165238	1	1		ENSG00000150760	0.281443	1		ENSG00000110427	0.999999	1		ENSG00000029534	1.04801e-07	0.00208239		ENSG00000117983	0.970506	1		ENSG00000212127	0.999999	1
ENSG00000134871	0.000689488	1		ENSG00000189056	1	1		ENSG00000196963	0.281443	1		ENSG00000218336	0.999999	1		ENSG00000072195	1.04801e-07	0.00208239		ENSG00000197653	0.970944	1		ENSG00000170631	1	1
ENSG00000162419	0.000689488	1		ENSG00000204983	1	1		ENSG00000249773	0.281443	1		ENSG00000048052	0.999999	1		ENSG00000118946	1.04801e-07	0.00208239		ENSG00000165899	0.971051	1		ENSG00000134871	1	1
ENSG00000039139	0.000734217	1		ENSG00000179869	1	1		ENSG00000140743	0.284889	1		ENSG00000145934	0.999999	1		ENSG00000183117	1.07022e-07	0.00212653		ENSG00000130635	0.972085	1		ENSG00000117983	1	1
ENSG00000196557	0.000734217	1		ENSG00000257335	1	1		ENSG00000161021	0.284889	1		ENSG00000269699	0.999999	1		ENSG00000198838	1.15256e-07	0.00229014		ENSG00000112159	0.972621	1		ENSG00000118946	1	1
ENSG00000177103	0.000814089	1		ENSG00000178031	1	1		ENSG00000154262	0.287399	1		ENSG00000154262	0.999999	1		ENSG00000101680	1.22165e-07	0.00242741		ENSG00000196569	0.974027	1		ENSG00000184956	1	1
ENSG00000188987	0.000825756	1		ENSG00000235531	1	1		ENSG00000251664	0.291233	1		ENSG00000164796	0.999999	1		ENSG00000164694	1.22165e-07	0.00242741		ENSG00000121904	0.974549	1		ENSG00000109536	1	1
ENSG00000225614	0.000903822	1		ENSG00000091536	1	1		ENSG00000262302	0.298296	1		ENSG00000103275	0.999999	1		ENSG00000196963	1.22165e-07	0.00242741		ENSG00000198626	0.974874	1		ENSG00000111215	1	1
ENSG00000123643	0.000952122	1		ENSG00000134871	1	1		ENSG00000105877	0.304102	1		ENSG00000135298	0.999999	1		ENSG00000239389	1.30378e-07	0.0025906		ENSG00000083067	0.975587	1		ENSG00000166206	1	1
ENSG00000169436	0.000952122	1		ENSG00000138759	1	1		ENSG00000007174	0.315437	1		ENSG00000153157	0.999999	1		ENSG00000196565	1.31192e-07	0.00260678		ENSG00000135298	0.975587	1		ENSG00000102452	1	1
ENSG00000198879	0.000957373	1		ENSG00000147724	1	1		ENSG00000204514	0.315437	1		ENSG00000182095	0.999999	1		ENSG00000211964	1.42049e-07	0.00282251		ENSG00000156299	0.975587	1		ENSG00000249158	1	1
ENSG00000197479	0.000963171	1		ENSG00000168488	1	1		ENSG00000166206	0.33085	1		ENSG00000048828	0.999999	1		ENSG00000105877	1.47267e-07	0.00292619		ENSG00000174100	0.975587	1		ENSG00000137766	1	1
ENSG00000166833	0.00104938	1		CATG00000108918	1	1		ENSG00000130702	0.334581	1		ENSG00000205038	0.999999	1		ENSG00000211967	1.47267e-07	0.00292619		ENSG00000182095	0.975587	1		ENSG00000177239	1	1
ENSG00000081479	0.00112153	1		ENSG00000130226	1	1		ENSG00000170477	0.339981	1		ENSG00000142449	0.999999	1		ENSG00000205038	1.64769e-07	0.00327396		ENSG00000079432	0.975595	1		ENSG00000120328	1	1
ENSG00000167554	0.00112153	1		ENSG00000196498	1	1		ENSG00000065060	0.349381	1		ENSG00000138834	0.999999	1		ENSG00000255168	1.64769e-07	0.00327396		ENSG00000244482	0.975595	1		ENSG00000254122	1	1
ENSG00000046889	0.00125538	1		CATG00000106996	1	1		ENSG00000100285	0.349381	1		ENSG00000197653	1	1		ENSG00000161204	1.90673e-07	0.00378868		ENSG00000197410	0.978055	1		ENSG00000173597	1	1
ENSG00000116183	0.00130894	1		ENSG00000158042	1	1		ENSG00000102452	0.349381	1		ENSG00000147724	1	1		ENSG00000235531	1.90673e-07	0.00378868		ENSG00000099622	0.978296	1		ENSG00000211964	1	1
ENSG00000146555	0.00144347	1		ENSG00000042832	1	1		ENSG00000155897	0.350429	1		ENSG00000184999	1	1		ENSG00000167548	2.20147e-07	0.00437431		ENSG00000029534	0.979478	1		ENSG00000197479	1	1
ENSG00000069020	0.00152214	1		ENSG00000167766	1	1		ENSG00000167548	0.350429	1		ENSG00000072195	1	1		ENSG00000187990	2.20147e-07	0.00437431		ENSG00000072195	0.979478	1		ENSG00000172915	1	1
ENSG00000133805	0.00152214	1		ENSG00000134539	1	1		ENSG00000187990	0.350429	1		ENSG00000164418	1	1		ENSG00000211968	2.20147e-07	0.00437431		ENSG00000118946	0.979478	1		ENSG00000145362	1	1
ENSG00000164309	0.00152214	1		ENSG00000166833	1	1		ENSG00000154258	0.350735	1		ENSG00000007545	1	1		ENSG00000120328	2.36384e-07	0.00469695		ENSG00000136531	0.979478	1		ENSG00000197410	1	1
ENSG00000167384	0.00152214	1		ENSG00000083067	1	1		ENSG00000163554	0.350831	1		ENSG00000187775	1	1		ENSG00000254122	2.36384e-07	0.00469695		ENSG00000148334	0.979478	1		ENSG00000167548	1	1
ENSG00000157423	0.00154252	1		ENSG00000153157	1	1		ENSG00000151914	0.36782	1		ENSG00000065060	1	1		ENSG00000086570	2.53613e-07	0.00503928		ENSG00000105877	0.980022	1		ENSG00000211956	1	1
ENSG00000130635	0.00161091	1		ENSG00000256771	1	1		ENSG00000106460	0.368092	1		ENSG00000177103	1	1		ENSG00000239998	2.65179e-07	0.00526911		ENSG00000196218	0.980022	1		ENSG00000211968	1	1
ENSG00000132549	0.00163779	1		ENSG00000124721	1	1		ENSG00000165899	0.368092	1		ENSG00000069020	1	1		ENSG00000112159	2.91537e-07	0.00579285		ENSG00000167658	0.980337	1		ENSG00000224373	1	1
ENSG00000128512	0.00176388	1		ENSG00000169436	1	1		ENSG00000124575	0.368204	1		ENSG00000164741	1	1		ENSG00000134539	2.91537e-07	0.00579285		ENSG00000185008	0.980337	1		ENSG00000138759	1	1
ENSG00000104447	0.00186357	1		ENSG00000171798	1	1		ENSG00000151067	0.368204	1		ENSG00000196159	1	1		ENSG00000142449	2.91537e-07	0.00579285		ENSG00000168488	0.981516	1		ENSG00000166147	1	1
ENSG00000213931	0.00186357	1		ENSG00000172322	1	1		ENSG00000107611	0.384945	1		ENSG00000167346	1	1		ENSG00000166833	2.91537e-07	0.00579285		ENSG00000149256	0.982435	1		ENSG00000054654	1	1
ENSG00000151150	0.00203709	1		ENSG00000034152	1	1		ENSG00000123643	0.384945	1		CATG00000106996	1	1		ENSG00000197409	2.91537e-07	0.00579285		ENSG00000188987	0.982435	1		ENSG00000173039	1	1
ENSG00000169876	0.00211527	1		ENSG00000180596	1	1		ENSG00000169436	0.384945	1		ENSG00000162849	1	1		ENSG00000211965	2.91537e-07	0.00579285		ENSG00000196963	0.982803	1		ENSG00000211965	1	1
ENSG00000212127	0.00218531	1		ENSG00000128731	1	1		ENSG00000142765	0.386936	1		ENSG00000196367	1	1		ENSG00000211973	2.971e-07	0.00590338		ENSG00000198010	0.982803	1		ENSG00000103275	1	1
ENSG00000178104	0.00231453	1		ENSG00000185567	1	1		ENSG00000153157	0.386936	1		ENSG00000128815	1	1		ENSG00000134070	3.32445e-07	0.00660568		ENSG00000088298	0.983617	1		ENSG00000120324	1	1
ENSG00000179915	0.00234489	1		ENSG00000175894	1	1		ENSG00000167554	0.386936	1		ENSG00000179869	1	1		ENSG00000172322	3.34433e-07	0.00664518		ENSG00000177103	0.984197	1		ENSG00000253846	1	1
ENSG00000111215	0.00251043	1		ENSG00000005108	1	1		ENSG00000198838	0.400066	1		ENSG00000000971	1	1		ENSG00000181143	3.51315e-07	0.00698064		ENSG00000086570	0.984479	1		ENSG00000067369	1	1
ENSG00000138759	0.00253125	1		ENSG00000101680	1	1		ENSG00000118946	0.405871	1		ENSG00000170631	1	1		ENSG00000196159	3.71537e-07	0.00738244		ENSG00000130226	0.984479	1		ENSG00000250120	1	1
ENSG00000149311	0.00253125	1		ENSG00000150760	1	1		ENSG00000136531	0.405871	1		ENSG00000148408	1	1		ENSG00000148219	3.82861e-07	0.00760744		ENSG00000142512	0.985634	1		ENSG00000206190	1	1
ENSG00000148408	0.0026008	1		ENSG00000196963	1	1		ENSG00000180596	0.405871	1		ENSG00000165238	1	1		ENSG00000167658	3.82861e-07	0.00760744		ENSG00000150893	0.985634	1		ENSG00000150893	1	1
ENSG00000065060	0.00292752	1		ENSG00000205592	1	1		ENSG00000121879	0.411071	1		ENSG00000196739	1	1		ENSG00000140534	4.37435e-07	0.00869184		ENSG00000144406	0.986048	1		ENSG00000211962	1	1
ENSG00000100285	0.00292752	1		ENSG00000046889	1	1		ENSG00000239389	0.416701	1		ENSG00000171444	1	1		ENSG00000155093	4.37435e-07	0.00869184		ENSG00000172915	0.986048	1		ENSG00000112852	1	1
ENSG00000130226	0.00307774	1		ENSG00000183638	1	1		ENSG00000069020	0.424852	1		ENSG00000173039	1	1		ENSG00000187391	4.37435e-07	0.00869184		ENSG00000183638	0.986101	1		ENSG00000178685	1	1
ENSG00000150275	0.00311089	1		ENSG00000178685	1	1		ENSG00000101680	0.424852	1		ENSG00000176406	1	1		ENSG00000147485	4.98829e-07	0.00991173		ENSG00000007047	0.986731	1		CATG00000101330	1	1
ENSG00000197937	0.00311089	1		ENSG00000198626	1	1		ENSG00000164309	0.424852	1		ENSG00000180257	1	1		ENSG00000206190	4.98829e-07	0.00991173		ENSG00000158042	0.986875	1		ENSG00000128731	1	1
ENSG00000169855	0.00337359	1		ENSG00000196565	1	1		ENSG00000164694	0.424852	1		ENSG00000170477	1	1		ENSG00000268750	4.98829e-07	0.00991173		ENSG00000166833	0.987006	1		ENSG00000232216	1	1
ENSG00000198947	0.00337359	1		ENSG00000239998	1	1		ENSG00000185274	0.424852	1		ENSG00000132549	1	1		ENSG00000055609	5.14931e-07	0.0102317		ENSG00000007545	0.987184	1		ENSG00000211934	1	1
ENSG00000221866	0.00337359	1		ENSG00000198216	1	1		ENSG00000205592	0.424852	1		ENSG00000132256	1	1		ENSG00000165323	5.72795e-07	0.0113814		ENSG00000189056	0.988035	1		ENSG00000211976	1	1
ENSG00000180257	0.00351001	1		ENSG00000187498	1	1		ENSG00000000971	0.440274	1		ENSG00000139304	1	1		ENSG00000212127	7.06415e-07	0.0140365		ENSG00000196739	0.988035	1		ENSG00000103326	1	1
ENSG00000153157	0.00387404	1		ENSG00000138834	1	1		ENSG00000142512	0.443835	1		ENSG00000149311	1	1		ENSG00000188987	7.31604e-07	0.014537		ENSG00000145362	0.9883	1		ENSG00000198838	1	1
ENSG00000029534	0.0044337	1		ENSG00000181143	1	1		ENSG00000184347	0.443835	1		ENSG00000079432	1	1		ENSG00000123643	8.28305e-07	0.0164584		ENSG00000254122	0.98958	1		ENSG00000253305	1	1
ENSG00000136531	0.0044337	1		ENSG00000172915	1	1		ENSG00000132549	0.454128	1		ENSG00000185567	1	1		ENSG00000185567	9.3621e-07	0.0186025		ENSG00000119523	0.990065	1		ENSG00000196159	1	1
ENSG00000134516	0.00447315	1		ENSG00000143061	1	1		ENSG00000172915	0.458345	1		ENSG00000188107	1	1		ENSG00000113212	1.06091e-06	0.0210803		ENSG00000239998	0.991205	1		ENSG00000185567	1	1
ENSG00000055609	0.00452381	1		ENSG00000106571	1	1		ENSG00000175894	0.462322	1		ENSG00000104447	1	1		ENSG00000253846	1.17149e-06	0.0232775		ENSG00000048052	0.991775	1		ENSG00000211967	1	1
ENSG00000091656	0.00511302	1		ENSG00000007545	1	1		ENSG00000197653	0.462322	1		ENSG00000183638	1	1		ENSG00000008128	1.1902e-06	0.0236492		ENSG00000058453	0.991775	1		ENSG00000170477	1	1
ENSG00000150893	0.00575103	1		ENSG00000079432	1	1		ENSG00000157764	0.462779	1		ENSG00000185274	1	1		ENSG00000205420	1.22127e-06	0.0242666		ENSG00000126254	0.991775	1		ENSG00000178209	1	1
ENSG00000144406	0.00577153	1		ENSG00000103326	1	1		ENSG00000204956	0.464111	1		CATG00000004187	1	1		ENSG00000163359	1.3388e-06	0.026602		ENSG00000064666	0.991886	1		ENSG00000073910	1	1
ENSG00000268750	0.00577153	1		ENSG00000187775	1	1		ENSG00000128815	0.466768	1		ENSG00000099622	1	1		ENSG00000110427	1.41046e-06	0.0280258		ENSG00000162419	0.992039	1		ENSG00000113212	1	1
ENSG00000204577	0.00629574	1		ENSG00000197410	1	1		ENSG00000079432	0.476364	1		ENSG00000196498	1	1		ENSG00000104447	1.50367e-06	0.0298779		ENSG00000175894	0.992226	1		ENSG00000211973	1	1
ENSG00000244482	0.00649194	1		ENSG00000117983	1	1		ENSG00000187775	0.476364	1		ENSG00000151240	1	1		ENSG00000158042	1.62484e-06	0.0322855		ENSG00000138834	0.992597	1		ENSG00000255622	1	1
ENSG00000079841	0.00651943	1		ENSG00000187990	1	1		ENSG00000253953	0.480491	1		ENSG00000170175	1	1		ENSG00000196367	1.62484e-06	0.0322855		ENSG00000086289	0.992617	1		ENSG00000211896	1	1
ENSG00000143061	0.00651943	1		ENSG00000130635	1	1		ENSG00000158683	0.481643	1		ENSG00000173597	1	1		ENSG00000251664	1.72515e-06	0.0342787		ENSG00000198286	0.992617	1		ENSG00000187498	1	1
ENSG00000189056	0.00651943	1		ENSG00000165233	1	1		ENSG00000179915	0.481643	1		ENSG00000262302	1	1		ENSG00000075275	1.86723e-06	0.0371019		ENSG00000164796	0.992871	1		ENSG00000197653	1	1
ENSG00000196739	0.00651943	1		ENSG00000188987	1	1		ENSG00000196090	0.481643	1		ENSG00000042832	1	1		ENSG00000187116	1.86723e-06	0.0371019		ENSG00000111799	0.993217	1		ENSG00000204961	1	1
ENSG00000255168	0.00651943	1		ENSG00000099139	1	1		ENSG00000235531	0.481643	1		ENSG00000165233	1	1		ENSG00000039139	1.88844e-06	0.0375234		ENSG00000124721	0.993217	1		ENSG00000211899	1	1
ENSG00000152926	0.00728375	1		ENSG00000118620	1	1		ENSG00000253767	0.485041	1		ENSG00000145113	1	1		ENSG00000107736	2.11178e-06	0.0419611		ENSG00000106278	0.993491	1		ENSG00000261934	1	1
ENSG00000178031	0.00736848	1		ENSG00000205277	1	1		ENSG00000010438	0.48737	1		ENSG00000165899	1	1		ENSG00000148334	2.14071e-06	0.042536		ENSG00000173077	0.994411	1		ENSG00000253953	1	1
ENSG00000179820	0.00736848	1		ENSG00000124575	1	1		ENSG00000134871	0.48737	1		ENSG00000134070	1	1		ENSG00000171346	2.14071e-06	0.042536		ENSG00000176406	0.994411	1		CATG00000081433	1	1
ENSG00000107736	0.00781926	1		ENSG00000248333	1	1		ENSG00000205420	0.48737	1		ENSG00000174469	1	1		ENSG00000182348	2.14071e-06	0.042536		ENSG00000198879	0.994694	1		ENSG00000000971	1	1
ENSG00000139187	0.00821108	1		ENSG00000187240	1	1		ENSG00000254245	0.494052	1		ENSG00000111799	1	1		ENSG00000128591	2.35827e-06	0.0468588		ENSG00000007174	0.995042	1		ENSG00000007047	1	1
ENSG00000183638	0.00868643	1		ENSG00000112159	1	1		ENSG00000036448	0.500388	1		ENSG00000124721	1	1		ENSG00000069020	2.44863e-06	0.0486543		ENSG00000114841	0.995042	1		ENSG00000007174	1	1
CATG00000108918	0.00930767	1		ENSG00000197409	1	1		ENSG00000081853	0.506906	1		ENSG00000158683	1	1		ENSG00000086289	2.44863e-06	0.0486543		ENSG00000046889	0.995349	1		ENSG00000007545	1	1
ENSG00000086570	0.00933219	1		ENSG00000107736	1	1		ENSG00000177103	0.507083	1		ENSG00000235531	1	1		ENSG00000150760	2.44863e-06	0.0486543		ENSG00000136273	0.995413	1		ENSG00000034152	1	1
ENSG00000171444	0.0104591	1		CATG00000110062	1	1		ENSG00000130226	0.518976	1		ENSG00000128591	1	1		ENSG00000185274	2.44863e-06	0.0486543		ENSG00000142765	0.995687	1		ENSG00000042781	1	1
ENSG00000173077	0.0104591	1		ENSG00000161328	1	1		ENSG00000168477	0.522856	1		ENSG00000131018	1	1		ENSG00000198010	2.44863e-06	0.0486543		ENSG00000154678	0.995687	1		ENSG00000058453	1	1
ENSG00000106460	0.0105165	1		ENSG00000128591	1	1		ENSG00000169855	0.526591	1		ENSG00000130635	1	1		ENSG00000253305	2.74252e-06	0.0544938		ENSG00000182348	0.996504	1		ENSG00000064666	1	1
ENSG00000170927	0.0112672	1		ENSG00000197479	1	1		ENSG00000196367	0.526591	1		ENSG00000036448	1	1		ENSG00000170631	2.84009e-06	0.0564325		ENSG00000198597	0.996504	1		ENSG00000072195	1	1
ENSG00000187116	0.011845	1		ENSG00000075624	1	1		ENSG00000133703	0.528801	1		ENSG00000168488	1	1		ENSG00000048828	3.18263e-06	0.0632388		ENSG00000151914	0.996546	1		ENSG00000075275	1	1
ENSG00000184185	0.0129659	1		ENSG00000166157	1	1		ENSG00000111799	0.529773	1		ENSG00000005108	1	1		ENSG00000157764	3.18263e-06	0.0632388		ENSG00000165233	0.996546	1		ENSG00000079432	1	1
ENSG00000131042	0.0130345	1		ENSG00000182095	1	1		ENSG00000150275	0.529773	1		ENSG00000133805	1	1		ENSG00000196739	3.18263e-06	0.0632388		ENSG00000145934	0.996709	1		ENSG00000081479	1	1
ENSG00000148219	0.0130345	1		ENSG00000008128	1	1		ENSG00000071242	0.537373	1		ENSG00000150760	1	1		ENSG00000189013	3.61694e-06	0.0718686		ENSG00000163359	0.996846	1		ENSG00000081842	1	1
ENSG00000167346	0.0130345	1		ENSG00000090920	1	1		ENSG00000173039	0.537373	1		ENSG00000198286	1	1		ENSG00000184185	3.61929e-06	0.0719153		ENSG00000067369	0.996935	1		ENSG00000081853	1	1
ENSG00000155093	0.0144961	1		ENSG00000112096	1	1		ENSG00000075275	0.545853	1		ENSG00000249773	1	1		ENSG00000211956	4.1022e-06	0.0815107		ENSG00000187391	0.996935	1		ENSG00000083844	1	1
ENSG00000002746	0.0152635	1		ENSG00000148334	1	1		ENSG00000075624	0.545853	1		ENSG00000171811	1	1		ENSG00000143631	4.45007e-06	0.0884229		ENSG00000154114	0.997053	1		ENSG00000088298	1	1
ENSG00000184347	0.0166251	1		ENSG00000134070	1	1		ENSG00000081479	0.545853	1		ENSG00000183230	1	1		ENSG00000124575	4.64341e-06	0.0922645		ENSG00000146555	0.997171	1		ENSG00000090920	1	1
ENSG00000198216	0.0166251	1		ENSG00000000971	1	1		ENSG00000107147	0.545853	1		ENSG00000187498	1	1		ENSG00000130226	4.64341e-06	0.0922645		ENSG00000123643	0.997173	1		ENSG00000091536	1	1
ENSG00000121879	0.017183	1		ENSG00000155093	1	1		ENSG00000136273	0.555543	1		ENSG00000198879	1	1		ENSG00000196498	4.64341e-06	0.0922645		ENSG00000005108	0.997174	1		ENSG00000092054	1	1
ENSG00000269476	0.0178	1		ENSG00000183117	1	1		ENSG00000112852	0.557875	1		ENSG00000197937	1	1		ENSG00000225614	4.64341e-06	0.0922645		ENSG00000124788	0.997174	1		ENSG00000099622	1	1
ENSG00000196569	0.0185092	1		ENSG00000198464	1	1		ENSG00000148334	0.564834	1		ENSG00000196569	1	1		ENSG00000071242	5.24597e-06	0.104237		ENSG00000133805	0.997174	1		ENSG00000100285	1	1
ENSG00000204514	0.0185092	1		ENSG00000069020	1	1		ENSG00000261934	0.567867	1		ENSG00000136273	1	1		ENSG00000148408	5.44569e-06	0.108206		ENSG00000164741	0.997174	1		ENSG00000101680	1	1
ENSG00000183020	0.0199207	1		ENSG00000164694	1	1		ENSG00000253537	0.571971	1		ENSG00000161328	1	1		ENSG00000136273	5.91573e-06	0.117545		ENSG00000147485	0.997505	1		ENSG00000113205	1	1
ENSG00000119523	0.0205516	1		ENSG00000198010	1	1		ENSG00000255872	0.573457	1		ENSG00000198838	1	1		ENSG00000154358	6.52384e-06	0.129629		ENSG00000174469	0.997505	1		ENSG00000113248	1	1
ENSG00000036448	0.0227602	1		ENSG00000249773	1	1		ENSG00000042781	0.581551	1		ENSG00000178031	1	1		ENSG00000131042	6.65895e-06	0.132313		ENSG00000165323	0.997508	1		ENSG00000114841	1	1
ENSG00000118620	0.0234666	1		ENSG00000073910	1	1		ENSG00000134516	0.581551	1		ENSG00000189013	1	1		ENSG00000161021	6.65895e-06	0.132313		ENSG00000142798	0.997635	1		ENSG00000116017	1	1
ENSG00000139304	0.0234666	1		ENSG00000196569	1	1		ENSG00000262576	0.597533	1		ENSG00000046889	1	1		ENSG00000255622	7.39621e-06	0.146963		ENSG00000188107	0.997692	1		ENSG00000116183	1	1
ENSG00000184999	0.0234666	1		ENSG00000255168	1	1		ENSG00000198464	0.598318	1		ENSG00000138759	1	1		ENSG00000157423	8.84733e-06	0.175796		ENSG00000171587	0.997722	1		ENSG00000118620	1	1
ENSG00000205420	0.0234666	1		ENSG00000152926	1	1		ENSG00000253305	0.610672	1		ENSG00000139187	1	1		ENSG00000261934	9.0406e-06	0.179637		ENSG00000183230	0.997722	1		ENSG00000121879	1	1
ENSG00000124575	0.0251426	1		ENSG00000007047	1	1		ENSG00000104447	0.614797	1		ENSG00000086289	1	1		ENSG00000244482	9.39942e-06	0.186766		ENSG00000184347	0.997722	1		ENSG00000121904	1	1
ENSG00000182986	0.0260886	1		ENSG00000120328	1	1		ENSG00000186472	0.614797	1		ENSG00000167384	1	1		ENSG00000131018	9.79245e-06	0.194576		ENSG00000116017	0.997724	1		ENSG00000126254	1	1
ENSG00000198538	0.0260886	1		ENSG00000113212	1	1		ENSG00000141510	0.619272	1		ENSG00000039139	1	1		ENSG00000215182	1.05091e-05	0.208816		ENSG00000170477	0.997731	1		ENSG00000127603	1	1
ENSG00000176406	0.0277064	1		ENSG00000171811	1	1		ENSG00000196569	0.619755	1		ENSG00000054654	1	1		ENSG00000121879	1.2804e-05	0.254415		ENSG00000106460	0.998108	1		ENSG00000129646	1	1
ENSG00000184956	0.0286466	1		ENSG00000088298	1	1		ENSG00000196739	0.619755	1		CATG00000108918	1	1		ENSG00000113205	1.28241e-05	0.254815		ENSG00000221866	0.998108	1		ENSG00000130589	1	1
CATG00000106996	0.0289199	1		ENSG00000165323	1	1		ENSG00000250349	0.619755	1		ENSG00000182986	1	1		ENSG00000206503	1.3393e-05	0.266118		ENSG00000269699	0.998108	1		ENSG00000130702	1	1
ENSG00000158042	0.0289199	1		ENSG00000178104	1	1		ENSG00000108018	0.625374	1		ENSG00000167766	1	1		ENSG00000254245	1.37085e-05	0.272388		ENSG00000079841	0.998169	1		ENSG00000131042	1	1
CATG00000110062	0.030459	1		ENSG00000048052	1	1		ENSG00000145362	0.625374	1		ENSG00000107736	1	1		ENSG00000081853	1.4526e-05	0.288632		ENSG00000196557	0.998273	1		ENSG00000133703	1	1
ENSG00000164694	0.0387532	1		ENSG00000211956	1	1		ENSG00000092054	0.637293	1		ENSG00000071242	1	1		ENSG00000128731	1.45519e-05	0.289147		ENSG00000183117	0.998286	1		ENSG00000134070	1	1
ENSG00000249773	0.0387532	1		ENSG00000179344	1	1		ENSG00000132256	0.637293	1		ENSG00000134539	1	1		ENSG00000167633	1.45519e-05	0.289147		ENSG00000083844	0.998386	1		ENSG00000134982	1	1
ENSG00000174469	0.0399217	1		ENSG00000146555	1	1		ENSG00000179820	0.637293	1		ENSG00000166833	1	1		ENSG00000127191	1.53147e-05	0.304303		ENSG00000153157	0.99849	1		ENSG00000136531	1	1
ENSG00000179869	0.0422041	1		ENSG00000151067	1	1		ENSG00000091656	0.647618	1		ENSG00000221866	1	1		ENSG00000249158	1.56046e-05	0.310063		ENSG00000253846	0.998492	1		ENSG00000138834	1	1
ENSG00000145362	0.0435002	1		ENSG00000204642	1	1		ENSG00000139304	0.650952	1		ENSG00000186472	1	1		ENSG00000099622	1.61714e-05	0.321325		ENSG00000130589	0.998532	1		ENSG00000140534	1	1
ENSG00000132256	0.0507571	1		ENSG00000145191	1	1		ENSG00000162419	0.650952	1		ENSG00000079841	1	1		ENSG00000010438	1.91184e-05	0.379883		ENSG00000158683	0.998532	1		ENSG00000140743	1	1
ENSG00000165124	0.0507571	1		ENSG00000064666	1	1		ENSG00000254221	0.658769	1		ENSG00000151150	1	1		ENSG00000134871	1.91184e-05	0.379883		ENSG00000161204	0.998532	1		ENSG00000141510	1	1
ENSG00000042832	0.0513314	1		ENSG00000198482	1	1		ENSG00000107736	0.662301	1		ENSG00000167633	1	1		ENSG00000204956	1.93317e-05	0.38412		ENSG00000178031	0.998532	1		ENSG00000142449	1	1
ENSG00000048052	0.0552727	1		ENSG00000071242	1	1		ENSG00000106278	0.66862	1		ENSG00000172322	1	1		ENSG00000184956	2.10339e-05	0.417943		ENSG00000087116	0.998596	1		ENSG00000142512	1	1
ENSG00000155897	0.0552727	1		ENSG00000174501	1	1		ENSG00000086570	0.671074	1		ENSG00000075624	1	1		ENSG00000253767	2.10339e-05	0.417943		ENSG00000161021	0.998596	1		ENSG00000142765	1	1
ENSG00000187990	0.0552727	1		ENSG00000204525	1	1		ENSG00000253731	0.680572	1		ENSG00000107147	1	1		ENSG00000253731	2.16589e-05	0.430363		ENSG00000073910	0.998716	1		ENSG00000142798	1	1
ENSG00000107611	0.0555954	1		ENSG00000113205	1	1		ENSG00000158042	0.685761	1		ENSG00000154678	1	1		ENSG00000091656	2.35884e-05	0.468702		ENSG00000171346	0.998799	1		ENSG00000143061	1	1
ENSG00000099139	0.0589013	1		ENSG00000145113	1	1		ENSG00000162849	0.685761	1		ENSG00000156299	1	1		ENSG00000169894	2.35884e-05	0.468702		ENSG00000167548	0.998826	1		ENSG00000143341	1	1
ENSG00000147724	0.0589013	1		ENSG00000140534	1	1		ENSG00000166833	0.68728	1		ENSG00000166157	1	1		ENSG00000169876	2.43227e-05	0.483292		ENSG00000130702	0.999002	1		ENSG00000143631	1	1
ENSG00000110427	0.0642706	1		ENSG00000151240	1	1		ENSG00000166924	0.68728	1		ENSG00000140743	1	1		ENSG00000204577	2.43227e-05	0.483292		ENSG00000213931	0.999002	1		ENSG00000144406	1	1
ENSG00000071242	0.0651098	1		ENSG00000170175	1	1		ENSG00000253910	0.692569	1		ENSG00000029534	1	1		CATG00000106996	2.44584e-05	0.485989		ENSG00000164694	0.999046	1		ENSG00000145113	1	1
ENSG00000197409	0.0651098	1		ENSG00000120324	1	1		ENSG00000046889	0.704478	1		ENSG00000164199	1	1		ENSG00000103275	2.75744e-05	0.547904		ENSG00000225614	0.999064	1		ENSG00000145191	1	1
ENSG00000196126	0.0651791	1		ENSG00000157423	1	1		ENSG00000086289	0.733886	1		ENSG00000155093	1	1		ENSG00000107147	2.75744e-05	0.547904		ENSG00000253305	0.999397	1		ENSG00000149531	1	1
ENSG00000204632	0.0698412	1		ENSG00000008130	1	1		ENSG00000262209	0.747885	1		ENSG00000099139	1	1		ENSG00000182095	2.75744e-05	0.547904		ENSG00000048828	0.999404	1		ENSG00000154258	1	1
ENSG00000168702	0.0733421	1		ENSG00000174469	1	1		ENSG00000165323	0.748296	1		ENSG00000101680	1	1		ENSG00000182871	2.75744e-05	0.547904		ENSG00000151150	0.999404	1		ENSG00000154262	1	1
ENSG00000107147	0.0759493	1		ENSG00000164796	1	1		ENSG00000048828	0.763136	1		ENSG00000147485	1	1		ENSG00000168477	2.95948e-05	0.588049		ENSG00000165238	0.999404	1		ENSG00000154358	1	1
ENSG00000154678	0.0759493	1		ENSG00000211962	1	1		ENSG00000079841	0.763136	1		ENSG00000127191	1	1		ENSG00000090920	3.10231e-05	0.616429		ENSG00000132256	0.99953	1		ENSG00000155657	1	1
ENSG00000087116	0.0760518	1		ENSG00000215182	1	1		ENSG00000205038	0.763136	1		ENSG00000198538	1	1		ENSG00000180596	3.10231e-05	0.616429		ENSG00000179869	0.999543	1		ENSG00000156299	1	1
ENSG00000180596	0.0822657	1		ENSG00000116017	1	1		ENSG00000257335	0.772237	1		ENSG00000128731	1	1		ENSG00000262209	3.15825e-05	0.627545		ENSG00000036448	0.999631	1		ENSG00000157423	1	1
ENSG00000008130	0.0881262	1		ENSG00000239389	1	1		ENSG00000164199	0.772731	1		ENSG00000183091	1	1		ENSG00000170477	3.2369e-05	0.643172		ENSG00000155897	0.999631	1		ENSG00000161204	1	1
ENSG00000164741	0.0889032	1		ENSG00000227124	1	1		ENSG00000152926	0.774186	1		ENSG00000117983	1	1		ENSG00000183638	3.25842e-05	0.647448		ENSG00000171798	0.999638	1		ENSG00000162419	1	1
ENSG00000198010	0.0889032	1		ENSG00000211896	1	1		ENSG00000119523	0.7769	1		ENSG00000106460	1	1		ENSG00000113248	3.35895e-05	0.667424		ENSG00000196159	0.999642	1		ENSG00000162849	1	1
ENSG00000108018	0.0945937	1		ENSG00000154358	1	1		ENSG00000178031	0.7769	1		ENSG00000170927	1	1		ENSG00000249773	3.4833e-05	0.692132		ENSG00000145191	0.999703	1		ENSG00000163359	1	1
ENSG00000183230	0.0958631	1		ENSG00000234745	1	1		ENSG00000149256	0.786894	1		ENSG00000152926	1	1		ENSG00000146143	3.58323e-05	0.711987		ENSG00000268750	0.999709	1		ENSG00000163554	1	1
ENSG00000179344	0.115728	1		ENSG00000211899	1	1		ENSG00000171811	0.786894	1		ENSG00000183117	1	1		ENSG00000253953	3.72127e-05	0.739417		ENSG00000150760	0.99972	1		ENSG00000166157	1	1
ENSG00000145934	0.118676	1		CATG00000004565	1	1		ENSG00000139187	0.795038	1		ENSG00000257335	1	1		ENSG00000204983	4.36608e-05	0.867541		ENSG00000185274	0.99972	1		ENSG00000167384	1	1
ENSG00000188107	0.123348	1		ENSG00000204632	1	1		ENSG00000054654	0.802714	1		ENSG00000148334	1	1		ENSG00000128815	4.732e-05	0.940248		ENSG00000147724	0.999738	1		ENSG00000167554	1	1
CATG00000004187	0.13876	1		ENSG00000113248	1	1		ENSG00000152818	0.802714	1		ENSG00000169436	1	1		ENSG00000158683	4.87458e-05	0.968579		ENSG00000269476	0.999771	1		ENSG00000167633	1	1
ENSG00000102452	0.13876	1		ENSG00000211934	1	1		ENSG00000170486	0.808116	1		ENSG00000164309	1	1		ENSG00000253485	5.12097e-05	1		ENSG00000166924	0.999774	1		ENSG00000167658	1	1
ENSG00000143631	0.149939	1		ENSG00000149531	1	1		ENSG00000188107	0.810784	1		ENSG00000130226	1	1		ENSG00000058453	5.43262e-05	1		ENSG00000196565	0.999807	1		ENSG00000167766	1	1
ENSG00000185008	0.15352	1		ENSG00000164199	1	1		ENSG00000106571	0.819037	1		ENSG00000184347	1	1		ENSG00000126254	5.43262e-05	1		ENSG00000157764	0.999831	1		ENSG00000168488	1	1
ENSG00000034152	0.168737	1		ENSG00000127191	1	1		CATG00000106996	0.820558	1		CATG00000110062	1	1		ENSG00000155897	5.43262e-05	1		ENSG00000205038	0.999831	1		ENSG00000168702	1	1
ENSG00000164418	0.168737	1		ENSG00000111215	1	1		ENSG00000198947	0.820558	1		ENSG00000189056	1	1		ENSG00000196126	5.68281e-05	1		ENSG00000128815	0.999834	1		ENSG00000169855	1	1
ENSG00000005108	0.179382	1		ENSG00000146143	1	1		ENSG00000253485	0.823759	1		ENSG00000255168	1	1		ENSG00000253910	6.46958e-05	1		ENSG00000197479	0.999863	1		ENSG00000170175	1	1
ENSG00000086289	0.179382	1		ENSG00000211967	1	1		ENSG00000253846	0.826096	1		ENSG00000127603	1	1		ENSG00000173039	6.71314e-05	1		ENSG00000127191	0.999866	1		ENSG00000171346	1	1
ENSG00000124788	0.179382	1		ENSG00000129646	1	1		ENSG00000161328	0.82628	1		ENSG00000161021	1	1		CATG00000110062	7.44407e-05	1		ENSG00000186472	0.99989	1		ENSG00000171587	1	1
ENSG00000137766	0.179382	1		ENSG00000184185	1	1		ENSG00000135298	0.832378	1		ENSG00000255872	1	1		ENSG00000161328	7.44407e-05	1		ENSG00000107611	0.99989	1		ENSG00000174100	1	1
ENSG00000173597	0.190335	1		ENSG00000212127	1	1		ENSG00000196565	0.834892	1		ENSG00000151067	1	1		ENSG00000087116	8.2415e-05	1		ENSG00000120324	0.999893	1		ENSG00000174501	1	1
ENSG00000182141	0.224926	1		ENSG00000251664	1	1		ENSG00000146555	0.835637	1		ENSG00000204525	1	1		ENSG00000250120	8.24776e-05	1		ENSG00000261934	0.999922	1		ENSG00000175894	1	1
ENSG00000152818	0.236988	1		ENSG00000255622	1	1		ENSG00000087116	0.837239	1		ENSG00000211965	1	1		ENSG00000253537	9.96145e-05	1		ENSG00000132549	0.99996	1		ENSG00000178104	1	1
ENSG00000234745	0.237001	1		ENSG00000211973	1	1		ENSG00000029534	0.843589	1		ENSG00000211964	1	1		ENSG00000008130	0.000100555	1		ENSG00000148219	0.999965	1		ENSG00000179820	1	1
ENSG00000134539	0.249292	1		ENSG00000178209	1	1		ENSG00000116183	0.843589	1		ENSG00000134516	1	1		ENSG00000262576	0.000107523	1		ENSG00000239389	0.999969	1		ENSG00000179915	1	1
ENSG00000204525	0.249292	1		ENSG00000253305	1	1		ENSG00000155093	0.847663	1		ENSG00000143061	1	1		ENSG00000254221	0.000141144	1		ENSG00000120328	0.999969	1		ENSG00000180257	1	1
ENSG00000172322	0.261823	1		ENSG00000253846	1	1		ENSG00000002746	0.852607	1		ENSG00000151914	1	1		ENSG00000183020	0.000165042	1		ENSG00000148408	0.999981	1		ENSG00000181143	1	1
ENSG00000106278	0.261955	1		CATG00000081433	1	1		ENSG00000150893	0.864244	1		ENSG00000157423	1	1		ENSG00000203780	0.000210785	1		ENSG00000253767	0.999983	1		ENSG00000182141	1	1
ENSG00000187391	0.287501	1		ENSG00000010438	1	1		ENSG00000183230	0.864244	1		ENSG00000188818	1	1		ENSG00000099139	0.000218544	1		ENSG00000108018	0.999984	1		ENSG00000182871	1	1
ENSG00000188818	0.289568	1		ENSG00000055609	1	1		ENSG00000114841	0.873723	1		ENSG00000211956	1	1		ENSG00000130702	0.000229902	1		ENSG00000091656	0.999987	1		ENSG00000182986	1	1
ENSG00000112096	0.303665	1		ENSG00000081842	1	1		ENSG00000042832	0.884267	1		ENSG00000211968	1	1		ENSG00000196557	0.000272545	1		ENSG00000113212	0.999989	1		ENSG00000183091	1	1
ENSG00000205592	0.317927	1		ENSG00000081853	1	1		ENSG00000124721	0.892216	1		ENSG00000224373	1	1		CATG00000101330	0.000296248	1		ENSG00000065060	0.999991	1		ENSG00000184185	1	1
ENSG00000198502	0.32183	1		ENSG00000106278	1	1		ENSG00000118620	0.899881	1		ENSG00000152818	1	1		ENSG00000075624	0.000297718	1		ENSG00000204514	0.999992	1		ENSG00000185008	1	1
ENSG00000149256	0.340848	1		ENSG00000109536	1	1		ENSG00000149311	0.899881	1		ENSG00000204642	1	1		ENSG00000112096	0.000328832	1		ENSG00000253953	0.999993	1		ENSG00000187116	1	1
ENSG00000211967	0.347432	1		ENSG00000150275	1	1		ENSG00000164796	0.90101	1		ENSG00000205592	1	1		ENSG00000204961	0.000397529	1		ENSG00000121879	0.999993	1		ENSG00000187775	1	1
ENSG00000227124	0.347432	1		ENSG00000169894	1	1		ENSG00000112159	0.906419	1		ENSG00000184956	1	1		ENSG00000116017	0.000548422	1		ENSG00000106571	0.999994	1		ENSG00000189013	1	1
ENSG00000167633	0.36824	1		ENSG00000170631	1	1		ENSG00000198879	0.914916	1		ENSG00000128512	1	1		ENSG00000248333	0.00057671	1		ENSG00000178209	0.999996	1		ENSG00000196090	1	1
ENSG00000248333	0.390958	1		ENSG00000177239	1	1		ENSG00000221866	0.914916	1		ENSG00000206503	1	1		ENSG00000145113	0.000664112	1		ENSG00000171444	0.999997	1		ENSG00000196218	1	1
ENSG00000008128	0.395925	1		ENSG00000183020	1	1		ENSG00000143341	0.921682	1		ENSG00000010438	1	1		ENSG00000204962	0.000702072	1		ENSG00000154358	0.999998	1		ENSG00000196557	1	1
ENSG00000211976	0.409834	1		ENSG00000184956	1	1		ENSG00000154678	0.921682	1		ENSG00000177239	1	1		CATG00000081433	0.000831616	1		ENSG00000131018	0.999998	1		ENSG00000197937	1	1
ENSG00000205277	0.416201	1		ENSG00000184999	1	1		ENSG00000198010	0.933835	1		ENSG00000205277	1	1		ENSG00000178685	0.000857814	1		ENSG00000104447	0.999998	1		ENSG00000198216	1	1
ENSG00000149531	0.423764	1		ENSG00000188818	1	1		ENSG00000198286	0.933835	1		ENSG00000008130	1	1		ENSG00000064666	0.00105349	1		ENSG00000178685	0.999999	1		ENSG00000198464	1	1
ENSG00000211973	0.42613	1		ENSG00000196126	1	1		ENSG00000187240	0.936216	1		ENSG00000105877	1	1		ENSG00000179344	0.00121721	1		ENSG00000100285	0.999999	1		ENSG00000198482	1	1
ENSG00000177239	0.435389	1		ENSG00000198502	1	1		ENSG00000151150	0.944314	1		ENSG00000227124	1	1		ENSG00000228273	0.00131447	1		ENSG00000164418	1	1		ENSG00000198538	1	1
ENSG00000083067	0.463924	1		ENSG00000198788	1	1		ENSG00000189056	0.944314	1		ENSG00000112096	1	1		ENSG00000178209	0.00188929	1		ENSG00000002746	1	1		ENSG00000198597	1	1
ENSG00000206190	0.464923	1		ENSG00000203780	1	1		ENSG00000134982	0.956393	1		ENSG00000184185	1	1		ENSG00000100285	0.00201895	1		ENSG00000251664	1	1		ENSG00000198626	1	1
ENSG00000211896	0.465818	1		ENSG00000204956	1	1		ENSG00000173077	0.960987	1		ENSG00000204632	1	1		ENSG00000227124	0.00267773	1		ENSG00000253537	1	1		ENSG00000198947	1	1
ENSG00000169894	0.478559	1		ENSG00000204961	1	1		ENSG00000154114	0.961188	1		ENSG00000211962	1	1		ENSG00000255408	0.0027378	1		CATG00000101330	1	1		ENSG00000204514	1	1
ENSG00000211899	0.479001	1		ENSG00000204962	1	1		CATG00000108918	0.964757	1		ENSG00000234745	1	1		ENSG00000204963	0.00279391	1		ENSG00000112852	1	1		ENSG00000204577	1	1
ENSG00000211962	0.479607	1		ENSG00000204963	1	1		ENSG00000110427	0.964757	1		ENSG00000248333	1	1		ENSG00000198286	0.00280474	1		ENSG00000170631	1	1		ENSG00000204956	1	1
ENSG00000185274	0.495341	1		ENSG00000204965	1	1		ENSG00000254122	0.966824	1		CATG00000004565	1	1		ENSG00000134982	0.0029651	1		ENSG00000253731	1	1		ENSG00000204962	1	1
ENSG00000268797	0.495341	1		ENSG00000204967	1	1		ENSG00000167346	0.967519	1		ENSG00000008128	1	1		ENSG00000204969	0.00405268	1		ENSG00000255622	1	1		ENSG00000204963	1	1
ENSG00000211964	0.510866	1		ENSG00000204969	1	1		ENSG00000213931	0.968166	1		ENSG00000034152	1	1		ENSG00000177239	0.00506841	1		ENSG00000249158	1	1		ENSG00000204965	1	1
ENSG00000204983	0.526242	1		ENSG00000204970	1	1		ENSG00000187391	0.970401	1		ENSG00000055609	1	1		ENSG00000204970	0.00569056	1		ENSG00000262209	1	1		ENSG00000204967	1	1
ENSG00000189013	0.54145	1		ENSG00000206503	1	1		ENSG00000258864	0.97086	1		ENSG00000109536	1	1		ENSG00000081842	0.00624429	1		ENSG00000250120	1	1		ENSG00000204969	1	1
ENSG00000235531	0.54145	1		ENSG00000211964	1	1		ENSG00000169876	0.970881	1		ENSG00000111215	1	1		ENSG00000117983	0.00626827	1		ENSG00000113205	1	1		ENSG00000204970	1	1
ENSG00000211956	0.556473	1		ENSG00000211965	1	1		ENSG00000147485	0.97305	1		ENSG00000146143	1	1		ENSG00000258864	0.00673695	1		ENSG00000113248	1	1		ENSG00000225614	1	1
ENSG00000211968	0.556473	1		ENSG00000211968	1	1		ENSG00000164418	0.973747	1		ENSG00000149531	1	1		ENSG00000171798	0.00752502	1		ENSG00000253485	1	1		ENSG00000227124	1	1
CATG00000004565	0.565459	1		ENSG00000211976	1	1		ENSG00000182348	0.973747	1		ENSG00000150275	1	1		ENSG00000133703	0.00763682	1		ENSG00000253910	1	1		ENSG00000239998	1	1
ENSG00000204642	0.571295	1		ENSG00000224373	1	1		ENSG00000198597	0.973747	1		ENSG00000169894	1	1		ENSG00000204965	0.00873551	1		ENSG00000204961	1	1		ENSG00000244482	1	1
ENSG00000211934	0.579248	1		ENSG00000228273	1	1		ENSG00000133805	0.976242	1		ENSG00000174501	1	1		ENSG00000149531	0.0101821	1		ENSG00000204962	1	1		ENSG00000250349	1	1
ENSG00000174501	0.585901	1		ENSG00000232216	1	1		ENSG00000164741	0.976242	1		ENSG00000178104	1	1		ENSG00000204967	0.0108361	1		ENSG00000262576	1	1		ENSG00000253485	1	1
ENSG00000211965	0.585901	1		ENSG00000249158	1	1		ENSG00000165124	0.982477	1		ENSG00000179344	1	1		ENSG00000155657	0.0120397	1		ENSG00000254221	1	1		ENSG00000253537	1	1
ENSG00000010438	0.609726	1		ENSG00000250120	1	1		ENSG00000048052	0.984193	1		ENSG00000183020	1	1		ENSG00000198788	0.0122606	1		ENSG00000254245	1	1		ENSG00000253731	1	1
ENSG00000256771	0.653891	1		ENSG00000253159	1	1		ENSG00000170927	0.984908	1		ENSG00000196126	1	1		ENSG00000198502	0.0127679	1		ENSG00000081853	1	1		ENSG00000253767	1	1
ENSG00000109536	0.682035	1		ENSG00000253485	1	1		ENSG00000176406	0.987167	1		ENSG00000198502	1	1		ENSG00000109536	0.0150043	1		ENSG00000204956	1	1		ENSG00000253910	1	1
ENSG00000232216	0.705704	1		ENSG00000253537	1	1		ENSG00000147724	0.98886	1		ENSG00000198788	1	1		ENSG00000034152	0.0152221	1		ENSG00000204963	1	1		ENSG00000254221	1	1
ENSG00000224373	0.732819	1		ENSG00000253731	1	1		ENSG00000186081	0.990045	1		ENSG00000203780	1	1		ENSG00000165238	0.0183106	1		CATG00000081433	1	1		ENSG00000254245	1	1
ENSG00000133703	0.761423	1		ENSG00000253767	1	1		ENSG00000144406	0.991618	1		ENSG00000204983	1	1		ENSG00000130589	0.01943	1		ENSG00000081842	1	1		ENSG00000255168	1	1
ENSG00000166157	0.818962	1		ENSG00000253873	1	1		ENSG00000083067	0.992068	1		ENSG00000211896	1	1		ENSG00000204642	0.0218088	1		ENSG00000133703	1	1		ENSG00000255408	1	1
ENSG00000182348	0.828551	1		ENSG00000253910	1	1		ENSG00000137766	0.993697	1		ENSG00000211899	1	1		ENSG00000204525	0.02307	1		ENSG00000134982	1	1		ENSG00000256771	1	1
ENSG00000203780	0.866433	1		ENSG00000253953	1	1		ENSG00000218336	0.993697	1		ENSG00000211934	1	1		ENSG00000103326	0.0301267	1		ENSG00000141510	1	1		ENSG00000258864	1	1
ENSG00000146143	0.904209	1		ENSG00000254122	1	1		ENSG00000128512	0.994387	1		ENSG00000211967	1	1		ENSG00000165233	0.033314	1		ENSG00000155657	1	1		ENSG00000262209	1	1
ENSG00000135298	0.928883	1		ENSG00000254221	1	1		ENSG00000145934	0.996051	1		ENSG00000211973	1	1		ENSG00000234745	0.038503	1		ENSG00000204965	1	1		ENSG00000262302	1	1
ENSG00000215182	0.973908	1		ENSG00000254245	1	1		ENSG00000148219	0.997551	1		ENSG00000211976	1	1		CATG00000004565	0.040344	1		ENSG00000204967	1	1		ENSG00000262576	1	1
ENSG00000228273	0.979202	1		ENSG00000255408	1	1		ENSG00000253873	0.999194	1		ENSG00000212127	1	1		ENSG00000204632	0.040344	1		ENSG00000204969	1	1		ENSG00000268750	1	1
ENSG00000141510	0.99949	1		ENSG00000261934	1	1		ENSG00000151240	0.99967	1		ENSG00000215182	1	1		ENSG00000142798	0.0576265	1		ENSG00000204970	1	1		ENSG00000268797	1	1
ENSG00000258864	0.999654	1		ENSG00000262209	1	1		ENSG00000174100	0.999875	1		ENSG00000228273	1	1		ENSG00000124788	0.069726	1		ENSG00000255408	1	1		ENSG00000269476	1	1
ENSG00000134982	0.999919	1		ENSG00000262576	1	1		ENSG00000253159	0.999875	1		ENSG00000232216	1	1		ENSG00000141510	0.69752	1		ENSG00000258864	1	1		ENSG00000269699	1	1

## Sheet: S6_common genes_different motif
Gene_id	Gene name	SC1-motif	Frequency in SC1	SC2-motif	Frequency in SC2	SC3-motif	Frequency in SC3	SC4-motif	Frequency in SC4	SC5-motif	Frequency in SC5	SC6-motif	Frequency in SC6	SC7-motif	Frequency in SC7
ENSG00000121410	A1BG	CT-G.G	0.285714	CA-C.T	0.375	CA-A.T	0.214286	CT-T.G	0.263158	CT-T.G	0.351351	CT-G.T	0.227273	CA-A.C	0
ENSG00000121410	A1BG	TA-A.G	0.107143	CA-A.G	0	CA-A.C	0	CA-A.C	0	CA-A.A	0	CT-T.G	0.136364	CA-C.A	0
ENSG00000121410	A1BG	CA-C.A	0.107143	CA-A.C	0	CA-A.A	0	CA-A.A	0	CT-C.G	0.0810811	CA-A.T	0.136364	CA-A.T	0
ENSG00000121410	A1BG	CT-T.G	0.214286	CA-A.A	0	CA-G.G	0.214286	CT-G.C	0.157895	CT-G.T	0.135135	TG-G.G	0.227273	CA-A.G	0
ENSG00000121410	A1BG	CT-G.A	0.285714	CT-C.G	0.625	CT-G.G	0.571429	CT-G.G	0.578947	CT-G.G	0.432432	CT-G.G	0.272727	CA-A.A	0
ENSG00000268895	A1BG-AS1	CT-G.G	0.25	CT-C.G	0.5	CA-A.T	0.233333	CT-G.C	0.2	CT-T.G	0.333333	CA-A.T	0.166667	CA-A.C	0
ENSG00000268895	A1BG-AS1	CT-T.G	0.25	CA-A.A	0	CA-G.G	0.233333	CT-T.G	0.2	CT-C.G	0.111111	CT-G.T	0.166667	CA-A.G	0
ENSG00000268895	A1BG-AS1	TA-A.G	0.125	CA-A.G	0	CA-A.A	0	CA-A.C	0	CA-A.A	0	TG-G.G	0.166667	CA-C.A	0
ENSG00000268895	A1BG-AS1	CA-C.A	0.125	CA-A.C	0	CG-G.A	0.0666667	CA-A.A	0	CT-G.T	0.111111	CT-T.G	0.166667	CA-A.T	0
ENSG00000268895	A1BG-AS1	CT-G.A	0.25	CA-C.T	0.5	CT-G.G	0.466667	CT-G.G	0.6	CT-G.G	0.444444	CT-G.G	0.333333	CA-A.A	0
ENSG00000148584	A1CF	CA-A.T	0	CA-C.A	0	CA-A.G	0	CA-A.T	0	CT-G.G	0.0873786	CA-A.A	0	CA-A.T	0
ENSG00000148584	A1CF	CA-C.G	1	CA-A.A	0	CT-G.A	0.529412	CT-T.G	1	CT-T.G	0.398058	CT-G.T	0.272727	TA-T.A	1
ENSG00000148584	A1CF	CA-A.A	0	CA-A.C	0	CT-C.A	0.470588	CA-A.A	0	CA-T.T	0.165049	CA-T.C	0.242424	CA-A.A	0
ENSG00000148584	A1CF	CA-A.G	0	CA-A.T	0	CA-A.C	0	CA-A.G	0	CT-C.G	0.0873786	TC-C.T	0.242424	CA-A.G	0
ENSG00000148584	A1CF	CA-A.C	0	CA-A.G	0	CA-A.A	0	CA-A.C	0	CA-C.T	0.0873786	CT-T.T	0.242424	CA-A.C	0
ENSG00000175899	A2M	TC-T.T	0.128205	CA-G.T	0.111111	CA-A.C	0	CA-A.A	0	TC-A.T	0.0591716	CT-A.A	0.0909091	CA-A.C	0
ENSG00000175899	A2M	CT-A.T	0.128205	CA-G.A	0.138889	TC-G.A	0.333333	CT-C.G	0.25	CT-T.G	0.153846	CA-C.C	0.0909091	CA-A.T	0.285714
ENSG00000175899	A2M	TC-G.A	0.128205	CT-G.C	0.138889	CA-A.A	0	CT-T.G	0.25	CA-C.T	0.0591716	CA-T.T	0.0909091	CA-A.A	0
ENSG00000175899	A2M	CT-G.G	0.128205	CA-T.C	0.138889	TC-T.T	0.333333	CT-G.G	0.25	CT-G.T	0.142012	CA-C.G	0.0909091	TA-T.T	0.285714
ENSG00000175899	A2M	TA-T.T	0.153846	CT-T.G	0.25	CT-G.G	0.333333	CA-C.T	0.25	CA-T.T	0.242604	CT-G.G	0.181818	TG-G.T	0.428571
ENSG00000245105	A2M-AS1	TG-C.T	0.5	CA-A.C	0	CA-A.C	0	CA-A.C	0	CT-G.T	0.333333	CA-A.A	0	CA-A.C	0
ENSG00000245105	A2M-AS1	CT-A.T	0.5	CA-A.A	0	CA-A.A	0	CA-A.A	0	CA-T.T	0.333333	CA-T.T	1	CA-A.A	0
ENSG00000245105	A2M-AS1	CA-A.A	0	CA-A.G	0	CA-A.G	0	CA-A.G	0	CT-A.T	0.166667	CA-A.C	0	CA-A.G	0
ENSG00000245105	A2M-AS1	CA-A.C	0	CA-A.T	0	CA-A.T	0	CA-A.T	0	TG-C.T	0.166667	CA-A.G	0	CA-A.T	0
ENSG00000245105	A2M-AS1	CA-A.G	0	CA-C.A	0	CA-C.A	0	CA-C.A	0	CA-A.A	0	CA-A.T	0	CA-C.A	0
ENSG00000166535	A2ML1	CA-C.T	0.291667	TC-T.A	0.4	CT-C.G	0.444444	CT-A.A	0.230769	CA-T.T	0.136364	CA-T.T	0.145833	CG-A.T	0.333333
ENSG00000166535	A2ML1	CT-G.C	0.166667	CT-G.G	0.333333	CT-G.G	0.222222	CT-T.A	0.230769	CT-T.G	0.136364	CT-A.G	0.125	CT-G.A	0.333333
ENSG00000166535	A2ML1	CT-A.C	0.125	CA-A.A	0	CA-A.A	0	TA-A.G	0.115385	CA-A.T	0.0606061	CA-A.A	0.104167	CA-A.C	0
ENSG00000166535	A2ML1	CA-C.G	0.125	CT-T.C	0.133333	TG-T.C	0.222222	CT-T.G	0.230769	TG-T.T	0.106061	TA-G.C	0.125	TA-C.A	0.333333
ENSG00000166535	A2ML1	CA-G.T	0.125	TA-T.T	0.133333	CG-C.T	0.111111	CT-A.G	0.192308	CA-T.A	0.0681818	TC-A.A	0.125	CA-A.A	0
ENSG00000256661	A2ML1-AS1	CA-A.C	0.5	CT-T.C	1	CA-A.A	0	CT-A.G	0.5	CA-T.T	0.25	CA-A.A	0.2	CT-T.T	0.133333
ENSG00000256661	A2ML1-AS1	CA-A.A	0	CA-A.C	0	CA-A.G	0	CA-A.A	0	CA-T.A	0.125	CT-A.A	0.2	TC-C.A	0.1
ENSG00000256661	A2ML1-AS1	CA-A.T	0	CA-A.T	0	CA-C.A	0	CA-A.G	0	CT-T.T	0.125	TC-G.A	0.2	CT-A.A	0.0666667
ENSG00000256661	A2ML1-AS1	CA-A.G	0	CA-A.G	0	CA-A.T	0	CA-A.C	0	CT-T.G	0.125	TA-A.C	0.2	CG-G.A	0.0666667
ENSG00000256661	A2ML1-AS1	TC-G.T	0.5	CA-A.A	0	CA-A.C	0	CT-G.G	0.5	CA-C.T	0.125	CA-T.T	0.2	TC-C.G	0.133333
ENSG00000256904	A2ML1-AS2	CA-A.T	0	CA-A.G	0	CA-A.T	0	CA-A.T	0	CT-T.G	0.2	CA-A.C	0	CA-A.T	0
ENSG00000256904	A2ML1-AS2	CA-A.G	0	CA-A.C	0	CA-A.G	0	CA-A.G	0	CA-T.A	0.2	CA-A.A	0	CA-A.G	0
ENSG00000256904	A2ML1-AS2	CA-A.C	0	CA-A.A	0	CA-A.C	0	CA-A.C	0	CA-C.T	0.2	TC-G.A	0.5	CA-A.C	0
ENSG00000256904	A2ML1-AS2	CA-C.A	0	CA-A.T	0	CA-C.A	0	CA-C.A	0	CA-A.A	0	CA-A.G	0	CA-C.A	0
ENSG00000256904	A2ML1-AS2	CA-A.A	0	CT-T.C	1	CA-A.A	0	CA-A.A	0	CA-T.T	0.4	CA-T.T	0.5	CA-A.A	0
ENSG00000256069	A2MP1	CA-A.A	0	CA-A.A	0	CA-A.A	0	CA-A.A	0	CA-T.A	1	CA-A.A	1	CG-C.A	0.125
ENSG00000256069	A2MP1	CA-A.T	0	CA-A.T	0	CA-A.T	0	CA-A.T	0	CA-A.G	0	CA-A.T	0	CT-G.G	0.125
ENSG00000256069	A2MP1	CA-C.A	0	CA-C.A	0	CA-C.A	0	CA-C.A	0	CA-A.T	0	CA-C.A	0	TA-A.A	0.125
ENSG00000256069	A2MP1	CA-A.C	0	CA-A.C	0	CA-A.C	0	CA-A.C	0	CA-A.A	0	CA-A.C	0	CG-G.A	0.125
ENSG00000256069	A2MP1	CA-A.G	0	CA-A.G	0	CA-A.G	0	CA-A.G	0	CA-A.C	0	CA-A.G	0	CT-C.T	0.125
ENSG00000184389	A3GALT2	CA-A.T	0	CA-A.T	0	CA-A.T	0	CA-A.T	0	CA-A.G	0	CA-A.A	0	CA-A.T	0
ENSG00000184389	A3GALT2	CA-A.A	0	CA-A.A	0	CA-A.A	0	CA-A.A	0	TG-T.C	1	CT-G.C	0.571429	CA-A.A	0
ENSG00000184389	A3GALT2	CA-A.C	0	CA-A.C	0	CA-A.C	0	CA-A.C	0	CA-A.A	0	TC-C.G	0.285714	CA-A.C	0
ENSG00000184389	A3GALT2	CA-C.A	0	CA-C.A	0	CA-C.A	0	CA-C.A	0	CA-A.T	0	CA-A.C	0	CA-C.A	0
ENSG00000184389	A3GALT2	CA-A.G	0	CA-A.G	0	CA-A.G	0	CA-A.G	0	CA-A.C	0	CT-A.G	0.142857	CA-A.G	0
ENSG00000128274	A4GALT	CA-A.C	0	CA-A.G	0	CA-A.C	0	CT-G.G	0.333333	CT-T.G	0.333333	CA-A.A	0	CA-A.G	0
ENSG00000128274	A4GALT	CA-A.T	0	CA-C.A	0	CA-A.T	0	CA-A.C	0	CA-A.C	0	CA-A.G	0	CA-C.A	0
ENSG00000128274	A4GALT	CA-A.G	0	CA-A.T	0	CA-A.G	0	CA-A.A	0	CA-A.A	0	CA-A.C	0	CA-A.T	0
ENSG00000128274	A4GALT	CA-A.A	0	CA-A.C	0	CA-A.A	0	CT-A.G	0.333333	CT-G.G	0.333333	TC-A.G	0.5	CA-A.C	0
ENSG00000128274	A4GALT	CT-A.G	1	CA-A.A	0	CA-C.T	1	CG-A.T	0.333333	CT-A.G	0.333333	CT-A.G	0.5	CA-A.A	0
ENSG00000118017	A4GNT	CA-A.T	0	CA-C.A	0	CA-A.C	0	CA-C.A	0	CA-A.C	0	CA-A.G	0	CA-C.A	0
ENSG00000118017	A4GNT	CA-A.C	0	CA-A.G	0	TC-G.T	0.333333	CA-A.G	0	TC-G.C	0.25	CA-A.A	0	CA-A.G	0
ENSG00000118017	A4GNT	CA-A.A	0	CA-A.C	0	CT-G.A	0.333333	CA-A.C	0	TC-C.T	0.25	CT-G.G	0.5	CA-A.C	0
ENSG00000118017	A4GNT	CT-C.G	1	CA-A.A	0	CA-T.T	0.333333	CA-A.A	0	CA-T.T	0.5	CT-A.G	0.5	CA-A.A	0
ENSG00000118017	A4GNT	CA-A.G	0	CA-A.T	0	CA-A.A	0	CA-A.T	0	CA-A.A	0	CA-A.C	0	CA-A.T	0
ENSG00000094914	AAAS	CT-A.C	0.0731707	CA-C.A	0	CA-A.G	0	CA-A.A	0	CA-A.C	0	CA-A.C	0	CA-A.T	0
ENSG00000094914	AAAS	CA-G.A	0.0731707	CA-A.G	0	CA-A.A	0	CT-A.C	0.09375	CT-T.T	0.157895	CT-G.G	0.0833333	CA-A.C	0
ENSG00000094914	AAAS	TC-A.G	0.317073	CA-A.C	0	TC-G.A	0.419355	TA-C.G	0.40625	CT-C.C	0.157895	CT-A.G	0.361111	CA-A.A	0
ENSG00000094914	AAAS	CA-T.C	0.0731707	CA-A.T	0	CA-A.C	0	CT-A.T	0.09375	CA-A.A	0	CA-A.A	0	CA-A.G	0
ENSG00000094914	AAAS	TA-G.C	0.317073	CA-A.A	0	CT-A.A	0.580645	CG-G.C	0.40625	TA-T.T	0.684211	CT-T.G	0.555556	TA-A.C	1
ENSG00000081760	AACS	TC-G.G	0.133333	CA-C.A	0	CA-C.A	0	CA-A.T	0	CA-A.C	0	CA-C.A	0	CA-A.A	0
ENSG00000081760	AACS	TC-T.C	0.233333	CA-A.A	0	CA-A.A	0	CT-C.G	1	CT-G.C	0.551724	CA-A.A	0	CG-C.A	0.321429
ENSG00000081760	AACS	TC-G.T	0.2	CA-A.T	0	CA-A.T	0	CA-A.G	0	CA-A.A	0	CA-A.T	0	TC-A.C	0.178571
ENSG00000081760	AACS	TC-T.T	0.233333	CA-A.C	0	CA-A.C	0	CA-A.A	0	CT-T.C	0.310345	CA-A.C	0	TG-T.T	0.285714
ENSG00000081760	AACS	CT-A.G	0.2	CA-A.G	0	CA-A.G	0	CA-A.C	0	CA-A.T	0.137931	CA-A.G	0	TC-C.G	0.214286
ENSG00000250420	AACSP1	CA-A.T	0	CA-A.T	0	CA-A.G	0	CA-A.T	0	CA-A.C	0	CA-A.C	0	CT-C.T	0.0731707
ENSG00000250420	AACSP1	CA-A.C	0	CA-A.C	0	CA-A.A	0	CA-A.C	0	CT-C.G	0.5	TC-T.C	0.5	CT-A.G	0.219512
ENSG00000250420	AACSP1	CA-A.A	0	CA-A.A	0	CA-G.T	1	CA-A.A	0	CA-A.T	0.5	TC-G.G	0.5	CT-C.G	0.268293
ENSG00000250420	AACSP1	CA-C.A	0	CA-C.A	0	CA-A.T	0	CA-C.A	0	CA-A.G	0	CA-A.G	0	CT-T.G	0.0731707
ENSG00000250420	AACSP1	CA-A.G	0	CA-A.G	0	CA-A.C	0	CA-A.G	0	CA-A.A	0	CA-A.A	0	CT-A.T	0.097561
ENSG00000114771	AADAC	CA-A.A	0	CA-A.C	0	CA-A.G	0	CA-A.T	0	CT-T.T	0.2	CA-A.G	0	CA-A.T	0
ENSG00000114771	AADAC	CA-A.C	0	CA-A.G	0	CA-A.T	0	CA-C.A	0	CA-A.A	0	CA-A.T	0	CA-C.A	0
ENSG00000114771	AADAC	TC-A.A	0.333333	CA-A.A	0	CA-A.C	0	CA-A.G	0	CA-T.T	0.2	CA-A.C	0	CA-A.G	0
ENSG00000114771	AADAC	CT-G.C	0.333333	TA-A.T	0.5	CT-A.A	1	CA-A.A	0	TG-T.T	0.4	CT-A.A	1	CA-A.A	0
ENSG00000114771	AADAC	CT-T.T	0.333333	TG-A.A	0.5	CA-A.A	0	CA-A.C	0	CA-T.A	0.2	CA-A.A	0	CA-A.C	0
ENSG00000197953	AADACL2	CA-A.G	0	CA-C.A	0	CA-C.A	0	CA-A.T	0	CA-A.C	0	CA-A.C	0	CA-C.A	0
ENSG00000197953	AADACL2	CT-T.G	0.5	CA-A.A	0	CA-A.A	0	TA-A.A	1	CA-T.A	0.333333	CT-C.C	0.333333	CA-A.A	0
ENSG00000197953	AADACL2	CA-A.A	0	CA-A.G	0	CA-A.G	0	CA-A.C	0	TC-G.T	0.333333	TC-A.A	0.333333	CA-A.G	0
ENSG00000197953	AADACL2	TC-G.A	0.5	CA-A.C	0	CA-A.C	0	CA-A.A	0	TC-A.C	0.333333	CT-C.G	0.333333	CA-A.C	0
ENSG00000197953	AADACL2	CA-A.C	0	CA-A.T	0	CA-A.T	0	CA-A.G	0	CA-A.A	0	CA-A.A	0	CA-A.T	0
ENSG00000188984	AADACL3	CA-A.A	0	CA-A.G	0	CA-A.C	0	CA-A.C	0	CT-T.C	0.166667	CA-A.G	0	CA-A.G	0
ENSG00000188984	AADACL3	CT-C.G	0.666667	CA-A.A	0	CT-C.G	1	CT-A.G	1	CA-T.A	0.166667	CA-A.A	0	CA-A.A	0
ENSG00000188984	AADACL3	CT-T.G	0.333333	CA-A.C	0	CA-A.A	0	CA-A.A	0	CA-T.T	0.166667	CA-A.C	0	CA-A.C	0
ENSG00000188984	AADACL3	CA-A.G	0	CA-C.A	0	CA-A.T	0	CA-A.T	0	TG-G.G	0.166667	CA-C.A	0	CA-C.A	0
ENSG00000188984	AADACL3	CA-A.C	0	CA-A.T	0	CA-A.G	0	CA-A.G	0	TG-C.T	0.166667	CA-A.T	0	CA-A.T	0
ENSG00000204518	AADACL4	TC-A.G	0.142857	CA-A.C	0	CA-A.A	0	CA-A.G	0	CT-G.G	0.2	CA-A.G	0	CA-A.G	0
ENSG00000204518	AADACL4	CA-A.C	0	CA-A.T	0	CA-A.G	0	CA-C.A	0	TG-C.T	0.2	CA-C.A	0	CA-C.A	0
ENSG00000204518	AADACL4	CT-G.G	0.285714	CA-A.A	0	TA-A.G	0.5	CA-A.A	0	CT-G.C	0.2	CA-A.C	0	CA-A.C	0
ENSG00000204518	AADACL4	CA-A.A	0	CA-A.G	0	CA-A.C	0	CA-A.T	0	TC-A.A	0.2	CA-A.T	0	CA-A.T	0
ENSG00000204518	AADACL4	CT-A.G	0.571429	CT-A.G	1	CT-C.G	0.5	CA-A.C	1	CT-C.G	0.2	CA-A.A	0	CA-A.A	0
ENSG00000109576	AADAT	CT-A.G	1	CT-T.T	1	TC-T.C	0.571429	CA-A.A	0	TG-T.C	0.4	TC-A.A	1	CT-A.C	0.5
ENSG00000109576	AADAT	CA-A.C	0	CA-A.C	0	CA-A.A	0	CA-A.G	0	CA-T.T	0.2	CA-A.C	0	CA-A.A	0
ENSG00000109576	AADAT	CA-A.G	0	CA-A.G	0	CA-A.C	0	CA-A.T	0	CA-A.A	0	CA-A.G	0	CA-A.C	0
ENSG00000109576	AADAT	CA-A.A	0	CA-A.A	0	CA-T.T	0.428571	CA-A.C	0	TG-T.T	0.4	CA-A.A	0	TA-G.T	0.5
ENSG00000109576	AADAT	CA-A.T	0	CA-A.T	0	CA-A.G	0	CA-C.A	0	CA-A.C	0	CA-A.T	0	CA-A.G	0
ENSG00000158122	AAED1	CA-A.A	0	CA-A.A	0	CA-A.A	0	CA-A.C	0	CA-A.C	0	CA-A.A	0	CA-A.C	0
ENSG00000158122	AAED1	CA-C.T	1	CT-A.A	1	TG-T.T	1	CA-A.A	0	CA-A.A	0	CT-A.C	1	CA-A.A	0
ENSG00000158122	AAED1	CA-A.G	0	CA-A.G	0	CA-A.G	0	CA-A.T	0	CA-A.T	0	CA-A.G	0	CA-A.T	0
ENSG00000158122	AAED1	CA-A.T	0	CA-A.T	0	CA-A.T	0	CA-C.A	0	CA-C.A	0	CA-A.T	0	CA-C.A	0
ENSG00000158122	AAED1	CA-A.C	0	CA-A.C	0	CA-A.C	0	CA-A.G	0	CA-A.G	0	CA-A.C	0	CA-A.G	0
ENSG00000103591	AAGAB	CA-A.A	0	CT-T.C	0.5	CA-A.A	0	CA-A.A	0	CT-G.G	0.272727	CT-A.C	0.5	CA-A.A	0
ENSG00000103591	AAGAB	CA-A.T	0	CA-A.C	0	CA-A.T	0	CA-A.T	0	CA-T.T	0.181818	CA-A.C	0	CA-A.T	0
ENSG00000103591	AAGAB	CA-A.G	0	CA-A.A	0	CA-A.G	0	CA-A.G	0	TG-T.T	0.272727	CA-A.A	0	CA-A.G	0
ENSG00000103591	AAGAB	CA-C.A	0	CA-A.G	0	CA-C.A	0	CA-C.A	0	CA-A.A	0	CA-A.G	0	CA-C.A	0
ENSG00000103591	AAGAB	CA-A.C	0	CT-T.G	0.5	CA-A.C	0	CA-A.C	0	CT-G.T	0.272727	TC-A.G	0.5	CA-A.C	0
ENSG00000115977	AAK1	CA-C.C	0.142857	CA-A.C	0	CA-A.G	0	CA-A.C	0	CG-A.T	0.0769231	TC-C.C	0.166667	CA-A.G	0
ENSG00000115977	AAK1	CT-G.C	0.380952	TC-C.T	1	CA-A.A	0	TC-G.T	1	TG-T.T	0.153846	CT-G.T	0.291667	CA-A.A	0
ENSG00000115977	AAK1	CT-T.T	0.142857	CA-A.G	0	CA-A.T	0	CA-A.G	0	CT-A.G	0.0769231	CG-G.T	0.125	CA-A.T	0
ENSG00000115977	AAK1	CA-A.A	0	CA-A.T	0	CA-C.A	0	CA-A.T	0	CT-T.G	0.0769231	CT-T.T	0.125	CA-C.A	0
ENSG00000115977	AAK1	CT-G.G	0.333333	CA-A.A	0	CA-A.C	0	CA-A.A	0	CA-T.T	0.0961538	TC-T.T	0.291667	CA-A.C	0
ENSG00000087884	AAMDC	CT-G.C	0.393939	CA-A.A	0	CT-A.C	0.615385	CT-G.T	0.909091	CA-T.T	0.65	CA-C.T	0.5	TC-A.G	0.25641
ENSG00000087884	AAMDC	CT-A.A	0.30303	CA-A.C	0	CG-T.G	0.384615	CT-C.G	0.0909091	TC-C.T	0.25	TC-A.A	0.5	CG-A.A	0.128205
ENSG00000087884	AAMDC	TC-G.G	0.151515	CA-A.T	0	CA-A.C	0	CA-A.C	0	TG-A.T	0.05	CA-A.C	0	TA-A.T	0.128205
ENSG00000087884	AAMDC	CA-A.A	0	CA-C.A	0	CA-A.G	0	CA-A.G	0	CA-A.A	0	CA-A.G	0	TA-T.T	0.128205
ENSG00000087884	AAMDC	CT-T.G	0.151515	CA-A.G	0	CA-A.A	0	CA-A.A	0	CT-A.A	0.05	CA-A.A	0	TA-A.A	0.128205
ENSG00000127837	AAMP	CA-A.A	0	CA-A.G	0	CA-A.A	0	CA-A.T	0	CA-A.A	0	CA-A.C	0	CA-A.T	0
ENSG00000127837	AAMP	CA-C.C	0.2	CA-A.C	0	TC-G.A	0.333333	CA-A.G	0	CA-T.T	0.259259	CA-A.A	0	CA-A.G	0
ENSG00000127837	AAMP	CA-A.C	0	CA-A.T	0	CA-A.C	0	CA-C.A	0	CA-A.C	0	CA-A.G	0	CA-C.A	0
ENSG00000127837	AAMP	CT-G.C	0.4	CA-A.A	0	CT-T.G	0.333333	CA-A.C	0	TC-C.T	0.37037	TA-G.T	0.411765	CA-A.C	0
ENSG00000127837	AAMP	CT-C.G	0.4	CT-C.C	1	CG-T.C	0.333333	CA-A.A	0	CT-G.G	0.37037	CT-T.A	0.588235	CA-A.A	0
ENSG00000129673	AANAT	CT-C.G	0.25	CA-A.C	0	CA-A.C	0	CA-A.C	0	CT-G.G	0.333333	CA-A.A	0	CA-A.C	0
ENSG00000129673	AANAT	CT-A.T	0.25	CA-A.A	0	CA-A.A	0	CA-A.A	0	CA-T.T	0.333333	CT-A.G	1	CA-A.A	0
ENSG00000129673	AANAT	CA-A.A	0	CA-C.A	0	CA-C.A	0	CA-C.A	0	CA-A.C	0	CA-A.T	0	CA-C.A	0
ENSG00000129673	AANAT	CT-G.T	0.25	CA-A.T	0	CA-A.T	0	CA-A.T	0	CA-A.A	0	CA-A.G	0	CA-A.T	0
ENSG00000129673	AANAT	CT-G.A	0.25	CA-A.G	0	CA-A.G	0	CA-A.G	0	CT-T.G	0.333333	CA-A.C	0	CA-A.G	0
ENSG00000131043	AAR2	TC-C.G	0.5	CA-A.C	0	CA-A.C	0	CA-A.A	0	CA-A.A	0	CT-G.G	0.428571	CA-A.C	0
ENSG00000131043	AAR2	CT-A.G	0.5	CA-A.A	0	CA-A.A	0	CG-T.C	1	TG-G.T	1	CT-G.C	0.428571	CA-A.A	0
ENSG00000131043	AAR2	CA-A.C	0	CA-A.T	0	CA-A.T	0	CA-A.G	0	CA-A.G	0	CA-A.A	0	CA-A.T	0
ENSG00000131043	AAR2	CA-A.G	0	CA-C.A	0	CA-C.A	0	CA-A.T	0	CA-A.T	0	CA-A.C	0	CA-C.A	0
ENSG00000131043	AAR2	CA-A.A	0	CA-A.G	0	CA-A.G	0	CA-A.C	0	CA-A.C	0	CA-A.T	0.142857	CA-A.G	0
ENSG00000205002	AARD	CT-G.G	0.75	CA-A.A	0	CA-A.A	0	CT-A.G	1	CA-T.T	0.333333	CT-T.G	1	CT-A.G	0.5
ENSG00000205002	AARD	CT-C.G	0.25	CA-A.C	0	CA-A.C	0	CA-A.A	0	CT-T.C	0.333333	CA-A.A	0	TC-T.A	0.5
ENSG00000205002	AARD	CA-A.C	0	CA-A.T	0	CA-A.T	0	CA-A.G	0	CA-A.A	0	CA-A.G	0	CA-A.C	0
ENSG00000205002	AARD	CA-A.G	0	CA-C.A	0	CA-C.A	0	CA-A.T	0	CA-A.C	0	CA-A.T	0	CA-A.G	0
ENSG00000205002	AARD	CA-A.A	0	CA-A.G	0	CA-A.G	0	CA-A.C	0	CT-T.G	0.333333	CA-A.C	0	CA-A.A	0
ENSG00000090861	AARS	CT-A.G	0.230769	CA-A.G	0	CA-A.G	0	CA-A.G	0	TG-T.T	0.0740741	CA-A.A	0	CA-A.G	0
ENSG00000090861	AARS	CT-G.T	0.307692	CA-A.C	0	CA-A.C	0	CA-A.C	0	TG-A.T	0.407407	CT-A.G	0.25	CA-A.C	0
ENSG00000090861	AARS	CA-A.C	0	CA-C.A	0	CA-C.A	0	CA-C.A	0	CA-A.A	0	CA-A.G	0	CA-C.A	0
ENSG00000090861	AARS	CA-A.A	0	CA-A.T	0	CA-A.T	0	CA-A.T	0	TC-G.A	0.037037	CA-A.C	0	CA-A.T	0
ENSG00000090861	AARS	CT-T.G	0.461538	CA-A.A	0	CA-A.A	0	CA-A.A	0	CT-T.G	0.481481	TC-C.T	0.75	CA-A.A	0
ENSG00000124608	AARS2	CT-A.A	0.2	CA-A.C	0	CT-G.G	0.2	CA-A.G	0	TG-G.C	0.285714	CA-A.C	0	CA-A.C	0
ENSG00000124608	AARS2	CT-G.C	0.1	CA-A.T	0	CA-A.C	0	CA-C.A	0	CA-A.A	0	CA-A.T	0	CA-A.T	0
ENSG00000124608	AARS2	CT-A.G	0.1	CA-A.G	0	CA-A.A	0	CA-A.T	0	TC-G.C	0.142857	CA-A.G	0	CA-A.G	0
ENSG00000124608	AARS2	CT-G.G	0.3	CT-A.G	1	CT-C.T	0.4	CA-A.A	0	CA-T.T	0.285714	TC-C.G	1	TC-G.A	1
ENSG00000124608	AARS2	CA-A.C	0.2	CA-A.A	0	CT-G.C	0.4	CA-A.C	0	CT-G.G	0.285714	CA-A.A	0	CA-A.A	0
ENSG00000266967	AARSD1	CA-A.A	0	CA-A.A	0	TC-T.G	1	CA-A.A	0	CT-C.G	0.513514	TC-C.C	1	CA-A.A	0
ENSG00000266967	AARSD1	CA-A.G	0	CA-A.G	0	CA-A.C	0	CA-A.G	0	CA-A.A	0	CA-A.C	0	CA-A.G	0
ENSG00000266967	AARSD1	CA-C.A	0	CA-C.A	0	CA-A.T	0	CA-C.A	0	CA-A.G	0	CA-A.T	0	CA-C.A	0
ENSG00000266967	AARSD1	CA-A.T	0	CA-A.T	0	CA-A.G	0	CA-A.T	0	CA-A.C	0	CA-A.G	0	CA-A.T	0
ENSG00000266967	AARSD1	CA-A.C	0	CA-A.C	0	CA-A.A	0	CA-A.C	0	TC-G.C	0.486486	CA-A.A	0	CA-A.C	0
ENSG00000157426	AASDH	CT-T.G	0.214286	CA-C.C	0.470588	TC-T.A	0.321429	TC-G.A	0.214286	TG-T.T	0.224	CT-C.G	0.214286	TC-T.T	0.4375
ENSG00000157426	AASDH	TC-C.C	0.214286	CA-A.A	0	CT-A.A	0.285714	TG-C.T	0.214286	CT-C.G	0.072	CT-G.A	0.214286	CA-A.A	0
ENSG00000157426	AASDH	TC-T.G	0.190476	CA-A.C	0	CA-A.A	0	CA-G.A	0.190476	CT-G.A	0.072	TC-G.T	0.190476	CA-A.C	0
ENSG00000157426	AASDH	CA-C.A	0.214286	CT-G.G	0.529412	CA-T.A	0.392857	CT-A.T	0.214286	CT-T.G	0.224	CT-A.G	0.214286	TG-T.G	0.5625
ENSG00000157426	AASDH	CT-A.A	0.166667	CA-A.G	0	CA-A.C	0	CA-A.C	0.166667	TG-T.C	0.072	TG-C.A	0.166667	CA-A.G	0
ENSG00000149313	AASDHPPT	CA-A.T	0	CA-C.A	0	CA-C.A	0	CA-C.A	0	TG-A.T	0.153846	CA-C.A	0	CA-A.T	0
ENSG00000149313	AASDHPPT	CA-A.G	0	CA-A.T	0	CA-A.T	0	CA-A.T	0	CT-G.C	0.153846	CA-A.T	0	CA-A.G	0
ENSG00000149313	AASDHPPT	CA-A.C	0	CA-A.G	0	CA-A.G	0	CA-A.G	0	TG-T.T	0.192308	CA-A.G	0	CA-A.C	0
ENSG00000149313	AASDHPPT	CT-A.T	1	CA-A.A	0	CA-A.A	0	CA-A.A	0	CT-T.G	0.307692	CA-A.A	0	TC-A.A	1
ENSG00000149313	AASDHPPT	CA-A.A	0	CA-A.C	0	CA-A.C	0	CA-A.C	0	CA-T.T	0.192308	CA-A.C	0	CA-A.A	0
ENSG00000008311	AASS	CT-G.C	0.333333	CT-A.G	0.294118	CT-G.T	0.416667	CA-A.C	0	TG-T.T	0.138211	CT-G.G	0.166667	CT-G.A	0.111111
ENSG00000008311	AASS	CA-A.C	0	CA-A.C	0	CA-A.G	0	CA-C.A	0	CT-G.G	0.0569106	TC-A.G	0.166667	CA-A.A	0.0952381
ENSG00000008311	AASS	CA-A.A	0	CA-A.A	0	CA-A.C	0	CA-A.T	0	CA-T.A	0.0813008	CT-T.T	0.166667	TA-T.A	0.111111
ENSG00000008311	AASS	TC-A.G	0.333333	TG-A.C	0.294118	CA-A.A	0	CA-A.G	0	CT-T.G	0.121951	CT-G.T	0.166667	CT-G.G	0.111111
ENSG00000008311	AASS	CA-C.T	0.333333	CT-T.G	0.411765	CT-T.G	0.583333	CA-A.A	0	CA-T.T	0.341463	CA-T.T	0.166667	CT-C.G	0.111111
ENSG00000108270	AATF	CT-G.G	0.5	CA-A.A	0	CT-G.G	1	CA-A.A	0	CA-T.G	0.25	CA-C.A	0.636364	CA-A.A	0
ENSG00000108270	AATF	TC-A.T	0.5	CA-A.C	0	CA-A.A	0	CA-A.C	0	CT-A.C	0.25	CT-G.T	0.363636	CA-A.C	0
ENSG00000108270	AATF	CA-A.C	0	CA-A.T	0	CA-A.G	0	CA-A.T	0	TG-C.T	0.125	CA-A.C	0	CA-A.T	0
ENSG00000108270	AATF	CA-A.G	0	CA-C.A	0	CA-A.T	0	CA-C.A	0	TG-T.T	0.125	CA-A.G	0	CA-C.A	0
ENSG00000108270	AATF	CA-A.A	0	CA-A.G	0	CA-A.C	0	CA-A.G	0	TC-T.G	0.25	CA-A.A	0	CA-A.G	0
ENSG00000181409	AATK	TC-C.G	0.125	CA-A.T	0	CT-C.G	0.109091	CA-A.A	0	CT-T.G	0.15625	CA-A.A	0	CA-C.A	0
ENSG00000181409	AATK	CA-C.A	0.140625	CA-A.A	0	CT-G.C	0.163636	CA-C.G	0.280702	CT-G.T	0.25	CT-A.C	0.242424	CA-A.C	0
ENSG00000181409	AATK	CT-G.G	0.140625	CA-A.G	0	CT-G.A	0.127273	TG-G.C	0.0877193	CT-A.G	0.15625	TC-C.C	0.151515	CA-A.T	0
ENSG00000181409	AATK	CA-C.G	0.25	CT-G.G	1	CA-C.G	0.436364	CT-G.G	0.403509	CT-T.C	0.28125	CT-A.G	0.393939	CA-A.A	0
ENSG00000181409	AATK	CT-C.A	0.140625	CA-A.C	0	CT-G.G	0.163636	CT-A.G	0.22807	CA-T.T	0.15625	CT-G.A	0.212121	CA-A.G	0
ENSG00000225180	AATK-AS1	CA-A.G	0	CA-A.G	0	CA-A.G	0	CA-A.G	0	CA-A.C	0	CA-A.C	0	CA-A.G	0
ENSG00000225180	AATK-AS1	CA-A.C	0	CA-A.C	0	CA-A.C	0	CA-A.C	0	CA-A.A	0	CA-A.A	0	CA-A.C	0
ENSG00000225180	AATK-AS1	CA-C.A	0	CA-C.A	0	CA-C.A	0	CA-C.A	0	CA-A.T	0	CA-A.T	0	CA-C.A	0
ENSG00000225180	AATK-AS1	CA-A.A	0	CA-A.A	0	CA-A.A	0	CA-A.A	0	CA-T.C	1	CT-G.C	1	CA-A.A	0
ENSG00000225180	AATK-AS1	CA-A.T	0	CA-A.T	0	CA-A.T	0	CA-A.T	0	CA-A.G	0	CA-A.G	0	CA-A.T	0
ENSG00000254180	AB015752.3	CA-A.C	0	CA-A.C	0	CA-A.C	0	CA-A.C	0	CA-A.A	0	CA-A.C	0	CT-A.G	0.125
ENSG00000254180	AB015752.3	CA-A.A	0	CA-A.A	0	CA-A.A	0	CA-A.A	0	TG-A.C	1	CA-A.A	0	CA-G.T	0.125
ENSG00000254180	AB015752.3	CA-C.A	0	CA-C.A	0	CA-C.A	0	CA-C.A	0	CA-A.T	0	CA-C.A	0	TC-A.A	0.125
ENSG00000254180	AB015752.3	CA-A.G	0	CA-A.G	0	CA-A.G	0	CA-A.G	0	CA-A.C	0	CA-A.G	0	CT-G.G	0.125
ENSG00000254180	AB015752.3	CA-A.T	0	CA-A.T	0	CA-A.T	0	CA-A.T	0	CA-A.G	0	CA-A.T	0	CT-T.T	0.125
ENSG00000228757	AB019438.66	CA-A.T	0	CA-A.T	0	CA-A.T	0	CA-A.T	0	CA-A.T	0	CA-A.T	0	CA-A.G	0
ENSG00000228757	AB019438.66	CA-A.G	0	CA-A.G	0	CA-A.G	0	CA-A.G	0	CA-A.G	0	CA-A.G	0	CA-A.C	0
ENSG00000228757	AB019438.66	CA-A.A	0	CA-A.A	0	CA-A.A	0	CA-A.A	0	CA-A.A	0	CA-A.A	0	CG-G.G	1
ENSG00000228757	AB019438.66	CA-C.A	0	CA-C.A	0	CA-C.A	0	CA-C.A	0	CA-C.A	0	CA-C.A	0	CA-A.T	0
ENSG00000228757	AB019438.66	CA-A.C	0	CA-A.C	0	CA-A.C	0	CA-A.C	0	CA-A.C	0	CA-A.C	0	CA-A.A	0
ENSG00000221180	AB019440.1	CA-A.T	0	CA-A.T	0	CA-A.G	0	CA-A.T	0	CA-A.T	0	CA-A.T	0	CA-A.T	0
ENSG00000221180	AB019440.1	CA-C.A	0	CA-C.A	0	CA-A.T	0	CA-C.A	0	CA-C.A	0	CA-C.A	0	CA-C.A	0
ENSG00000221180	AB019440.1	CA-A.A	0	CA-A.A	0	TC-C.G	1	CA-A.A	0	CA-A.A	0	CA-A.A	0	CA-A.A	0
ENSG00000221180	AB019440.1	CA-A.C	0	CA-A.C	0	CA-A.A	0	CA-A.C	0	CA-A.C	0	CA-A.C	0	CA-A.C	0
ENSG00000221180	AB019440.1	CA-A.G	0	CA-A.G	0	CA-A.C	0	CA-A.G	0	CA-A.G	0	CA-A.G	0	CA-A.G	0
ENSG00000271201	AB019440.50	CA-A.C	0	CA-A.C	0	CA-A.A	0	CA-A.C	0	CA-A.C	0	CA-A.C	0	CA-A.C	0
ENSG00000271201	AB019440.50	CA-A.T	0	CA-A.T	0	CA-A.G	0	CA-A.T	0	CA-A.T	0	CA-A.T	0	CA-A.T	0
ENSG00000271201	AB019440.50	CA-A.A	0	CA-A.A	0	TC-C.G	1	CA-A.A	0	CA-A.A	0	CA-A.A	0	CA-A.A	0
ENSG00000271201	AB019440.50	CA-C.A	0	CA-C.A	0	CA-A.T	0	CA-C.A	0	CA-C.A	0	CA-C.A	0	CA-C.A	0
ENSG00000271201	AB019440.50	CA-A.G	0	CA-A.G	0	CA-A.C	0	CA-A.G	0	CA-A.G	0	CA-A.G	0	CA-A.G	0
ENSG00000225200	AB019441.29	CA-A.T	0	CA-A.T	0	CA-A.G	0	CA-A.T	0	CA-A.T	0	CA-A.C	0	CA-A.T	0
ENSG00000225200	AB019441.29	CA-C.A	0	CA-C.A	0	CA-A.T	0	CA-C.A	0	CA-C.A	0	CA-A.G	0	CA-C.A	0
ENSG00000225200	AB019441.29	CA-A.A	0	CA-A.A	0	CT-A.G	1	CA-A.A	0	CA-A.A	0	TA-C.T	0.5	CA-A.A	0
ENSG00000225200	AB019441.29	CA-A.C	0	CA-A.C	0	CA-A.A	0	CA-A.C	0	CA-A.C	0	TC-T.C	0.5	CA-A.C	0
ENSG00000225200	AB019441.29	CA-A.G	0	CA-A.G	0	CA-A.C	0	CA-A.G	0	CA-A.G	0	CA-A.A	0	CA-A.G	0
ENSG00000183044	ABAT	CA-A.C	0	CA-A.C	0	CA-G.C	0.0851064	CA-A.A	0	TG-T.T	0.190476	CT-G.T	0.25	CA-A.A	0
ENSG00000183044	ABAT	CA-C.A	0	CA-C.A	0	CA-A.C	0	CA-A.T	0	CA-A.C	0	CA-A.C	0	CA-A.T	0
ENSG00000183044	ABAT	CA-A.T	0	CA-A.T	0	CT-C.G	0.0638298	CA-A.G	0	CA-A.A	0	TC-G.C	0.25	CA-A.G	0
ENSG00000183044	ABAT	CA-A.A	1	CA-A.A	0	CA-A.A	0.765957	CT-G.G	1	CT-T.G	0.68254	CA-A.A	0.25	CT-G.G	1
ENSG00000183044	ABAT	CA-A.G	0	CA-A.G	0	CT-A.G	0.0851064	CA-A.C	0	CG-A.T	0.126984	CT-T.C	0.25	CA-A.C	0
ENSG00000226210	ABC7-42389800N19.1	CA-C.A	0	CA-C.A	0	CA-A.G	0	CA-C.A	0	CT-C.C	0.0666667	CG-A.G	0.05	CG-G.G	0.0425532
ENSG00000226210	ABC7-42389800N19.1	CA-A.G	0	CA-A.G	0	CA-A.A	0	CA-A.G	0	CG-G.T	0.0666667	CA-C.T	0.05	CT-G.T	0.0638298
ENSG00000226210	ABC7-42389800N19.1	CA-A.C	0	CA-A.C	0	CT-T.C	0.5	CA-A.C	0	CA-C.A	0.0666667	CG-A.T	0.1	CT-G.C	0.0638298
ENSG00000226210	ABC7-42389800N19.1	CA-A.T	0	CA-A.T	0	CA-A.C	0	CA-A.T	0	CT-A.G	0.0666667	CG-A.C	0.05	CG-C.C	0.0425532
ENSG00000226210	ABC7-42389800N19.1	CA-A.A	0	CA-A.A	0	CG-A.T	0.5	CA-A.A	0	CT-A.A	0.133333	CA-T.T	0.1	TG-C.T	0.0851064
ENSG00000271153	ABC7-43041300I9.1	CA-A.G	0	CA-A.G	0	CA-A.G	0	CA-A.G	0	CA-A.A	0	CA-A.C	0	CA-A.G	0
ENSG00000271153	ABC7-43041300I9.1	CA-A.A	0	CA-A.A	0	CA-A.A	0	CA-A.A	0	TC-A.T	0.5	CA-T.G	1	CA-A.A	0
ENSG00000271153	ABC7-43041300I9.1	CA-A.C	0	CA-A.C	0	CA-A.C	0	CA-A.C	0	TC-T.T	0.5	CA-A.A	0	CA-A.C	0
ENSG00000271153	ABC7-43041300I9.1	CA-A.T	0	CA-A.T	0	CA-A.T	0	CA-A.T	0	CA-A.C	0	CA-A.G	0	CA-A.T	0
ENSG00000271153	ABC7-43041300I9.1	CA-C.A	0	CA-C.A	0	CA-C.A	0	CA-C.A	0	CA-A.G	0	CA-A.T	0	CA-C.A	0
ENSG00000165029	ABCA1	CT-T.T	0.125	CA-A.C	0	CA-A.C	0	CT-A.G	0.1	CT-T.G	0.0576923	TG-A.T	0.09375	CT-C.C	0.0555556
ENSG00000165029	ABCA1	CA-T.T	0.125	CT-T.C	0.428571	CG-G.C	0.25	CT-C.G	0.2	TC-G.C	0.115385	CT-G.G	0.125	TC-C.C	0.111111
ENSG00000165029	ABCA1	CT-G.A	0.125	CT-G.G	0.142857	TC-A.A	0.25	TA-T.T	0.2	TG-T.T	0.115385	CT-A.A	0.09375	TG-C.A	0.111111
ENSG00000165029	ABCA1	CT-G.G	0.125	CA-A.A	0	CA-A.A	0	TG-C.C	0.2	CT-G.G	0.0769231	CT-C.T	0.09375	CA-T.A	0.0555556
ENSG00000165029	ABCA1	TC-C.G	0.1875	CA-A.T	0.428571	CT-T.G	0.5	CG-A.T	0.2	CA-T.T	0.211538	CT-A.G	0.125	CT-T.T	0.222222
ENSG00000154263	ABCA10	TA-G.C	0.0869565	CA-A.G	0	CA-A.A	0	TA-A.G	0.166667	CA-T.A	0.1125	TG-C.T	0.136364	CA-A.T	0
ENSG00000154263	ABCA10	CT-G.A	0.144928	CA-A.A	0	CG-T.A	0.36	CG-G.A	0.277778	TG-T.T	0.1375	CA-A.A	0.136364	CA-A.C	0
ENSG00000154263	ABCA10	CT-G.G	0.144928	CA-A.C	0	TC-T.C	0.24	CT-T.A	0.277778	CT-G.C	0.125	TC-A.C	0.136364	CA-A.G	0
ENSG00000154263	ABCA10	TC-A.A	0.0869565	CA-A.T	0	CA-A.C	0	CA-A.A	0	CT-T.T	0.1125	CA-C.T	0.0909091	CA-C.A	0
ENSG00000154263	ABCA10	CA-C.T	0.289855	CT-G.C	1	CT-A.G	0.4	CA-A.C	0.277778	CA-T.T	0.3	CT-A.G	0.151515	CA-A.A	0
ENSG00000251595	ABCA11P	CA-A.C	0	CA-A.T	0	CA-A.A	0	CA-A.G	0	CT-T.G	0.0970874	TC-A.A	0.0897436	CA-A.T	0
ENSG00000251595	ABCA11P	TG-G.T	0.5	CA-A.C	0	CA-C.T	0.230769	CA-A.A	0	TG-T.T	0.174757	CT-G.C	0.166667	CA-A.C	0
ENSG00000251595	ABCA11P	CA-A.G	0	CA-C.A	0	CA-A.C	0	CA-A.T	0	CT-T.A	0.038835	CA-C.C	0.0769231	CA-C.A	0
ENSG00000251595	ABCA11P	CA-A.A	0	CA-A.G	0	TC-A.A	0.230769	CA-A.C	0	CT-T.T	0.116505	CA-T.T	0.153846	CA-A.G	0
ENSG00000251595	ABCA11P	CT-T.C	0.5	CA-A.A	0	CT-A.A	0.538462	TA-C.C	1	CA-T.T	0.446602	CT-C.T	0.230769	CA-A.A	0
ENSG00000144452	ABCA12	CT-G.A	0.136364	CT-A.G	0.352941	CA-A.A	0.333333	CA-G.A	0.285714	CA-T.T	0.231481	CT-A.G	0.171429	CA-A.A	0
ENSG00000144452	ABCA12	CT-A.A	0.0909091	CA-T.C	0.117647	CT-C.G	0.333333	CT-G.G	0.285714	TG-T.T	0.101852	CA-C.A	0.0571429	CA-A.G	0
ENSG00000144452	ABCA12	CT-A.C	0.0909091	CT-G.G	0.117647	CA-A.C	0	CA-C.T	0.142857	CT-G.G	0.0555556	CA-C.T	0.0571429	CA-A.T	0
ENSG00000144452	ABCA12	CT-C.C	0.0909091	CT-T.G	0.117647	CA-A.G	0	CA-A.A	0	CA-T.C	0.037037	CA-G.T	0.0571429	CA-C.A	0
ENSG00000144452	ABCA12	CA-A.A	0.0909091	CA-G.T	0.117647	CA-T.A	0.333333	CT-C.G	0.285714	CT-T.G	0.203704	CT-G.A	0.114286	CA-A.C	0
ENSG00000179869	ABCA13	CA-G.T	0.105263	TC-T.A	0.157895	TC-G.C	0.102041	CA-C.C	0.0816327	TG-T.T	0.09375	CT-C.G	0.0759494	CA-C.A	0.049505
ENSG00000179869	ABCA13	CT-T.G	0.105263	CA-T.C	0.105263	CT-A.A	0.0816327	CG-C.G	0.0816327	CT-G.C	0.0520833	TA-A.T	0.0759494	CA-A.A	0.039604
ENSG00000179869	ABCA13	TG-T.G	0.131579	CT-C.G	0.157895	TC-A.G	0.142857	TG-C.T	0.142857	CT-T.G	0.182292	CT-A.G	0.0759494	CT-A.G	0.0528053
ENSG00000179869	ABCA13	CT-C.A	0.0789474	TA-C.T	0.105263	TG-A.T	0.0816327	CT-A.G	0.0816327	CT-A.G	0.046875	TC-T.T	0.0632911	TA-A.T	0.039604
ENSG00000179869	ABCA13	CT-G.C	0.157895	CT-A.G	0.157895	CT-A.G	0.265306	CT-G.G	0.163265	CA-T.T	0.244792	TA-A.A	0.0886076	CT-A.A	0.0528053
ENSG00000238098	ABCA17P	CA-A.T	0	CA-A.T	0	CA-A.T	0	CA-A.T	0	CA-A.G	0	CA-A.C	0	CA-A.T	0
ENSG00000238098	ABCA17P	CA-C.A	0	CA-C.A	0	CA-C.A	0	CA-C.A	0	CA-A.T	0	CA-A.G	0	CA-C.A	0
ENSG00000238098	ABCA17P	CA-A.G	0	CA-A.G	0	CA-A.G	0	CA-A.G	0	CA-A.C	0	CA-A.A	0	CA-A.G	0
ENSG00000238098	ABCA17P	CA-A.A	0	CA-A.A	0	CA-A.A	0	CA-A.A	0	CG-G.G	1	CG-G.G	0.5	CA-A.A	0
ENSG00000238098	ABCA17P	CA-A.C	0	CA-A.C	0	CA-A.C	0	CA-A.C	0	CA-A.A	0	CT-A.G	0.5	CA-A.C	0
ENSG00000107331	ABCA2	CT-A.G	0.172727	CA-G.G	1	CT-C.G	0.304	CA-A.T	0.275862	CT-G.G	0.47619	CT-G.G	0.18239	TC-G.G	0.28
ENSG00000107331	ABCA2	CT-T.G	0.133333	CA-A.C	0	CT-G.G	0.224	CT-G.C	0.241379	CT-A.G	0.111111	CA-C.C	0.100629	CT-G.T	0.24
ENSG00000107331	ABCA2	CT-G.G	0.118182	CA-A.T	0	TC-G.G	0.088	CA-A.A	0	CA-A.A	0	TC-G.G	0.0943396	CA-A.A	0
ENSG00000107331	ABCA2	CT-G.C	0.136364	CA-A.A	0	CT-A.G	0.256	CA-C.G	0.241379	CT-T.G	0.325397	TG-G.G	0.176101	TG-G.G	0.28
ENSG00000107331	ABCA2	CT-C.G	0.124242	CA-A.G	0	CA-C.T	0.128	CT-G.G	0.241379	TC-T.C	0.0873016	CA-G.T	0.100629	CA-G.C	0.2
ENSG00000167972	ABCA3	CA-C.G	0.0816327	CA-A.A	0	CT-A.G	0.128205	CT-T.G	0.214286	CA-T.T	0.0784314	CA-A.A	0	CA-A.T	0
ENSG00000167972	ABCA3	CA-T.T	0.0816327	CA-A.C	0	CT-C.C	0.102564	CA-A.A	0	TC-C.G	0.0784314	CA-A.C	0	CA-C.A	0
ENSG00000167972	ABCA3	CT-A.G	0.163265	CT-G.G	0.6	CT-G.G	0.307692	CA-C.G	0.285714	CT-G.G	0.235294	CT-G.T	0.4	CA-A.A	0
ENSG00000167972	ABCA3	CT-C.G	0.142857	CT-A.C	0.2	CG-G.T	0.128205	CG-G.C	0.214286	CT-T.G	0.196078	CT-G.G	0.3	CA-A.G	0
ENSG00000167972	ABCA3	CT-G.G	0.163265	CG-G.C	0.2	CA-C.T	0.153846	CT-G.G	0.285714	TC-G.C	0.215686	CG-C.A	0.3	CA-A.C	0
ENSG00000198691	ABCA4	TC-G.G	0.178571	CA-A.G	0	CA-A.A	0	TC-A.G	0.0909091	CT-A.G	0.047619	CT-T.G	0.135135	CA-A.T	0
ENSG00000198691	ABCA4	CA-G.A	0.178571	CA-A.A	0	CA-C.A	0.384615	CT-G.G	0.272727	CA-T.T	0.219048	CA-T.T	0.135135	CA-A.C	0
ENSG00000198691	ABCA4	CT-G.G	0.178571	CA-A.C	0	CT-T.G	0.0769231	CA-T.T	0.181818	CA-G.T	0.0666667	CT-A.G	0.135135	CA-A.G	0
ENSG00000198691	ABCA4	CA-T.C	0.0714286	CA-A.T	0	CA-A.C	0	CA-A.A	0	CT-C.T	0.047619	TC-A.G	0.135135	CA-C.A	0
ENSG00000198691	ABCA4	CT-A.G	0.25	CT-G.G	1	CT-G.G	0.538462	CT-A.G	0.454545	CT-T.G	0.266667	CT-G.G	0.189189	CA-A.A	0
ENSG00000154265	ABCA5	CT-C.G	0.276596	CA-A.C	0	CA-A.A	0	TA-A.G	0.5	TG-T.T	0.21978	TC-A.T	0.184615	CA-A.C	0
ENSG00000154265	ABCA5	CT-A.C	0.12766	CA-C.A	0	CA-A.T	0	CA-A.G	0	TG-A.A	0.0549451	CT-T.G	0.107692	CA-C.A	0
ENSG00000154265	ABCA5	CT-G.A	0.297872	CA-A.A	0	CG-T.A	1	CA-T.A	0.5	CA-T.T	0.241758	CA-T.T	0.230769	CA-A.A	0
ENSG00000154265	ABCA5	TC-G.G	0.148936	CA-A.T	0	CA-A.G	0	CA-A.C	0	TC-T.T	0.0934066	TC-A.G	0.138462	CA-A.T	0
ENSG00000154265	ABCA5	CA-G.C	0.148936	CA-A.G	0	CA-A.C	0	CA-A.A	0	CT-T.G	0.208791	CT-G.A	0.138462	CA-A.G	0
ENSG00000154262	ABCA6	CT-A.G	0.230769	TC-T.A	0.222222	CA-A.C	0	TA-A.A	0.136364	TG-A.T	0.0777778	CT-G.G	0.166667	CA-A.G	0
ENSG00000154262	ABCA6	CT-T.C	0.0769231	CA-A.A	0	CA-A.G	0	TA-C.T	0.136364	CT-G.G	0.0666667	TC-T.T	0.111111	CA-A.T	0
ENSG00000154262	ABCA6	TC-T.C	0.307692	TC-G.C	0.333333	CA-A.A	0	CT-G.G	0.136364	CT-T.G	0.166667	CT-T.G	0.222222	CA-A.C	0
ENSG00000154262	ABCA6	TC-G.G	0.0769231	CA-A.C	0	CA-A.T	0	TA-T.A	0.136364	TC-G.A	0.0666667	CA-A.A	0	CA-C.A	0
ENSG00000154262	ABCA6	TC-G.A	0.307692	CT-G.T	0.444444	CA-T.A	1	CA-A.A	0.136364	CA-T.T	0.344444	CT-T.T	0.5	CA-A.A	0
ENSG00000064687	ABCA7	CT-G.G	0.183168	CT-G.T	0.4	CA-G.C	0.433628	CA-G.C	0.486111	CG-C.A	0.181818	CT-C.G	0.117155	CA-A.A	0
ENSG00000064687	ABCA7	CT-A.G	0.108911	CA-G.C	0.28	TC-A.C	0.123894	TC-G.G	0.0625	CT-G.G	0.181818	CT-C.T	0.0753138	CA-A.G	0
ENSG00000064687	ABCA7	CT-G.C	0.113861	CA-G.G	0.32	CT-C.G	0.123894	CT-G.C	0.291667	CT-G.C	0.181818	TC-G.G	0.0794979	CA-A.C	0
ENSG00000064687	ABCA7	CA-C.T	0.049505	CA-A.C	0	TA-T.T	0.0707965	TC-A.G	0.0555556	CA-T.G	0.145455	TC-C.G	0.0711297	CA-C.A	0
ENSG00000064687	ABCA7	CT-C.G	0.0792079	CA-A.A	0	CG-A.C	0.079646	CT-T.C	0.0555556	CT-T.T	0.181818	CT-G.G	0.0711297	CA-A.T	0
ENSG00000141338	ABCA8	TC-C.A	0.179487	CT-G.G	0.461538	TC-T.C	0.190476	TA-G.G	0.269231	TG-T.T	0.138996	CT-C.A	0.12963	CA-A.C	0
ENSG00000141338	ABCA8	CT-G.G	0.666667	CA-A.T	0.538462	CT-C.G	0.357143	CT-G.G	0.269231	CA-T.T	0.185328	CT-A.G	0.240741	CA-A.A	0
ENSG00000141338	ABCA8	CA-A.A	0	CA-A.C	0	CA-A.A	0.142857	CT-C.G	0.230769	CT-G.G	0.0694981	CT-T.G	0.12963	CA-A.T	0
ENSG00000141338	ABCA8	CA-A.C	0	CA-A.G	0	CT-A.C	0.142857	CA-A.A	0	TC-G.C	0.0579151	TC-T.C	0.12963	CA-C.A	0
ENSG00000141338	ABCA8	TC-A.G	0.153846	CA-A.A	0	CT-C.A	0.166667	CG-A.A	0.230769	CT-T.G	0.131274	CT-G.G	0.12963	CA-A.G	0
ENSG00000154258	ABCA9	TC-A.A	0.148148	CA-A.C	0	TC-C.T	0.176471	CT-A.A	0.157895	CT-G.T	0.06	CT-A.A	0.137931	CA-A.T	0
ENSG00000154258	ABCA9	TC-C.C	0.185185	CA-A.A	0	CA-T.T	0.235294	CG-A.C	0.210526	TG-T.T	0.106667	CA-T.T	0.137931	CA-A.G	0
ENSG00000154258	ABCA9	CT-G.G	0.37037	CT-T.G	0.5	CT-C.G	0.294118	CA-C.C	0.315789	CA-T.T	0.28	CT-A.G	0.275862	CA-A.A	0
ENSG00000154258	ABCA9	TC-C.T	0.111111	CA-A.G	0	CA-A.A	0	CA-A.A	0	TA-A.A	0.0533333	CT-G.G	0.137931	CA-C.A	0
ENSG00000154258	ABCA9	CT-A.G	0.185185	TG-A.A	0.5	CT-T.G	0.294118	CT-A.G	0.315789	CT-T.G	0.126667	CT-T.T	0.172414	CA-A.C	0
ENSG00000231749	ABCA9-AS1	CA-C.A	0	CA-A.G	0	CA-A.T	0	CA-C.A	0	CT-A.C	0.0909091	CA-A.G	0	CA-C.A	0
ENSG00000231749	ABCA9-AS1	CA-A.A	0	CT-T.G	0.5	CA-T.T	1	CA-A.A	0	TG-T.T	0.272727	CT-A.G	0.5	CA-A.A	0
ENSG00000231749	ABCA9-AS1	CA-A.T	0	CA-A.C	0	CA-A.G	0	CA-A.T	0	CA-T.T	0.0909091	CA-A.C	0	CA-A.T	0
ENSG00000231749	ABCA9-AS1	CA-A.C	0	TG-A.A	0.5	CA-A.A	0	CA-A.C	0	CT-T.G	0.181818	CT-G.G	0.5	CA-A.C	0
ENSG00000231749	ABCA9-AS1	CA-A.G	0	CA-A.A	0	CA-A.C	0	CA-A.G	0	TA-A.A	0.181818	CA-A.A	0	CA-A.G	0
ENSG00000085563	ABCB1	CT-G.G	0.142857	TC-C.T	0.333333	CT-T.G	0.125	TC-A.T	0.263158	TG-T.T	0.0930233	CT-A.A	0.0882353	CT-C.G	0.146341
ENSG00000085563	ABCB1	CT-T.A	0.142857	CA-A.A	0	TC-G.C	0.125	CT-T.A	0.105263	CT-G.G	0.0697674	CT-T.A	0.0882353	TC-A.T	0.146341
ENSG00000085563	ABCB1	TA-T.C	0.190476	CT-C.G	0.333333	TA-A.T	0.166667	TA-G.T	0.315789	CT-T.G	0.127907	CG-T.G	0.176471	CA-C.T	0.146341
ENSG00000085563	ABCB1	CT-A.A	0.285714	CT-A.G	0.333333	CT-G.G	0.375	CT-C.G	0.315789	CA-T.T	0.511628	CG-G.T	0.176471	CG-T.C	0.170732
ENSG00000085563	ABCB1	TG-G.T	0.142857	CA-A.C	0	TC-T.C	0.125	CA-A.A	0	TG-C.T	0.0581395	CT-T.G	0.0882353	CA-G.A	0.097561
ENSG00000135776	ABCB10	CA-A.C	0	CA-A.C	0	CA-A.C	0	CA-A.G	0	CA-T.T	0.142857	CA-A.C	0	CA-A.T	0
ENSG00000135776	ABCB10	CA-A.A	0	CA-A.A	0	CA-A.A	0	CA-A.C	0	TA-A.T	0.285714	CA-A.A	0	CA-A.G	0
ENSG00000135776	ABCB10	TC-T.G	0.333333	CG-C.C	0.25	CT-C.G	0.333333	CA-A.A	0	CT-T.T	0.285714	CT-T.T	0.5	CA-A.C	0
ENSG00000135776	ABCB10	CT-G.G	0.666667	TG-T.G	0.75	CT-T.C	0.666667	CT-G.G	1	CT-G.T	0.285714	CT-C.G	0.5	CA-A.A	0
ENSG00000135776	ABCB10	CA-A.G	0	CA-A.G	0	CA-A.G	0	CA-A.T	0	CA-A.A	0	CA-A.G	0	CA-C.A	0
ENSG00000259689	ABCB10P1	CG-C.A	1	CA-A.A	0	CT-G.G	0.333333	CT-G.G	1	CT-C.G	0.5	CT-A.A	0.3	TC-A.T	0.5
ENSG00000259689	ABCB10P1	CA-A.T	0	CA-C.A	0	CA-A.C	0	CA-A.T	0	CA-A.G	0	CT-A.T	0.1	CA-A.G	0
ENSG00000259689	ABCB10P1	CA-A.G	0	CA-A.T	0	CA-A.A	0	CA-A.G	0	CA-A.C	0	CG-C.A	0.1	CA-A.C	0
ENSG00000259689	ABCB10P1	CA-A.A	0	CA-A.C	0	TA-T.C	0.333333	CA-A.A	0	TC-G.G	0.5	TA-T.C	0.2	TC-G.C	0.5
ENSG00000259689	ABCB10P1	CA-A.C	0	CA-A.G	0	TC-G.G	0.333333	CA-A.C	0	CA-A.A	0	TC-G.G	0.2	CA-A.A	0
ENSG00000073734	ABCB11	TC-G.A	0.214286	CA-A.C	0	CA-C.T	0.176471	CT-C.A	0.142857	TC-T.C	0.128205	CT-C.G	0.09375	CA-A.G	0
ENSG00000073734	ABCB11	CA-C.A	0.428571	CT-G.A	1	TC-A.A	0.235294	TA-C.A	0.428571	CA-T.T	0.179487	CA-C.A	0.375	CA-A.A	0
ENSG00000073734	ABCB11	TC-A.G	0.142857	CA-A.G	0	CT-A.G	0.117647	TC-A.G	0.142857	CT-A.C	0.102564	TC-C.A	0.09375	CA-A.T	0
ENSG00000073734	ABCB11	CT-G.A	0.214286	CA-A.A	0	CA-C.A	0.176471	TA-T.C	0.285714	TG-T.T	0.179487	CA-A.C	0.1875	CA-A.C	0
ENSG00000073734	ABCB11	CA-A.A	0	CA-A.T	0	CT-A.T	0.117647	CA-A.A	0	CT-G.C	0.102564	CT-A.G	0.0625	CA-C.A	0
ENSG00000005471	ABCB4	CT-T.G	0.32	CA-A.C	0	CT-C.T	0.333333	CA-A.A	0	CT-T.G	0.142857	CA-T.T	0.454545	CT-C.A	0.102941
ENSG00000005471	ABCB4	CA-A.C	0	CA-C.A	0	CA-A.C	0	CA-A.T	0	CT-G.T	0.0685714	CA-A.G	0	CA-A.A	0.0882353
ENSG00000005471	ABCB4	CT-G.G	0.24	CA-A.G	0	CT-A.G	0.285714	CA-A.C	0	CT-G.G	0.137143	CA-A.A	0	TC-G.A	0.102941
ENSG00000005471	ABCB4	TC-G.G	0.44	CA-A.A	0	CT-G.A	0.380952	TC-T.G	1	CA-T.T	0.2	CT-A.G	0.545455	CT-A.G	0.205882
ENSG00000005471	ABCB4	CA-A.A	0	CA-A.T	0	CA-A.A	0	CA-A.G	0	CA-T.A	0.0742857	CA-A.C	0	TC-G.C	0.102941
ENSG00000004846	ABCB5	TC-C.A	0.2	CA-A.C	0	TA-A.C	0.333333	CT-A.G	0.277778	CT-T.G	0.184874	CA-A.C	0.0882353	CT-C.G	0.112245
ENSG00000004846	ABCB5	CA-T.T	0.1	CA-C.A	0	CA-A.A	0	CA-A.C	0	CA-C.T	0.0420168	CT-C.G	0.0882353	CT-T.C	0.0510204
ENSG00000004846	ABCB5	CT-C.G	0.15	CA-A.G	0	CT-T.G	0.266667	CT-G.G	0.277778	CA-G.T	0.0672269	CT-A.G	0.0882353	CA-T.T	0.0714286
ENSG00000004846	ABCB5	CT-A.G	0.2	CA-A.A	0	CA-T.T	0.333333	CT-T.G	0.444444	CA-T.T	0.294118	CT-T.G	0.382353	TC-T.T	0.22449
ENSG00000004846	ABCB5	TC-C.G	0.15	CA-A.T	0	CG-A.T	0.0666667	CA-A.A	0	CA-T.C	0.0588235	CT-C.A	0.0882353	CA-G.A	0.0510204
ENSG00000115657	ABCB6	CT-G.G	0.355932	TG-C.C	0.4	CT-C.G	0.425532	CT-A.G	0.325581	CT-T.G	0.526316	CT-A.A	0.202899	CA-A.A	0
ENSG00000115657	ABCB6	CT-A.A	0.135593	CT-C.G	0.28	TA-G.G	0.234043	CA-C.C	0.186047	CA-T.T	0.105263	CA-C.C	0.144928	CA-A.G	0
ENSG00000115657	ABCB6	CT-G.A	0.271186	CT-G.G	0.32	CT-G.G	0.297872	CT-C.G	0.302326	CT-G.G	0.342105	TC-A.A	0.202899	CA-A.C	0
ENSG00000115657	ABCB6	CT-C.G	0.118644	CA-A.A	0	TC-T.G	0.0425532	CT-G.C	0.186047	TG-T.A	0.0263158	CG-A.A	0.130435	CA-A.T	0
ENSG00000115657	ABCB6	CT-G.C	0.118644	CA-A.C	0	CA-A.A	0	CA-A.A	0	CA-A.A	0	CT-T.T	0.115942	CA-C.A	0
ENSG00000131269	ABCB7	CA-G.C	0.214286	CA-A.G	0	CA-A.G	0	CA-A.G	0	TG-T.T	0.161765	CA-A.G	0	CA-A.G	0
ENSG00000131269	ABCB7	CT-A.G	0.285714	CA-A.A	0	CA-A.A	0	CA-A.A	0	CA-T.T	0.279412	CA-A.A	0	CA-A.A	0
ENSG00000131269	ABCB7	CT-G.G	0.285714	CA-A.C	0	CA-A.C	0	CA-A.C	0	TC-T.T	0.191176	CA-A.C	0	CA-A.C	0
ENSG00000131269	ABCB7	CT-A.C	0.214286	CA-A.T	0	CA-A.T	0	CA-A.T	0	CT-T.G	0.117647	CA-A.T	0	CA-A.T	0
ENSG00000131269	ABCB7	CA-A.A	0	CA-C.A	0	CA-C.A	0	CA-C.A	0	TC-T.C	0.0882353	CA-C.A	0	CA-C.A	0
ENSG00000197150	ABCB8	CT-G.G	0.233533	CA-A.A	0	CT-A.G	0.258065	CA-C.C	0.353846	CT-G.C	0.333333	CT-C.G	0.194175	TG-G.G	0.3
ENSG00000197150	ABCB8	CG-A.T	0.137725	CA-A.T	0	CA-A.C	0	CT-C.T	0.0153846	CT-G.G	0.130435	CT-G.G	0.184466	TC-C.C	0.0333333
ENSG00000197150	ABCB8	CT-C.G	0.257485	CA-A.C	1	CT-G.C	0.741935	CT-T.G	0.492308	CG-C.C	0.333333	CT-A.G	0.300971	CT-A.G	0.4
ENSG00000197150	ABCB8	CT-A.G	0.0838323	CA-C.A	0	CA-A.G	0	CA-A.A	0	CT-T.G	0.0144928	CT-G.T	0.116505	CA-A.A	0
ENSG00000197150	ABCB8	CA-C.C	0.137725	CA-A.G	0	CA-A.A	0	CG-C.G	0.138462	CT-A.G	0.173913	TA-C.C	0.194175	CA-A.G	0.266667
ENSG00000150967	ABCB9	CA-C.C	0.118812	CA-A.C	0	CA-A.C	0	CA-A.G	0	CG-A.C	0.0217391	CA-C.T	0.157895	CA-A.C	0
ENSG00000150967	ABCB9	CT-G.G	0.425743	TC-G.T	0.8	CA-A.G	0.705882	CT-G.C	1	CT-G.G	0.391304	CT-G.G	0.326316	TA-A.T	0.916667
ENSG00000150967	ABCB9	TC-G.G	0.108911	CA-A.G	0	CA-A.T	0	CA-A.T	0	CT-T.G	0.0217391	TC-C.G	0.115789	CA-A.G	0
ENSG00000150967	ABCB9	CT-A.T	0.148515	CA-A.A	0	CA-A.A	0	CA-A.C	0	TC-A.G	0.23913	CT-C.T	0.168421	CA-A.A	0
ENSG00000150967	ABCB9	CA-C.T	0.148515	CT-C.G	0.2	CT-G.G	0.294118	CA-A.A	0	TC-G.G	0.326087	CT-A.C	0.2	CT-T.G	0.0833333
ENSG00000103222	ABCC1	CT-G.G	0.2	CT-G.A	1	TC-C.G	0.23913	CT-T.G	0.305556	CT-G.G	0.38	CT-A.G	0.206897	CA-A.A	0
ENSG00000103222	ABCC1	CT-C.G	0.145455	CA-A.C	0	CT-A.G	0.173913	CG-T.C	0.194444	CT-A.T	0.16	CA-C.C	0.091954	CA-A.G	0
ENSG00000103222	ABCC1	CT-A.G	0.0727273	CA-A.G	0	CT-C.C	0.173913	CT-C.G	0.194444	TG-T.C	0.16	CG-T.A	0.091954	CA-A.T	0
ENSG00000103222	ABCC1	CT-G.T	0.154545	CA-A.A	0	TC-G.G	0.23913	TC-A.G	0.305556	CT-T.G	0.3	CT-C.G	0.172414	CA-A.C	0
ENSG00000103222	ABCC1	TC-A.G	0.0727273	CA-A.T	0	CT-T.T	0.173913	CA-A.A	0	CA-A.A	0	CT-T.G	0.091954	CA-C.A	0
ENSG00000124574	ABCC10	CT-G.G	0.3	CA-A.A	0	CA-C.T	0.35	CT-T.G	0.538462	CT-C.G	0.4	CG-G.G	0.266667	CT-T.T	0.5
ENSG00000124574	ABCC10	CT-G.T	0.166667	CA-A.C	0	TC-C.G	0.35	CA-C.C	0.230769	TC-C.C	0.4	CA-C.C	0.2	TC-C.T	0.25
ENSG00000124574	ABCC10	TC-A.C	0.116667	CA-A.T	0	CA-A.A	0	CA-A.A	0	CA-A.A	0	CT-G.C	0.2	CA-A.A	0
ENSG00000124574	ABCC10	CT-G.C	0.116667	CA-A.G	0	CT-G.A	0.3	CT-C.C	0.230769	TG-G.G	0.2	CT-C.C	0.2	TG-T.C	0.25
ENSG00000124574	ABCC10	CT-A.G	0.1	CA-C.A	0	CA-A.C	0	CA-A.C	0	CA-A.C	0	CT-A.G	0.133333	CA-A.C	0
ENSG00000121270	ABCC11	TC-C.G	0.14	CA-A.A	0	CA-A.A	0	CA-A.C	0	TC-A.A	0.115942	CT-A.G	0.0909091	CA-A.T	0
ENSG00000121270	ABCC11	TC-G.A	0.12	CA-A.C	0	CA-A.C	0	CA-A.G	0	TG-T.T	0.115942	CT-G.T	0.0909091	CA-C.A	0
ENSG00000121270	ABCC11	CT-A.T	0.14	CT-C.G	0.333333	CG-T.T	0.263158	CT-G.G	0.368421	CT-A.C	0.115942	TC-C.G	0.103896	CA-A.C	0
ENSG00000121270	ABCC11	CT-G.G	0.14	CA-C.A	0.285714	CT-C.A	0.157895	CA-A.A	0	TA-A.T	0.115942	CA-G.G	0.0909091	CA-A.G	0
ENSG00000121270	ABCC11	CT-C.G	0.16	CT-C.C	0.380952	CT-C.G	0.578947	CT-T.G	0.631579	CA-T.T	0.289855	TC-G.T	0.194805	CA-A.A	0
ENSG00000140798	ABCC12	CA-C.T	0.106667	CA-A.A	0	CA-A.T	0	CA-A.G	0	CA-T.A	0.0813008	CA-A.A	0	CA-C.A	0
ENSG00000140798	ABCC12	CT-G.G	0.146667	CT-T.G	0.208333	CA-A.C	0	CA-A.A	0	TG-C.T	0.130081	CA-T.T	0.216216	CA-A.G	0
ENSG00000140798	ABCC12	CA-A.C	0.133333	CT-C.G	0.166667	CA-A.G	0	CA-A.C	0	CT-G.G	0.0853659	TC-C.A	0.216216	CA-A.T	0
ENSG00000140798	ABCC12	CA-T.C	0.146667	CT-G.G	0.395833	CT-G.G	1	CT-C.G	0.714286	CA-T.T	0.382114	CA-G.A	0.297297	CA-A.A	0
ENSG00000140798	ABCC12	CT-G.C	0.146667	CT-A.G	0.229167	CA-A.A	0	CT-A.G	0.285714	CT-T.G	0.166667	TC-T.A	0.27027	CA-A.C	0
ENSG00000243064	ABCC13	CA-A.G	0	CA-A.G	0	CA-A.G	0	CA-A.G	0	CA-A.C	0	CA-A.G	0	CA-A.G	0
ENSG00000243064	ABCC13	CA-A.T	0	CA-A.T	0	CA-A.T	0	CA-A.T	0	CA-A.G	0	CA-A.T	0	CA-A.T	0
ENSG00000243064	ABCC13	CA-A.C	0	CA-A.C	0	CA-A.C	0	CA-A.C	0	CA-A.A	0	CA-A.C	0	CA-A.C	0
ENSG00000243064	ABCC13	CA-A.A	0	CA-A.A	0	CA-A.A	0	CA-A.A	0	TC-T.T	1	CA-A.A	0	CA-A.A	0
ENSG00000243064	ABCC13	CA-C.A	0	CA-C.A	0	CA-C.A	0	CA-C.A	0	CA-A.T	0	CA-C.A	0	CA-C.A	0
ENSG00000023839	ABCC2	CT-G.G	0.1	CA-A.T	0	CA-C.A	0	CA-A.T	0	CT-C.G	0.0408163	CA-A.C	0	TC-A.T	0.125
ENSG00000023839	ABCC2	CT-T.G	0.3	CT-T.G	1	CA-A.A	0	CT-C.C	1	CT-T.G	0.306122	CT-A.G	0.454545	CT-G.T	0.25
ENSG00000023839	ABCC2	CT-C.T	0.1	CA-A.G	0	CA-A.T	0	CA-A.G	0	CT-T.T	0.0612245	CA-A.A	0	TC-A.A	0.125
ENSG00000023839	ABCC2	CA-G.C	0.1	CA-A.C	0	CA-A.G	0	CA-A.C	0	CT-G.G	0.0816327	CT-T.G	0.181818	TC-C.T	0.25
ENSG00000023839	ABCC2	TC-C.A	0.3	CA-A.A	0	CA-A.C	0	CA-A.A	0	CA-T.T	0.265306	CT-G.G	0.363636	CT-T.T	0.25
ENSG00000108846	ABCC3	CT-C.G	0.0217391	CA-A.T	0	CA-A.A	0	CT-C.G	0.186047	TC-C.G	0.117647	CT-G.G	0.2	CA-A.T	0
ENSG00000108846	ABCC3	TC-C.G	0.23913	CA-A.G	0	CA-G.T	0.3	CT-G.T	0.209302	CA-T.A	0.176471	CT-C.G	0.2	CA-A.G	0
ENSG00000108846	ABCC3	CT-G.G	0.391304	CA-A.A	0	CT-A.G	0.4	CT-G.C	0.232558	CT-G.G	0.27451	CT-G.C	0.333333	CA-A.A	0
ENSG00000108846	ABCC3	CA-A.A	0	CA-C.A	0	CA-A.C	0	CT-G.G	0.139535	TG-T.T	0.117647	CA-A.A	0	CA-C.A	0
ENSG00000108846	ABCC3	CT-G.C	0.347826	CA-A.C	0	CA-C.T	0.3	CT-T.G	0.232558	CT-A.C	0.215686	CT-A.G	0.266667	CA-A.C	0
ENSG00000125257	ABCC4	CA-C.T	0.333333	CT-G.G	0.5	CG-C.A	0.2	CA-A.G	1	CT-G.G	0.163043	CT-T.T	0.166667	CA-C.C	0.333333
ENSG00000125257	ABCC4	CA-A.A	0	CA-A.G	0	CT-C.T	0.2	CA-C.A	0	CA-T.A	0.0978261	TA-A.G	0.0757576	CA-A.A	0
ENSG00000125257	ABCC4	TC-C.G	0.333333	TA-C.T	0.5	CT-A.G	0.2	CA-A.A	0	CT-G.A	0.108696	CT-A.G	0.151515	CT-T.G	0.266667
ENSG00000125257	ABCC4	CT-A.G	0.166667	CA-A.A	0	CT-A.T	0.2	CA-A.C	0	CT-T.G	0.108696	TC-T.C	0.0909091	TC-T.T	0.266667
ENSG00000125257	ABCC4	TC-T.C	0.166667	CA-A.C	0	CT-C.G	0.2	CA-A.T	0	TG-T.T	0.108696	CT-A.A	0.0757576	CT-T.T	0.133333
ENSG00000114770	ABCC5	CT-G.C	0.285714	CT-T.G	1	CT-G.G	1	CA-A.T	1	TG-C.T	0.179487	CG-G.C	0.214286	CA-A.A	0
ENSG00000114770	ABCC5	CG-T.T	0.0952381	CA-A.G	0	CA-A.G	0	CA-A.G	0	CT-A.A	0.115385	TC-A.G	0.166667	CA-A.T	0
ENSG00000114770	ABCC5	CT-C.G	0.214286	CA-A.A	0	CA-A.A	0	CA-A.A	0	CT-G.C	0.141026	TC-T.T	0.190476	CA-A.C	0
ENSG00000114770	ABCC5	CT-G.A	0.0952381	CA-A.T	0	CA-A.T	0	CA-C.A	0	CT-A.G	0.102564	CT-C.G	0.0952381	CA-C.A	0
ENSG00000114770	ABCC5	CT-A.G	0.142857	CA-A.C	0	CA-A.C	0	CA-A.C	0	CT-G.G	0.128205	CT-G.G	0.166667	CA-A.G	0
ENSG00000091262	ABCC6	TC-A.C	0.285714	CA-A.A	0	CT-G.G	0.333333	CT-G.G	0.5	CA-C.T	0.176471	CT-C.T	0.166667	CA-A.C	0
ENSG00000091262	ABCC6	CA-A.A	0	CA-A.G	0	CA-A.A	0	CA-A.C	0	CT-G.T	0.117647	CT-A.G	0.125	CA-A.T	0
ENSG00000091262	ABCC6	CT-G.T	0.5	CT-C.G	1	CT-A.A	0.333333	CG-A.A	0.5	CT-T.G	0.294118	CT-C.A	0.166667	CA-A.A	0
ENSG00000091262	ABCC6	CA-A.C	0	CA-A.T	0	CA-A.C	0	CA-A.G	0	TG-G.G	0.117647	CT-C.C	0.125	CA-C.A	0
ENSG00000091262	ABCC6	CT-G.G	0.214286	CA-A.C	0	TC-A.T	0.333333	CA-A.A	0	CT-G.C	0.117647	TC-G.G	0.166667	CA-A.G	0
ENSG00000256340	ABCC6P1	CA-A.T	0	CA-A.T	0	CA-A.T	0	CA-A.T	0	CA-A.A	0	CA-A.G	0	CA-A.T	0
ENSG00000256340	ABCC6P1	CA-C.A	0	CA-C.A	0	CA-C.A	0	CA-C.A	0	CA-A.C	0	CA-A.T	0	CA-C.A	0
ENSG00000256340	ABCC6P1	CA-A.C	0	CA-A.C	0	CA-A.C	0	CA-A.C	0	CT-T.G	0.375	CA-A.A	0	CA-A.C	0
ENSG00000256340	ABCC6P1	CA-A.G	0	CA-A.G	0	CA-A.G	0	CA-A.G	0	TC-G.G	0.25	CA-A.C	0	CA-A.G	0
ENSG00000256340	ABCC6P1	CA-A.A	0	CA-A.A	0	CA-A.A	0	CA-A.A	0	CT-G.C	0.375	CT-G.C	1	CA-A.A	0
ENSG00000255277	ABCC6P2	CA-A.C	0	CA-A.C	0	CA-A.C	0	CA-A.C	0	CA-A.C	0	CA-A.A	0	CA-A.C	0
ENSG00000255277	ABCC6P2	CA-C.A	0	CA-C.A	0	CA-C.A	0	CA-C.A	0	CA-C.A	0	CA-A.T	0	CA-C.A	0
ENSG00000255277	ABCC6P2	CA-A.A	0	CA-A.A	0	CA-A.A	0	CA-A.A	0	CA-A.A	0	TG-C.T	1	CA-A.A	0
ENSG00000255277	ABCC6P2	CA-A.T	0	CA-A.T	0	CA-A.T	0	CA-A.T	0	CA-A.T	0	CA-A.G	0	CA-A.T	0
ENSG00000255277	ABCC6P2	CA-A.G	0	CA-A.G	0	CA-A.G	0	CA-A.G	0	CA-A.G	0	CA-A.C	0	CA-A.G	0
ENSG00000006071	ABCC8	CT-T.G	0.169231	CA-A.G	0	TC-C.T	0.173913	CT-C.G	0.172414	CT-G.C	0.0967742	CA-G.A	0.0901639	CA-T.C	0.0930233
ENSG00000006071	ABCC8	CT-G.A	0.169231	CA-A.C	0	CT-G.G	0.173913	CT-G.G	0.189655	CA-T.T	0.0967742	TA-T.G	0.0983607	CT-G.T	0.162791
ENSG00000006071	ABCC8	CT-G.G	0.107692	CA-A.T	0	CA-A.A	0	TC-G.C	0.12069	TC-T.C	0.0774194	TC-A.C	0.0819672	CT-A.C	0.0930233
ENSG00000006071	ABCC8	TC-A.G	0.2	CA-A.A	0	CA-G.A	0.173913	CT-A.C	0.189655	TG-A.C	0.141935	TC-C.G	0.106557	TG-G.T	0.209302
ENSG00000006071	ABCC8	CT-A.G	0.230769	CT-T.G	1	CT-C.G	0.478261	CT-A.G	0.258621	CT-T.G	0.251613	CT-C.C	0.139344	CT-C.G	0.255814
ENSG00000069431	ABCC9	TC-T.T	0.131579	CA-A.C	0	CA-A.A	0	CT-A.T	0.137931	TG-T.T	0.0761905	CT-A.C	0.108108	CT-A.T	0.129032
ENSG00000069431	ABCC9	CT-A.G	0.105263	CA-A.T	0	CA-A.G	0	TC-G.A	0.137931	CA-C.T	0.0380952	CT-G.G	0.108108	TA-T.C	0.129032
ENSG00000069431	ABCC9	CT-G.G	0.210526	CG-T.C	1	CT-C.G	0.5	CT-G.G	0.172414	CA-T.T	0.228571	CT-T.G	0.324324	CA-A.T	0.193548
ENSG00000069431	ABCC9	CT-G.C	0.131579	CA-A.A	0	CT-G.G	0.5	CA-G.A	0.137931	CT-T.G	0.2	TC-G.G	0.135135	CG-A.T	0.129032
ENSG00000069431	ABCC9	CA-G.A	0.105263	CA-A.G	0	CA-A.C	0	CT-C.C	0.137931	CA-C.A	0.0380952	CT-A.G	0.108108	CT-C.T	0.129032
ENSG00000101986	ABCD1	CA-A.C	0	CA-A.T	0	CA-A.G	0	CA-A.C	0	CA-A.C	0	CT-T.G	0.142857	CA-A.T	0
ENSG00000101986	ABCD1	CT-C.G	0.333333	CA-A.C	0	CA-A.A	0	CT-G.G	0.333333	CT-T.G	0.5	CA-T.G	0.142857	CA-A.C	0
ENSG00000101986	ABCD1	CA-A.G	0	CA-C.A	0	CA-A.T	0	CA-A.G	0	CA-A.G	0	TC-C.G	0.142857	CA-C.A	0
ENSG00000101986	ABCD1	CA-A.A	0	CA-A.G	0	CA-A.C	0	CA-A.A	0	CA-A.A	0	CT-G.G	0.142857	CA-A.G	0
ENSG00000101986	ABCD1	CT-G.G	0.666667	CA-A.A	0	CA-C.T	1	CT-A.G	0.666667	CT-G.C	0.5	CA-C.A	0.142857	CA-A.A	0
ENSG00000215151	ABCD1P2	CA-A.T	0	CA-A.T	0	CA-A.G	0	CA-A.G	0	CT-A.C	0.166667	CT-T.T	0.25	CT-G.A	0.040404
ENSG00000215151	ABCD1P2	CA-A.A	0	CA-A.A	0	CT-C.G	1	CT-C.A	1	CA-C.G	0.166667	CT-A.T	0.25	CT-A.G	0.111111
ENSG00000215151	ABCD1P2	CA-A.G	0	CA-A.G	0	CA-A.C	0	CA-A.C	0	CA-T.G	0.166667	CT-G.G	0.25	CG-T.A	0.040404
ENSG00000215151	ABCD1P2	CA-A.C	0	CA-A.C	0	CA-A.A	0	CA-A.A	0	CA-T.A	0.166667	CT-G.C	0.25	TC-A.A	0.0505051
ENSG00000215151	ABCD1P2	CA-C.A	0	CA-C.A	0	CA-A.T	0	CA-A.T	0	TC-G.C	0.166667	CA-A.A	0	CT-G.C	0.040404
ENSG00000261233	ABCD1P3	CA-A.G	0	CA-A.T	0	CA-A.T	0	CA-A.T	0	TG-A.A	0.25	CA-C.T	0.0434783	CA-A.T	0
ENSG00000261233	ABCD1P3	CT-A.G	1	CA-A.A	0	CA-A.A	0	CA-A.A	0	CT-C.G	0.25	CA-A.T	0.0434783	CA-A.A	0
ENSG00000261233	ABCD1P3	CA-A.T	0	CA-C.A	0	CA-C.A	0	CA-C.A	0	CA-A.A	0	CA-G.A	0.0434783	CA-C.A	0
ENSG00000261233	ABCD1P3	CA-A.C	0	CA-A.G	0	CA-A.G	0	CA-A.G	0	TA-G.G	0.25	CA-C.G	0.0434783	CA-A.G	0
ENSG00000261233	ABCD1P3	CA-A.A	0	CA-A.C	0	CA-A.C	0	CA-A.C	0	CT-T.C	0.25	CA-C.A	0.0434783	CA-A.C	0
ENSG00000225293	ABCD1P4	CA-A.A	0	CA-A.C	0	CA-A.A	0	CA-A.C	0	TC-A.A	0.136364	CT-T.G	0.111111	CA-A.C	0
ENSG00000225293	ABCD1P4	CA-A.G	0	CA-A.T	0	CA-A.G	0	CA-A.T	0	CG-T.T	0.0909091	CG-C.T	0.0555556	CA-A.T	0
ENSG00000225293	ABCD1P4	CA-A.C	0	CA-A.G	0	CA-A.C	0	CA-A.G	0	TC-A.T	0.136364	CA-T.C	0.0555556	CA-A.G	0
ENSG00000225293	ABCD1P4	CA-A.T	0	CA-C.A	0	CA-A.T	0	CA-C.A	0	CT-T.A	0.0909091	CG-T.A	0.0555556	CA-C.A	0
ENSG00000225293	ABCD1P4	CT-G.C	1	CA-A.A	0	TC-A.G	1	CA-A.A	0	CT-T.G	0.136364	CT-A.G	0.111111	CA-A.A	0
ENSG00000214330	ABCD1P5	CA-A.C	0	CA-A.C	0	CT-A.A	0.333333	CA-A.A	0	CT-A.G	0.25	CT-A.A	0.1	CA-A.C	0
ENSG00000214330	ABCD1P5	CA-A.A	0	CA-A.A	0	CA-T.A	0.333333	TG-C.G	1	CG-A.G	0.25	CG-C.G	0.1	CA-A.A	0
ENSG00000214330	ABCD1P5	CA-A.T	0	CA-A.T	0	CA-A.A	0	CA-A.G	0	TC-G.G	0.25	CT-C.C	0.1	CA-A.T	0
ENSG00000214330	ABCD1P5	CA-A.G	0	CA-A.G	0	TC-C.G	0.333333	CA-A.C	0	TC-C.G	0.25	CT-C.A	0.1	CA-A.G	0
ENSG00000214330	ABCD1P5	CA-C.A	0	CA-C.A	0	CA-A.C	0	CA-A.T	0	CA-A.A	0	CT-G.C	0.1	CA-C.A	0
ENSG00000173208	ABCD2	CA-A.G	0	CA-A.G	0	CA-A.T	0	CA-A.C	0	TG-T.T	0.1	CA-C.A	0	TA-C.G	0.142857
ENSG00000173208	ABCD2	CA-A.A	0	CA-A.A	0	CA-A.C	0	TG-T.T	0.333333	CT-G.T	0.1	CA-A.C	0	CT-G.G	0.142857
ENSG00000173208	ABCD2	CT-G.C	0.5	CT-C.A	0.5	CA-A.A	0	TG-G.T	0.333333	TG-C.T	0.15	CA-A.A	0	CG-C.A	0.142857
ENSG00000173208	ABCD2	CT-C.A	0.5	CA-T.C	0.5	TA-A.A	1	CA-G.A	0.333333	CA-T.T	0.4	CA-A.G	1	CA-A.T	0.142857
ENSG00000173208	ABCD2	CA-A.C	0	CA-A.C	0	CA-A.G	0	CA-A.A	0	CT-T.G	0.1	CA-A.T	0	CT-T.T	0.142857
ENSG00000117528	ABCD3	CA-A.C	0	CA-A.C	0	TA-T.A	0.25	CA-A.A	0	CT-T.G	0.246753	CT-C.T	0.214286	CA-A.C	0
ENSG00000117528	ABCD3	CA-A.A	0	CA-A.A	0	CT-C.G	0.25	TC-A.G	1	TG-T.T	0.337662	CA-T.G	0.214286	CA-A.A	0
ENSG00000117528	ABCD3	CA-A.G	0	CA-A.G	0	TC-A.C	0.25	CA-A.C	0	CA-T.T	0.155844	TC-A.C	0.214286	CA-A.G	0
ENSG00000117528	ABCD3	CA-A.T	0	CA-A.T	0	TC-T.A	0.25	CA-A.G	0	TC-A.T	0.103896	TA-A.T	0.178571	CA-A.T	0
ENSG00000117528	ABCD3	CA-C.A	0	CA-C.A	0	CA-A.A	0	CA-A.T	0	TA-T.A	0.0779221	TA-T.T	0.178571	CA-C.A	0
ENSG00000119688	ABCD4	CT-A.A	0.255556	CA-A.A	0	CA-A.A	0	CT-T.G	1	CT-T.G	0.520833	CA-A.A	0	CT-A.T	1
ENSG00000119688	ABCD4	CT-C.G	0.255556	CA-A.C	0	CA-A.C	0	CA-A.A	0	CA-T.T	0.479167	CA-A.C	0	CA-A.A	0
ENSG00000119688	ABCD4	CT-A.G	0.244444	CA-A.T	0	CA-A.T	0	CA-A.G	0	CA-A.C	0	CA-A.T	0	CA-A.G	0
ENSG00000119688	ABCD4	CA-A.A	0	CA-C.A	0	CA-C.A	0	CA-A.T	0	CA-A.G	0	CA-C.A	0	CA-A.T	0
ENSG00000119688	ABCD4	CA-C.G	0.244444	CA-A.G	0	CA-A.G	0	CA-A.C	0	CA-A.A	0	CA-A.G	0	CA-A.C	0
ENSG00000164163	ABCE1	CA-G.C	0.228571	CA-A.C	0	CA-A.A	0	CA-A.C	0	CT-T.G	0.237288	CT-T.G	0.363636	CA-A.A	0
ENSG00000164163	ABCE1	TC-G.A	0.257143	CA-A.A	0	CT-T.G	1	CA-A.A	0	TG-T.T	0.338983	CT-T.T	0.409091	CT-A.G	1
ENSG00000164163	ABCE1	TA-C.T	0.171429	CA-A.T	0	CA-A.G	0	CA-A.T	0	TA-A.A	0.101695	CA-A.A	0	CA-A.G	0
ENSG00000164163	ABCE1	CT-C.T	0.171429	CA-A.G	0	CA-A.C	0	CA-A.G	0	TG-A.T	0.152542	TC-C.G	0.227273	CA-A.C	0
ENSG00000164163	ABCE1	TC-C.T	0.171429	CA-C.A	0	CA-A.T	0	CA-C.A	0	CA-A.T	0.0847458	CA-A.C	0	CA-A.T	0
ENSG00000204574	ABCF1	CT-C.T	0.184211	CA-A.A	0	CA-A.A	0	CA-A.A	0	TC-T.T	0.411765	CT-T.G	0.289474	CT-T.C	0.833333
ENSG00000204574	ABCF1	CT-C.G	0.157895	CA-A.T	0	CA-A.T	0	CA-A.T	0	CT-T.G	0.176471	TC-T.T	0.184211	CA-A.C	0
ENSG00000204574	ABCF1	TG-C.T	0.184211	CA-A.G	0	CA-A.G	0	CA-A.G	0	CT-G.G	0.205882	TC-A.A	0.184211	CA-A.A	0
ENSG00000204574	ABCF1	CT-T.T	0.184211	CA-A.C	0	CA-A.C	0	CA-A.C	0	CA-T.T	0.205882	CT-T.T	0.184211	TC-G.T	0.166667
ENSG00000204574	ABCF1	CT-A.G	0.131579	CA-C.A	0	CA-C.A	0	CA-C.A	0	CA-A.A	0	TC-C.C	0.157895	CA-A.G	0
ENSG00000033050	ABCF2	CT-T.G	0.666667	CA-A.A	0	CG-C.T	0.333333	CA-A.A	0	CT-T.G	0.333333	CT-G.G	0.181818	CA-A.A	0
ENSG00000033050	ABCF2	CA-A.A	0	CA-A.G	0	TG-C.C	0.333333	CA-A.G	0	CT-G.G	0.181818	TC-G.T	0.181818	CA-A.G	0
ENSG00000033050	ABCF2	CA-A.C	0	CA-A.T	0	CA-A.A	0	CA-A.T	0	TC-T.T	0.121212	CT-A.G	0.151515	CA-A.T	0
ENSG00000033050	ABCF2	CA-A.G	0	CA-C.A	0	CA-A.C	0	CA-C.A	0	TG-T.T	0.121212	CT-T.G	0.151515	CA-C.A	0
ENSG00000033050	ABCF2	CT-A.G	0.333333	CA-A.C	0	CT-T.G	0.333333	CA-A.C	0	CT-A.G	0.181818	TC-A.G	0.181818	CA-A.C	0
ENSG00000242159	ABCF2P1	CA-A.T	0	CA-C.A	0	CA-C.A	0	CA-C.A	0	CA-A.T	0	CA-A.T	0	CA-C.A	0
ENSG00000242159	ABCF2P1	CT-A.C	1	CA-A.A	0	CA-A.A	0	CA-A.A	0	CT-A.C	1	TA-A.T	1	CA-A.A	0
ENSG00000242159	ABCF2P1	CA-A.C	0	CA-A.G	0	CA-A.G	0	CA-A.G	0	CA-A.C	0	CA-A.C	0	CA-A.G	0
ENSG00000242159	ABCF2P1	CA-A.A	0	CA-A.C	0	CA-A.C	0	CA-A.C	0	CA-A.A	0	CA-A.A	0	CA-A.C	0
ENSG00000242159	ABCF2P1	CA-A.G	0	CA-A.T	0	CA-A.T	0	CA-A.T	0	CA-A.G	0	CA-A.G	0	CA-A.T	0
ENSG00000228769	ABCF2P2	CA-C.A	0	CA-C.A	0	CA-C.A	0	CA-A.T	0	CA-A.T	0	CA-C.A	0	CA-A.T	0
ENSG00000228769	ABCF2P2	CA-A.A	0	CA-A.A	0	CA-A.A	0	CT-A.G	1	TG-T.T	1	CA-A.A	0	TG-T.T	1
ENSG00000228769	ABCF2P2	CA-A.G	0	CA-A.G	0	CA-A.G	0	CA-A.C	0	CA-A.C	0	CA-A.G	0	CA-A.C	0
ENSG00000228769	ABCF2P2	CA-A.T	0	CA-A.T	0	CA-A.T	0	CA-A.G	0	CA-A.G	0	CA-A.T	0	CA-A.G	0
ENSG00000228769	ABCF2P2	CA-A.C	0	CA-A.C	0	CA-A.C	0	CA-A.A	0	CA-A.A	0	CA-A.C	0	CA-A.A	0
ENSG00000161204	ABCF3	CG-G.C	0.158879	CA-A.C	0	TC-G.T	0.333333	CA-A.C	0	TG-C.G	0.22973	CT-C.G	0.255319	CA-A.G	0
ENSG00000161204	ABCF3	CT-C.G	0.11215	CA-A.T	0	CA-A.C	0	CA-A.T	0	TG-T.A	0.135135	CA-A.C	0	CA-C.A	0
ENSG00000161204	ABCF3	CT-A.G	0.130841	CA-A.G	0	CA-A.A	0	CA-A.G	0	CT-T.G	0.162162	CA-A.A	0	CA-A.T	0
ENSG00000161204	ABCF3	CT-G.G	0.224299	CT-G.G	1	CT-A.G	0.333333	CT-G.G	1	CA-T.T	0.243243	CT-G.G	0.382979	CA-A.A	0
ENSG00000161204	ABCF3	CA-C.C	0.168224	CA-A.A	0	CT-G.A	0.333333	CA-A.A	0	TC-G.A	0.22973	TC-C.T	0.361702	CA-A.C	0
ENSG00000160179	ABCG1	CA-A.T	0	CA-A.G	0	CA-A.G	0	CA-A.G	0	CT-T.T	0.113924	CA-A.C	0	CA-C.A	0
ENSG00000160179	ABCG1	CA-A.G	0	CA-A.C	0	CA-A.C	0	CA-A.C	0	CT-G.G	0.113924	CA-A.A	0	CA-A.T	0
ENSG00000160179	ABCG1	CA-A.C	0	CA-A.A	0	CA-A.A	0	CA-A.A	0	CT-T.G	0.126582	CG-G.G	0.225806	CA-A.G	0
ENSG00000160179	ABCG1	CA-A.A	0	CT-C.G	0.5	TC-A.A	0.473684	CT-C.A	0.428571	CA-T.C	0.126582	CT-G.G	0.387097	CA-A.C	0
ENSG00000160179	ABCG1	CT-C.C	1	CT-A.G	0.5	CT-G.A	0.526316	CT-T.C	0.571429	CA-T.T	0.405063	CA-T.G	0.387097	CA-A.A	0
ENSG00000118777	ABCG2	CT-G.T	0.2	CA-A.G	0	CA-A.C	0	CA-A.C	0	TG-C.T	0.142857	CA-A.C	0	CA-A.G	0
ENSG00000118777	ABCG2	CA-A.A	0	CA-C.A	0	CA-A.T	0	CA-A.T	0	CA-T.A	0.0714286	CA-A.T	0	CA-C.A	0
ENSG00000118777	ABCG2	CT-A.G	0.4	CA-A.A	0	CT-T.T	1	CT-A.G	1	CA-T.T	0.214286	CA-A.A	0.666667	CA-A.A	0
ENSG00000118777	ABCG2	CT-T.G	0.2	CA-A.T	0	CA-A.G	0	CA-A.G	0	CA-C.T	0.0714286	CA-A.G	0	CA-A.T	0
ENSG00000118777	ABCG2	CT-G.A	0.2	CA-A.C	0	CA-A.A	0	CA-A.A	0	CT-T.G	0.214286	CT-C.A	0.333333	CA-A.C	0
ENSG00000172350	ABCG4	CA-A.A	0	CA-A.G	0	CA-A.C	0	CA-A.A	0	CA-G.C	0.130435	CA-A.A	0	TC-A.A	0.238095
ENSG00000172350	ABCG4	CA-A.G	0	CA-C.A	0	CA-A.T	0	CA-A.G	0	CT-G.T	0.108696	CA-A.G	0	CA-A.A	0
ENSG00000172350	ABCG4	CT-T.C	0.454545	CA-A.C	0	CA-A.A	0	CT-A.G	0.454545	CT-T.G	0.26087	TC-A.G	0.5	CT-A.G	0.238095
ENSG00000172350	ABCG4	CA-C.C	0.545455	CA-A.A	0	TC-C.G	1	CT-G.G	0.545455	CA-T.T	0.369565	CT-C.C	0.5	TA-C.G	0.285714
ENSG00000172350	ABCG4	CA-A.C	0	CA-A.T	0	CA-A.G	0	CA-A.C	0	CT-C.T	0.130435	CA-A.C	0	TG-G.G	0.238095
ENSG00000138075	ABCG5	CA-C.T	0.5	CA-A.A	0	CA-A.A	0	CA-C.T	0.25	CA-T.T	0.333333	CG-T.A	0.2	CA-A.A	0
ENSG00000138075	ABCG5	CA-A.C	0	CA-A.T	0	CA-A.T	0	TG-T.T	0.25	TC-A.C	0.166667	CT-G.A	0.2	CA-A.T	0
ENSG00000138075	ABCG5	CT-G.G	0.5	CA-A.C	0	CA-A.C	0	CA-G.A	0.25	CT-A.C	0.166667	CG-T.C	0.2	CA-A.C	0
ENSG00000138075	ABCG5	CA-A.G	0	CA-C.A	0	CA-C.A	0	CA-A.A	0	TG-G.C	0.166667	TG-C.T	0.2	CA-C.A	0
ENSG00000138075	ABCG5	CA-A.A	0	CA-A.G	0	CA-A.G	0	CT-C.G	0.25	CT-T.T	0.166667	CT-C.G	0.2	CA-A.G	0
ENSG00000143921	ABCG8	CG-T.A	0.125	CA-A.A	0	CA-A.G	0	CA-A.C	0	CA-T.A	0.111111	CT-G.A	0.25	CA-A.G	0
ENSG00000143921	ABCG8	CT-G.G	0.25	CT-G.G	0.5	CA-A.C	0	CA-A.A	0	CT-T.T	0.222222	CT-C.G	0.25	CA-A.C	0
ENSG00000143921	ABCG8	CA-T.A	0.25	CT-A.G	0.5	CA-A.A	0	CT-C.G	1	CA-T.T	0.222222	CG-T.C	0.25	CA-A.A	0
ENSG00000143921	ABCG8	CT-A.G	0.125	CA-A.C	0	CA-A.T	0	CA-A.G	0	CT-G.G	0.111111	TC-G.A	0.25	CA-A.T	0
ENSG00000143921	ABCG8	CT-G.A	0.125	CA-A.G	0	CA-C.A	0	CA-A.T	0	CT-T.G	0.111111	CA-A.A	0	CA-C.A	0
ENSG00000143994	ABHD1	CT-C.G	0.342857	CA-A.A	0	CA-A.A	0	CA-A.A	0	CT-G.G	0.333333	CA-T.T	0.5	CA-A.A	0
ENSG00000143994	ABHD1	TC-C.G	0.171429	CA-A.T	0	CA-A.T	0	CA-A.T	0	CA-A.A	0	CA-A.C	0	CA-A.T	0
ENSG00000143994	ABHD1	CT-G.C	0.142857	CA-C.A	0	CA-C.A	0	CA-C.A	0	CA-A.C	0	CA-A.G	0	CA-C.A	0
ENSG00000143994	ABHD1	CT-G.T	0.171429	CA-A.G	0	CA-A.G	0	CA-A.G	0	CT-T.T	0.333333	CA-A.A	0	CA-A.G	0
ENSG00000143994	ABHD1	CT-G.G	0.171429	CA-A.C	0	CA-A.C	0	CA-A.C	0	CT-T.G	0.333333	CG-A.C	0.5	CA-A.C	0
ENSG00000144827	ABHD10	CT-A.G	0.454545	CA-A.C	0	TG-C.A	0.5	CA-A.A	0	CT-T.G	0.25	TC-A.G	0.454545	CA-A.C	0
ENSG00000144827	ABHD10	CA-A.A	0	CA-A.G	0	CA-A.A	0	CA-A.C	0	TC-G.T	0.25	CA-A.A	0	CA-A.G	0
ENSG00000144827	ABHD10	CA-A.G	0	CA-C.A	0	CA-A.G	0	CA-A.T	0	CA-A.A	0	CA-A.G	0	CA-C.A	0
ENSG00000144827	ABHD10	CT-T.G	0.545455	CA-A.A	0	TC-C.G	0.5	CA-G.T	1	CT-G.G	0.25	CG-G.A	0.545455	CA-A.A	0
ENSG00000144827	ABHD10	CA-A.C	0	CA-A.T	0	CA-A.C	0	CA-A.G	0	TG-T.T	0.25	CA-A.C	0	CA-A.T	0
ENSG00000106077	ABHD11	CA-A.G	0	CA-A.G	0	CA-A.T	0	CA-A.G	0	CA-A.G	0	CA-A.T	0	CA-A.C	0
ENSG00000106077	ABHD11	CA-A.A	0	CA-A.A	0	CA-A.C	0	CA-A.A	0	CA-A.A	0	CA-A.C	0	CA-T.T	0.333333
ENSG00000106077	ABHD11	CT-A.G	1	TA-T.G	1	CA-A.A	0	TG-C.T	1	CT-T.G	1	CA-A.A	0	TA-T.A	0.666667
ENSG00000106077	ABHD11	CA-A.C	0	CA-A.C	0	CA-A.G	0	CA-A.C	0	CA-A.C	0	CA-A.G	0	CA-A.A	0
ENSG00000106077	ABHD11	CA-A.T	0	CA-A.T	0	CA-C.A	0	CA-A.T	0	CA-A.T	0	CA-C.A	0	CA-A.G	0
ENSG00000100997	ABHD12	CT-G.G	0.25	CA-A.G	0	CA-A.A	0	CA-A.A	0	CT-A.T	0.166667	CA-A.A	0	CA-A.G	0
ENSG00000100997	ABHD12	CT-C.C	0.25	CA-A.A	0	CT-G.G	0.777778	CT-T.G	0.5	CA-T.T	0.416667	TC-A.T	0.666667	CA-A.A	0
ENSG00000100997	ABHD12	CA-A.A	0	CA-C.A	0	CA-A.G	0	CA-A.G	0	CT-A.G	0.0833333	CA-A.G	0	CA-C.A	0
ENSG00000100997	ABHD12	CT-T.G	0.25	CA-A.T	0	CA-A.C	0	CA-A.C	0	CT-G.T	0.166667	CA-A.C	0	CA-A.T	0
ENSG00000100997	ABHD12	CT-G.C	0.25	CA-A.C	0	CT-A.G	0.222222	TC-A.G	0.5	CA-C.A	0.166667	CT-G.T	0.333333	CA-A.C	0
ENSG00000131969	ABHD12B	CA-A.T	0	CA-A.T	0	CA-A.T	0	CA-A.T	0	CT-T.T	0.119403	TC-A.T	0.205128	CA-A.C	0
ENSG00000131969	ABHD12B	CA-A.G	0	CA-A.G	0	CA-A.G	0	CA-A.G	0	CT-G.G	0.119403	TC-A.A	0.205128	CA-A.A	0
ENSG00000131969	ABHD12B	CA-A.A	0	CA-A.A	0	CA-A.A	0	CA-A.A	0	CA-T.T	0.328358	CG-T.C	0.205128	TC-T.C	0.545455
ENSG00000131969	ABHD12B	CA-A.C	0	CA-A.C	0	CA-A.C	0	CA-A.C	0	TC-C.C	0.149254	CT-T.T	0.205128	CT-G.G	0.454545
ENSG00000131969	ABHD12B	CA-C.A	0	CA-C.A	0	CA-C.A	0	CA-C.A	0	CT-G.C	0.104478	TC-G.A	0.179487	CA-A.G	0
ENSG00000139826	ABHD13	TC-G.A	0.5	CA-A.A	0	CA-A.C	0	CA-A.C	0	CT-T.G	0.5	CA-A.A	0	CA-A.C	0
ENSG00000139826	ABHD13	CA-A.G	0	CA-A.T	0	CA-C.A	0	CA-C.A	0	CA-A.G	0	CA-A.T	0	CA-C.A	0
ENSG00000139826	ABHD13	CA-A.A	0	CA-A.C	0	CA-A.G	0	CA-A.G	0	CA-A.A	0	CA-A.C	0	CA-A.G	0
ENSG00000139826	ABHD13	CT-A.G	0.5	TC-C.T	1	CA-A.A	0	CA-A.A	0	CT-A.T	0.5	TC-G.G	1	CA-A.A	0
ENSG00000139826	ABHD13	CA-A.C	0	CA-A.G	0	CA-A.T	0	CA-A.T	0	CA-A.C	0	CA-A.G	0	CA-A.T	0
ENSG00000248487	ABHD14A	CT-G.C	0.5	CA-A.A	0	CA-A.C	0	CA-A.A	0	CT-G.C	0.5	CA-A.C	0	CA-A.C	0
ENSG00000248487	ABHD14A	CA-A.G	0	CA-A.T	0	CA-C.A	0	CA-A.T	0	CA-A.G	0	CA-C.A	0	CA-C.A	0
ENSG00000248487	ABHD14A	CA-A.C	0	CA-A.G	0	CA-A.T	0	CA-A.G	0	CA-A.C	0	CA-A.T	0	CA-A.T	0
ENSG00000248487	ABHD14A	CG-A.T	0.5	CG-C.G	1	CA-A.A	0	CT-G.C	1	CA-G.C	0.5	CA-A.A	0	CA-A.A	0
ENSG00000248487	ABHD14A	CA-A.A	0	CA-A.C	0	CA-A.G	0	CA-A.C	0	CA-A.A	0	CA-A.G	0	CA-A.G	0
ENSG00000114786	ABHD14A-ACY1	CG-A.T	0.333333	CA-A.A	0	CA-A.A	0	CA-A.A	0	CT-A.G	0.333333	CA-A.C	0	CA-A.C	0
ENSG00000114786	ABHD14A-ACY1	CA-A.C	0	CA-A.T	0	CA-A.T	0	CA-A.T	0	CA-A.C	0	CA-C.A	0	CA-C.A	0
ENSG00000114786	ABHD14A-ACY1	CT-G.C	0.333333	CA-A.C	0	CA-A.C	0	CA-A.C	0	CT-G.C	0.333333	CA-A.G	0	CA-A.G	0
ENSG00000114786	ABHD14A-ACY1	CA-A.A	0	CA-A.G	0	CA-A.G	0	CA-A.G	0	CA-A.A	0	CA-A.T	0	CA-A.T	0
ENSG00000114786	ABHD14A-ACY1	CA-C.T	0.333333	CG-C.G	1	CT-G.G	1	CT-G.C	1	CA-G.C	0.333333	CA-A.A	0	CA-A.A	0
ENSG00000114779	ABHD14B	CA-C.T	0.1	CA-A.A	0	CA-A.C	0	CA-A.A	0	CT-G.C	0.470588	CA-A.C	0	CA-A.C	0
ENSG00000114779	ABHD14B	CG-A.T	0.8	CG-C.G	1	CA-A.A	0	CT-G.C	1	CA-G.C	0.470588	CA-A.A	0	CA-A.A	0
ENSG00000114779	ABHD14B	CT-G.C	0.1	CA-A.C	0	CA-A.G	0	CA-A.C	0	CT-A.G	0.0588235	CA-A.G	0	CA-A.G	0
ENSG00000114779	ABHD14B	CA-A.C	0	CA-A.T	0	CA-C.A	0	CA-A.T	0	CA-A.C	0	CA-C.A	0	CA-C.A	0
ENSG00000114779	ABHD14B	CA-A.A	0	CA-A.G	0	CA-A.T	0	CA-A.G	0	CA-A.A	0	CA-A.T	0	CA-A.T	0
ENSG00000168792	ABHD15	CT-T.G	0.333333	CA-A.G	0	CA-A.G	0	CA-A.C	0	TC-G.A	0.333333	CA-A.C	0	CA-A.G	0
ENSG00000168792	ABHD15	CT-C.G	0.333333	CA-A.C	0	CA-A.C	0	CA-A.A	0	CT-T.G	0.333333	CA-A.A	0	CA-A.C	0
ENSG00000168792	ABHD15	CA-A.C	0	CA-C.A	0	CA-C.A	0	CA-A.T	0	CA-A.C	0	CA-A.T	0	CA-C.A	0
ENSG00000168792	ABHD15	CA-G.G	0.333333	CA-A.A	0	CA-A.A	0	CT-C.T	1	CT-G.G	0.333333	TC-G.A	1	CA-A.A	0
ENSG00000168792	ABHD15	CA-A.A	0	CA-A.T	0	CA-A.T	0	CA-A.G	0	CA-A.A	0	CA-A.G	0	CA-A.T	0
ENSG00000204427	ABHD16A	CT-A.G	0.168539	CA-A.G	0	CA-A.C	0	CA-A.T	0	CT-A.G	0.15873	CA-A.C	0	CA-A.G	0
ENSG00000204427	ABHD16A	CA-G.T	0.11236	CA-A.T	0	CA-A.G	0	CA-C.A	0	CT-G.T	0.15873	CA-A.G	0	CA-A.T	0
ENSG00000204427	ABHD16A	CT-G.G	0.202247	CA-A.A	0	CT-A.G	0.5	CA-A.C	0	CA-T.A	0.238095	CT-A.G	0.428571	CA-A.A	0
ENSG00000204427	ABHD16A	CT-G.C	0.202247	CT-A.G	1	CA-T.C	0.5	CA-A.A	0	CT-G.G	0.285714	CT-C.G	0.571429	TC-G.G	1
ENSG00000204427	ABHD16A	TC-T.T	0.202247	CA-A.C	0	CA-A.A	0	CA-A.G	0	CA-T.T	0.15873	CA-A.A	0	CA-A.C	0
ENSG00000183260	ABHD16B	CA-A.C	0	CA-A.G	0	CA-A.T	0	CA-A.G	0	CA-C.A	0	CT-T.T	0.111111	CA-C.A	0
ENSG00000183260	ABHD16B	CT-G.G	0.25	CA-A.A	0	CA-A.C	0	CA-A.A	0	CA-A.G	0	CA-C.T	0.111111	CA-A.G	0
ENSG00000183260	ABHD16B	CT-A.G	0.5	CG-G.G	0.5	CG-G.G	1	CT-T.G	0.666667	CA-A.A	0	CT-G.G	0.333333	CA-A.A	0
ENSG00000183260	ABHD16B	CA-A.A	0	CA-A.C	0	CA-A.G	0	CA-A.C	0	CA-A.T	0	CT-A.G	0.111111	CA-A.T	0
ENSG00000183260	ABHD16B	CT-C.A	0.25	CT-T.G	0.5	CA-A.A	0	CG-G.G	0.333333	CA-A.C	0	CT-C.G	0.222222	CA-A.C	0
ENSG00000129968	ABHD17A	CT-T.G	0.5	CA-A.A	0	TC-T.G	1	CA-A.A	0	CA-A.A	0	CT-A.G	0.333333	CA-A.A	0
ENSG00000129968	ABHD17A	CA-A.A	0	CA-A.G	0	CA-A.C	0	CA-A.G	0	CA-A.G	0	TC-T.G	0.333333	CA-A.G	0
ENSG00000129968	ABHD17A	CA-A.G	0	CA-C.A	0	CA-A.T	0	CA-C.A	0	CA-C.A	0	CA-A.C	0	CA-C.A	0
ENSG00000129968	ABHD17A	TC-C.C	0.5	CA-A.C	0	CA-A.A	0	CA-A.C	0	CA-A.C	0	CT-T.G	0.333333	CA-A.C	0
ENSG00000129968	ABHD17A	CA-A.C	0	CA-A.T	0	CA-A.G	0	CA-A.T	0	CA-A.T	0	CA-A.A	0	CA-A.T	0
ENSG00000250536	ABHD17AP3	CA-A.T	0	CA-A.T	0	CA-A.T	0	CA-A.T	0	CA-A.T	0	CA-A.C	0	CA-A.T	0
ENSG00000250536	ABHD17AP3	CA-A.G	0	CA-A.G	0	CA-A.G	0	CA-A.G	0	CA-A.G	0	CA-A.A	0	CA-A.G	0
ENSG00000250536	ABHD17AP3	CA-A.A	0	CA-A.A	0	CA-A.A	0	CA-A.A	0	CA-A.A	0	CT-C.A	0.5	CA-A.A	0
ENSG00000250536	ABHD17AP3	CA-A.C	0	CA-A.C	0	CA-A.C	0	CA-A.C	0	CA-A.C	0	CT-G.C	0.5	CA-A.C	0
ENSG00000250536	ABHD17AP3	CA-C.A	0	CA-C.A	0	CA-C.A	0	CA-C.A	0	CA-C.A	0	CA-A.G	0	CA-C.A	0
ENSG00000229107	ABHD17AP4	CA-A.T	0	CA-A.G	0	CA-A.T	0	CA-A.T	0	CA-A.T	0	CA-A.T	0	CA-A.T	0
ENSG00000229107	ABHD17AP4	CA-A.C	0	CA-A.A	0	CA-A.C	0	CA-A.C	0	CA-A.C	0	CA-A.C	0	CA-A.C	0
ENSG00000229107	ABHD17AP4	CA-A.G	0	CA-A.C	0	CA-A.G	0	CA-A.G	0	CA-A.G	0	CA-A.G	0	CA-A.G	0
ENSG00000229107	ABHD17AP4	CA-A.A	0	CT-C.G	1	CA-A.A	0	CA-A.A	0	CA-A.A	0	CA-A.A	0	CA-A.A	0
ENSG00000229107	ABHD17AP4	CA-C.A	0	CA-A.T	0	CA-C.A	0	CA-C.A	0	CA-C.A	0	CA-C.A	0	CA-C.A	0
ENSG00000182502	ABHD17AP5	CA-A.G	0	CA-A.G	0	CA-A.A	0	CA-A.G	0	CA-A.G	0	CA-A.G	0	CA-A.G	0
ENSG00000182502	ABHD17AP5	CA-A.T	0	CA-A.T	0	CA-A.C	0	CA-A.T	0	CA-A.T	0	CA-A.T	0	CA-A.T	0
ENSG00000182502	ABHD17AP5	CA-C.A	0	CA-C.A	0	CA-A.G	0	CA-C.A	0	CA-C.A	0	CA-C.A	0	CA-C.A	0
ENSG00000182502	ABHD17AP5	CA-A.C	0	CA-A.C	0	TC-G.G	0.5	CA-A.C	0	CA-A.C	0	CA-A.C	0	CA-A.C	0
ENSG00000182502	ABHD17AP5	CA-A.A	0	CA-A.A	0	CG-C.G	0.5	CA-A.A	0	CA-A.A	0	CA-A.A	0	CA-A.A	0
ENSG00000107362	ABHD17B	CA-A.A	0	CA-A.A	0	CA-A.A	0	CA-A.A	0	CT-T.G	0.285714	CT-A.G	1	TA-T.T	0.666667
ENSG00000107362	ABHD17B	CA-A.G	0	CA-A.G	0	CA-A.G	0	CA-A.G	0	CT-G.G	0.142857	CA-A.C	0	CA-A.A	0
ENSG00000107362	ABHD17B	CA-A.C	0	CA-A.C	0	CA-A.C	0	CA-A.C	0	CA-T.A	0.142857	CA-A.A	0	CT-A.A	0.333333
ENSG00000107362	ABHD17B	CA-C.A	0	CA-C.A	0	CA-C.A	0	CA-C.A	0	TG-G.C	0.142857	CA-A.T	0	CA-A.G	0
ENSG00000107362	ABHD17B	CA-A.T	0	CA-A.T	0	CA-A.T	0	CA-A.T	0	CT-T.T	0.142857	CA-A.G	0	CA-A.C	0
ENSG00000136379	ABHD17C	CA-A.G	0	CA-A.T	0	CA-A.G	0	CA-A.T	0	CA-A.G	0	CA-A.G	0	CA-A.T	0
ENSG00000136379	ABHD17C	TC-G.G	1	CA-A.A	0	TC-G.G	1	CA-A.A	0	CT-T.G	1	CA-T.G	1	CA-A.A	0
ENSG00000136379	ABHD17C	CA-A.C	0	CA-A.G	0	CA-A.C	0	CA-A.G	0	CA-A.C	0	CA-A.C	0	CA-A.G	0
ENSG00000136379	ABHD17C	CA-A.A	0	CA-A.C	0	CA-A.A	0	CA-A.C	0	CA-A.A	0	CA-A.A	0	CA-A.C	0
ENSG00000136379	ABHD17C	CA-A.T	0	CA-C.A	0	CA-A.T	0	CA-C.A	0	CA-A.T	0	CA-A.T	0	CA-C.A	0
ENSG00000140526	ABHD2	CA-A.C	0	CA-C.A	0	CA-A.G	0	CA-A.T	0	CT-C.G	0.0714286	CA-C.A	0	CA-C.A	0
ENSG00000140526	ABHD2	CA-A.A	0	CA-A.T	0	CA-A.C	0	CA-A.G	0	TC-G.C	0.178571	CA-A.T	0	CA-A.T	0
ENSG00000140526	ABHD2	TC-G.G	0.428571	CA-A.A	0	TA-A.G	0.6	CG-C.C	1	CT-A.G	0.321429	CA-A.A	0	CA-A.A	0
ENSG00000140526	ABHD2	CT-G.G	0.285714	CA-A.C	0	CT-A.G	0.4	CA-A.A	0	CA-T.T	0.214286	CA-A.C	0	CA-A.C	0
ENSG00000140526	ABHD2	TC-T.C	0.285714	CA-A.G	0	CA-A.A	0	CA-A.C	0	CT-T.G	0.214286	CA-A.G	0	CA-A.G	0
ENSG00000158201	ABHD3	CA-C.A	0	CA-C.A	0	CA-C.A	0	CA-A.T	0	CA-A.C	0	CA-C.A	0	CA-C.A	0
ENSG00000158201	ABHD3	CA-A.A	0	CA-A.A	0	CA-A.A	0	CG-A.C	1	CA-T.T	0.517241	CA-A.A	0	CA-A.A	0
ENSG00000158201	ABHD3	CA-A.C	0	CA-A.C	0	CA-A.C	0	CA-A.A	0	CA-T.A	0.275862	CA-A.C	0	CA-A.C	0
ENSG00000158201	ABHD3	CA-A.G	0	CA-A.G	0	CA-A.G	0	CA-A.C	0	TA-T.T	0.206897	CA-A.G	0	CA-A.G	0
ENSG00000158201	ABHD3	CA-A.T	0	CA-A.T	0	CA-A.T	0	CA-A.G	0	CA-A.A	0	CA-A.T	0	CA-A.T	0
ENSG00000100439	ABHD4	CA-A.T	0	CA-C.A	0	CA-A.G	0	CA-A.T	0	CA-A.G	0	CA-A.T	0	CA-C.A	0
ENSG00000100439	ABHD4	CA-A.A	0	CA-A.C	0	CT-T.G	0.4	CA-A.A	0	CT-T.G	0.5	CA-A.A	0	CA-A.C	0
ENSG00000100439	ABHD4	CA-A.G	0	CA-A.T	0	CA-A.C	0	CA-A.G	0	CA-A.C	0	CA-A.G	0	CA-A.T	0
ENSG00000100439	ABHD4	CT-G.G	1	CA-A.A	0	CT-C.G	0.6	CT-C.G	1	CA-T.A	0.5	CT-C.G	1	CA-A.A	0
ENSG00000100439	ABHD4	CA-A.C	0	CA-A.G	0	CA-A.A	0	CA-A.C	0	CA-A.A	0	CA-A.C	0	CA-A.G	0
ENSG00000011198	ABHD5	CA-A.G	0	CA-A.C	0	CA-A.G	0	CA-A.G	0	CT-T.G	0.153846	CT-T.A	0.173913	CA-A.G	0
ENSG00000011198	ABHD5	CA-C.A	0	CA-A.T	0	CA-C.A	0	CA-C.A	0	CA-A.A	0	CA-A.C	0	CA-C.A	0
ENSG00000011198	ABHD5	CA-A.T	0	CA-A.G	0	CA-A.T	0	CA-A.T	0	TG-T.T	0.115385	TC-T.G	0.130435	CA-A.T	0
ENSG00000011198	ABHD5	CA-A.C	0	CA-A.A	0	CA-A.C	0	CA-A.C	0	TC-A.A	0.192308	CA-A.A	0.173913	CA-A.C	0
ENSG00000011198	ABHD5	CA-A.A	0	CT-A.G	1	CA-A.A	1	CA-A.A	0	CA-T.T	0.538462	TG-T.T	0.521739	CA-A.A	0
ENSG00000163686	ABHD6	CA-A.G	0	CA-A.T	0	CA-A.G	0	CA-A.T	0	CT-T.G	0.115385	CA-A.G	0	CA-A.T	0
ENSG00000163686	ABHD6	CA-A.C	0	CA-A.G	0	CA-A.C	0	CA-A.G	0	TC-A.T	0.153846	CA-A.A	0	CA-A.G	0
ENSG00000163686	ABHD6	CA-A.T	0	CA-C.A	0	CA-A.T	0	CA-C.A	0	CA-A.A	0	CA-A.T	0	CA-C.A	0
ENSG00000163686	ABHD6	CA-A.A	0	CA-A.C	0	CA-A.A	0	CA-A.C	0	CA-T.T	0.346154	TA-C.C	0.444444	CA-A.C	0
ENSG00000163686	ABHD6	CT-A.G	1	CA-A.A	0	CT-G.T	1	CA-A.A	0	TG-T.T	0.384615	CA-A.C	0.555556	CA-A.A	0
ENSG00000127220	ABHD8	TC-G.T	0.375	CA-A.A	0	CA-A.A	0	CA-A.C	0	CA-A.A	0	CT-C.G	0.5	CA-A.C	0
ENSG00000127220	ABHD8	CA-A.C	0	CA-A.T	0	CA-A.T	0	CA-C.A	0	CA-A.T	0	CA-A.G	0	CA-C.A	0
ENSG00000127220	ABHD8	CT-A.G	0.125	CA-A.C	0	CA-A.C	0	CA-A.G	0	CA-A.C	0	CA-A.A	0	CA-A.G	0
ENSG00000127220	ABHD8	CT-G.G	0.5	CT-A.C	1	CT-G.G	1	CA-A.A	0	CT-G.G	1	CT-A.A	0.5	CA-A.A	0
ENSG00000127220	ABHD8	CA-A.A	0	CA-A.G	0	CA-A.G	0	CA-A.T	0	CA-A.G	0	CA-A.C	0	CA-A.T	0
ENSG00000136754	ABI1	CA-A.G	0	CA-A.C	0	CA-A.T	0	CA-A.T	0	TG-C.T	0.123894	CA-A.C	0	CT-T.G	0.103448
ENSG00000136754	ABI1	CA-A.C	0	CA-A.A	0	CA-A.G	0	CA-A.G	0	CT-G.C	0.132743	CA-A.A	0	TG-T.T	0.193103
ENSG00000136754	ABI1	CT-C.G	1	TC-A.G	0.5	CA-A.A	0	CA-A.A	0	CA-T.T	0.247788	CT-G.A	0.5	CT-A.A	0.303448
ENSG00000136754	ABI1	CA-A.A	0	TC-C.T	0.5	CA-A.C	0	CA-A.C	0	CT-T.G	0.247788	CT-T.A	0.5	TC-T.G	0.2
ENSG00000136754	ABI1	CA-A.T	0	CA-A.G	0	CA-C.A	0	CA-C.A	0	TG-G.C	0.123894	CA-A.G	0	TG-T.G	0.103448
ENSG00000138443	ABI2	CT-A.G	0.0540541	CA-A.C	0	CA-A.A	0	TG-T.G	0.333333	CT-T.G	0.176166	CA-A.G	0	CA-A.G	0
ENSG00000138443	ABI2	CT-G.G	0.432432	CA-A.A	0	CT-T.C	0.111111	CT-A.G	0.333333	TG-C.T	0.186528	CA-A.C	0	CA-A.C	0
ENSG00000138443	ABI2	CT-A.T	0.459459	CA-T.T	1	TC-C.C	0.888889	CA-C.A	0.333333	CA-T.T	0.19171	CA-A.A	0	CA-A.A	0
ENSG00000138443	ABI2	CT-C.C	0.0540541	CA-A.G	0	CA-A.C	0	CA-A.A	0	TC-T.T	0.0984456	CA-A.T	0	CA-A.T	0
ENSG00000138443	ABI2	CA-A.A	0	CA-A.T	0	CA-A.G	0	CA-A.C	0	TG-A.T	0.0880829	CA-C.A	0	CA-C.A	0
ENSG00000108798	ABI3	CT-G.C	0.2	CA-A.G	0	CA-A.C	0	CA-A.A	0	CT-G.T	0.222222	CT-G.C	0.222222	CA-A.G	0
ENSG00000108798	ABI3	CA-A.A	0	CA-C.A	0	CA-A.T	0	CA-A.G	0	CT-A.G	0.111111	CT-A.G	0.111111	CA-C.A	0
ENSG00000108798	ABI3	CT-G.G	0.4	CA-A.A	0	CT-C.A	1	CT-C.G	0.5	CA-T.C	0.222222	CA-C.G	0.222222	CA-A.A	0
ENSG00000108798	ABI3	TG-C.T	0.2	CA-A.T	0	CA-A.G	0	CA-A.C	0	CT-T.G	0.222222	CT-G.G	0.222222	CA-A.T	0
ENSG00000108798	ABI3	CA-G.G	0.2	CA-A.C	0	CA-A.A	0	CT-G.C	0.5	CT-G.G	0.222222	CA-T.G	0.222222	CA-A.C	0
ENSG00000154175	ABI3BP	CT-A.A	0.171875	TC-C.T	0.423077	CT-T.G	0.217391	TG-C.A	0.35	CA-T.A	0.110922	CA-T.T	0.0909091	CA-A.C	0
ENSG00000154175	ABI3BP	CA-C.A	0.109375	CA-A.G	0	TC-T.G	0.115942	CA-A.C	0	CT-G.T	0.0614334	TC-A.G	0.0848485	CA-C.A	0
ENSG00000154175	ABI3BP	CA-C.T	0.1875	CT-G.G	0.576923	CT-A.G	0.217391	TA-A.T	0.35	CA-T.T	0.319113	TA-C.T	0.0969697	CA-A.A	0
ENSG00000154175	ABI3BP	TC-G.T	0.140625	CA-A.C	0	CT-C.G	0.15942	CA-A.A	0	TC-G.C	0.0631399	CT-T.G	0.0848485	CA-A.T	0
ENSG00000154175	ABI3BP	CT-T.C	0.171875	CA-A.A	0	CG-G.C	0.188406	CA-G.A	0.3	TG-T.T	0.0750853	CT-A.A	0.0848485	CA-A.G	0
ENSG00000097007	ABL1	CT-G.G	0.25	CA-A.A	0	CT-A.G	0.222222	CA-A.C	0	CT-T.G	0.136364	CA-A.A	0	CT-C.T	0.08
ENSG00000097007	ABL1	CT-C.G	0.333333	CT-A.C	1	CT-G.G	0.555556	CA-A.A	0	CT-G.G	0.272727	TC-C.C	1	TC-A.A	0.1
ENSG00000097007	ABL1	CT-G.C	0.0833333	CA-A.T	0	CA-A.C	0	CA-C.A	0	CT-C.G	0.0909091	CA-A.T	0	TC-C.G	0.08
ENSG00000097007	ABL1	CT-A.C	0.0833333	CA-A.C	0	CT-C.G	0.222222	CA-A.G	0	TG-A.T	0.136364	CA-A.C	0	CT-G.G	0.08
ENSG00000097007	ABL1	CT-C.T	0.0833333	CA-A.G	0	CA-A.A	0	CA-A.T	0	CA-C.G	0.0909091	CA-A.G	0	CT-T.A	0.08
ENSG00000143322	ABL2	CT-G.G	0.365079	CA-A.A	0	CT-G.T	0.342857	CT-G.G	0.5	CA-T.T	0.170455	TC-T.C	0.222222	CA-A.A	0
ENSG00000143322	ABL2	CT-G.T	0.142857	CA-C.A	0	CA-A.C	0	CA-A.G	0	CA-G.T	0.0625	TG-C.A	0.111111	CA-C.A	0
ENSG00000143322	ABL2	CT-A.C	0.174603	CA-A.G	0	TG-C.G	0.314286	CA-A.A	0	CT-A.T	0.0681818	CA-T.A	0.121212	CA-A.G	0
ENSG00000143322	ABL2	CA-C.T	0.174603	CA-A.C	0	TC-G.T	0.342857	TC-C.T	0.5	CT-T.G	0.113636	CT-C.G	0.20202	CA-A.C	0
ENSG00000143322	ABL2	CT-A.G	0.142857	CA-A.T	0	CA-A.A	0	CA-A.C	0	CT-G.C	0.0681818	CT-A.G	0.111111	CA-A.T	0
ENSG00000099204	ABLIM1	CA-A.C	0	CA-A.T	0	CA-A.T	0	CA-A.G	0	TC-G.G	0.0813008	CT-T.G	0.15	TA-C.A	0.0785714
ENSG00000099204	ABLIM1	CT-G.C	0.3	CA-A.A	0	CT-G.A	0.473684	CT-G.G	0.333333	TG-T.T	0.195122	CT-G.T	0.225	CA-A.A	0.0928571
ENSG00000099204	ABLIM1	TC-T.C	0.2	CA-A.C	0	CA-A.C	0	CA-A.A	0	CT-T.G	0.113821	TC-A.G	0.225	TC-T.C	0.0857143
ENSG00000099204	ABLIM1	CA-C.T	0.5	CT-C.G	1	CA-A.A	0.526316	CT-T.G	0.666667	CA-T.T	0.325203	CT-A.C	0.25	TC-A.G	0.1
ENSG00000099204	ABLIM1	CA-A.A	0	CA-A.G	0	CA-A.G	0	CA-A.C	0	TC-A.A	0.0813008	CT-G.C	0.15	CA-C.A	0.0785714
ENSG00000163995	ABLIM2	CA-A.C	0	CA-A.G	0	CA-A.G	0	CA-A.G	0	CT-G.C	0.15942	CT-T.G	0.136364	CA-A.C	0
ENSG00000163995	ABLIM2	CA-A.A	0	CA-A.C	0	CA-A.C	0	CA-A.C	0	CA-T.T	0.188406	CT-A.G	0.136364	CA-A.A	0
ENSG00000163995	ABLIM2	CA-A.G	0	CA-A.T	0	CA-A.T	0	CA-A.T	0	CA-A.A	0	TG-C.C	0.136364	CA-A.G	0
ENSG00000163995	ABLIM2	TC-G.G	0.541667	CG-A.C	1	CT-G.C	1	CT-C.T	1	CT-T.G	0.434783	CT-C.G	0.318182	TC-A.A	0.555556
ENSG00000163995	ABLIM2	CT-A.G	0.458333	CA-A.A	0	CA-A.A	0	CA-A.A	0	CT-G.T	0.217391	CT-G.G	0.272727	CT-G.G	0.444444
ENSG00000173210	ABLIM3	CT-C.G	0.112903	CA-A.C	0	CA-A.T	0	CA-A.G	0	CA-A.C	0	TA-A.C	0.140351	CT-G.T	0.0652174
ENSG00000173210	ABLIM3	TC-G.A	0.16129	CT-A.G	0.28	CA-A.C	0	CA-A.A	0	TG-T.A	0.269231	TA-T.A	0.157895	CT-A.A	0.0724638
ENSG00000173210	ABLIM3	CT-G.G	0.435484	CT-C.G	0.36	CT-C.G	1	CT-C.G	0.795455	CT-T.G	0.384615	CA-C.T	0.157895	TA-C.C	0.123188
ENSG00000173210	ABLIM3	CT-A.G	0.16129	TA-G.G	0.36	CA-A.A	0	CA-T.T	0.204545	CA-C.T	0.346154	CA-T.C	0.157895	CT-C.T	0.108696
ENSG00000173210	ABLIM3	CA-C.T	0.129032	CA-A.A	0	CA-A.G	0	CA-A.C	0	CA-A.A	0	CT-G.G	0.140351	CA-G.T	0.0652174
ENSG00000175164	ABO	CA-A.G	0	CA-A.T	0	CA-C.A	0	CA-C.A	0	CA-C.A	0	CA-A.G	0	TC-A.A	0.0952381
ENSG00000175164	ABO	CA-A.A	0	CA-A.C	0	CA-A.G	0	CA-A.G	0	CA-A.G	0	CA-A.A	0	CG-A.A	0.0952381
ENSG00000175164	ABO	CA-A.C	0	CA-A.G	0	CA-A.T	0	CA-A.T	0	CA-A.T	0	CA-A.C	0	CT-T.T	0.0952381
ENSG00000175164	ABO	CT-T.G	0.5	CA-A.A	0	CA-A.C	0	CA-A.C	0	CA-A.C	0	TC-C.G	0.5	CT-T.C	0.190476
ENSG00000175164	ABO	CT-A.G	0.5	CA-G.C	1	CA-A.A	0	CA-A.A	0	CA-A.A	0	TC-A.G	0.5	CT-C.G	0.190476
ENSG00000159842	ABR	CT-A.G	0.213235	CA-A.A	0	TC-C.C	0.526316	CT-T.G	0.529412	CT-G.A	0.117284	CT-G.T	0.160714	CA-A.A	0
ENSG00000159842	ABR	TC-G.G	0.132353	CA-C.A	0	CA-A.G	0	CA-A.G	0	CT-A.G	0.0987654	TC-G.A	0.113095	CA-C.A	0
ENSG00000159842	ABR	CT-C.G	0.205882	CA-A.C	0	TC-A.G	0.473684	CT-A.G	0.470588	CT-G.G	0.117284	CA-C.C	0.113095	CA-A.C	0
ENSG00000159842	ABR	CT-G.G	0.154412	CA-A.G	0	CA-A.A	0	CA-A.A	0	CT-T.G	0.117284	CT-A.G	0.113095	CA-A.G	0
ENSG00000159842	ABR	CA-C.G	0.139706	CA-A.T	0	CA-A.C	0	CA-A.C	0	TG-T.C	0.117284	CT-C.G	0.113095	CA-A.T	0
ENSG00000174429	ABRA	CA-A.A	0	CA-A.A	0	CA-A.G	0	TC-C.G	0.333333	CT-G.G	0.25	CA-A.C	0	TC-T.C	0.333333
ENSG00000174429	ABRA	CA-A.C	0	CA-A.C	0	CA-A.T	0	CA-A.A	0	TC-C.C	0.25	CA-A.G	0	CA-A.A	0
ENSG00000174429	ABRA	TC-G.T	0.5	CG-C.A	0.5	CA-A.A	0	CA-G.T	0.333333	CA-T.T	0.25	CT-G.G	1	CA-C.T	0.333333
ENSG00000174429	ABRA	TG-C.T	0.5	CT-C.G	0.5	CA-A.C	0	CT-T.T	0.333333	CT-A.G	0.25	CA-A.A	0	TC-A.C	0.333333
ENSG00000174429	ABRA	CA-A.G	0	CA-A.G	0	CA-C.A	0	CA-A.C	0	CA-A.A	0	CA-A.T	0	CA-A.C	0
ENSG00000146386	ABRACL	CA-C.A	0	CA-C.A	0	CA-C.A	0	CA-C.A	0	CA-A.T	0	CA-C.A	0	TC-G.G	0.125
ENSG00000146386	ABRACL	CA-A.C	0	CA-A.C	0	CA-A.C	0	CA-A.C	0	CA-A.A	0	CA-A.C	0	CT-C.T	0.25
ENSG00000146386	ABRACL	CA-A.T	0	CA-A.T	0	CA-A.T	0	CA-A.T	0	CA-A.G	0	CA-A.T	0	TC-A.C	0.125
ENSG00000146386	ABRACL	CA-A.A	0	CA-A.A	0	CA-A.A	0	CA-A.A	0	CA-T.T	1	CA-A.A	0	CT-A.G	0.25
ENSG00000146386	ABRACL	CA-A.G	0	CA-A.G	0	CA-A.G	0	CA-A.G	0	CA-A.C	0	CA-A.G	0	CT-G.G	0.25
ENSG00000146109	ABT1	CT-T.G	0.333333	CA-A.C	0	CA-A.C	0	CA-A.C	0	CT-C.G	0.2	CA-A.A	0	CA-A.C	0
ENSG00000146109	ABT1	TA-C.A	0.333333	CA-A.G	0	CA-A.G	0	CA-A.G	0	TC-G.T	0.2	CA-A.C	0	CA-A.G	0
ENSG00000146109	ABT1	CA-A.A	0	CA-A.T	0	CA-A.T	0	CA-A.T	0	TG-T.T	0.2	CA-A.G	0	CA-A.T	0
ENSG00000146109	ABT1	CA-A.C	0	CA-C.A	0	CA-C.A	0	CA-C.A	0	CA-A.A	0	CA-A.T	0	CA-C.A	0
ENSG00000146109	ABT1	CT-G.C	0.333333	CA-A.A	0	CA-A.A	0	CA-A.A	0	CA-T.T	0.4	TG-C.C	1	CA-A.A	0
ENSG00000114626	ABTB1	CT-A.G	0.141509	CA-A.G	0	CA-A.C	0	CA-A.T	0	CT-C.T	0.216216	CA-A.C	0	CA-A.T	0
ENSG00000114626	ABTB1	CT-G.C	0.150943	CT-T.G	1	CA-C.G	0.5	CA-A.A	0	CA-C.T	0.216216	CT-G.G	0.516129	CA-A.A	0
ENSG00000114626	ABTB1	CT-T.A	0.150943	CA-A.A	0	CT-C.G	0.5	CA-A.C	0	CA-T.T	0.216216	CT-C.A	0.483871	CA-A.C	0
ENSG00000114626	ABTB1	CT-C.G	0.141509	CA-A.T	0	CA-A.G	0	CA-C.A	0	CT-G.G	0.135135	CA-A.G	0	CA-C.A	0
ENSG00000114626	ABTB1	TC-A.T	0.150943	CA-A.C	0	CA-A.A	0	CA-A.G	0	CG-G.C	0.216216	CA-A.A	0	CA-A.G	0
ENSG00000166016	ABTB2	CT-G.A	0.235294	CA-A.A	0	CT-C.C	0.5	CA-A.C	0	CT-T.T	0.142857	TC-A.G	0.5	TC-C.G	0.170732
ENSG00000166016	ABTB2	TC-G.G	0.117647	CA-A.T	0	CA-A.G	0	CA-C.A	0	CA-A.A	0	CA-A.G	0	CT-C.G	0.0731707
ENSG00000166016	ABTB2	TC-T.A	0.176471	CA-A.C	0	CA-A.A	0	CA-A.G	0	TG-C.T	0.142857	CA-A.A	0	CA-T.A	0.0731707
ENSG00000166016	ABTB2	CT-G.C	0.352941	CG-G.C	1	CA-C.A	0.5	CA-A.A	0	CA-T.T	0.571429	CT-C.G	0.5	CA-T.T	0.195122
ENSG00000166016	ABTB2	CT-T.G	0.117647	CA-A.G	0	CA-A.C	0	CA-A.T	0	TG-G.T	0.142857	CA-A.C	0	CA-T.C	0.0731707
ENSG00000264194	AC000003.2	CA-A.G	0	CA-A.G	0	CA-A.G	0	CA-A.G	0	CA-A.C	0	CA-A.G	0	CA-A.G	0
ENSG00000264194	AC000003.2	CA-C.A	0	CA-C.A	0	CA-C.A	0	CA-C.A	0	CA-A.T	0	CA-C.A	0	CA-C.A	0
ENSG00000264194	AC000003.2	CA-A.A	0	CA-A.A	0	CA-A.A	0	CA-A.A	0	CA-T.C	1	CA-A.A	0	CA-A.A	0
ENSG00000264194	AC000003.2	CA-A.C	0	CA-A.C	0	CA-A.C	0	CA-A.C	0	CA-A.A	0	CA-A.C	0	CA-A.C	0
ENSG00000264194	AC000003.2	CA-A.T	0	CA-A.T	0	CA-A.T	0	CA-A.T	0	CA-A.G	0	CA-A.T	0	CA-A.T	0
ENSG00000221069	AC000029.1	CA-A.A	0	CA-A.A	0	CA-A.A	0	CA-A.A	0	CA-A.A	0	CT-A.G	0.5	CA-A.A	0
ENSG00000221069	AC000029.1	CA-A.C	0	CA-A.C	0	CA-A.C	0	CA-A.C	0	CA-A.C	0	TC-G.C	0.5	CA-A.C	0
ENSG00000221069	AC000029.1	CA-A.G	0	CA-A.G	0	CA-A.G	0	CA-A.G	0	CA-A.G	0	CA-A.A	0	CA-A.G	0
ENSG00000221069	AC000029.1	CA-C.A	0	CA-C.A	0	CA-C.A	0	CA-C.A	0	CA-C.A	0	CA-A.G	0	CA-C.A	0
ENSG00000221069	AC000029.1	CA-A.T	0	CA-A.T	0	CA-A.T	0	CA-A.T	0	CA-A.T	0	CA-A.C	0	CA-A.T	0
ENSG00000260246	AC000032.2	CA-A.T	0	CA-A.T	0	CA-A.T	0	CA-C.A	0	CA-A.T	0	CA-C.A	0	CA-C.A	0
ENSG00000260246	AC000032.2	CT-A.G	1	CT-A.G	1	TG-G.G	1	CA-A.A	0	CT-A.G	1	CA-A.A	0	CA-A.A	0
ENSG00000260246	AC000032.2	CA-A.A	0	CA-A.A	0	CA-A.A	0	CA-A.C	0	CA-A.A	0	CA-A.C	0	CA-A.C	0
ENSG00000260246	AC000032.2	CA-A.G	0	CA-A.G	0	CA-A.G	0	CA-A.T	0	CA-A.G	0	CA-A.T	0	CA-A.T	0
ENSG00000260246	AC000032.2	CA-A.C	0	CA-A.C	0	CA-A.C	0	CA-A.G	0	CA-A.C	0	CA-A.G	0	CA-A.G	0
ENSG00000225929	AC000036.4	CA-A.A	0	CA-A.C	0	CA-A.C	0	CT-A.G	0.5	CA-A.A	0	CA-A.A	0	CA-A.C	0
ENSG00000225929	AC000036.4	CA-A.G	0	CA-A.T	0	CA-A.T	0	CA-A.C	0	CA-A.G	0	CA-A.G	0	CA-A.T	0
ENSG00000225929	AC000036.4	CA-A.T	0	CA-C.A	0	CA-C.A	0	CA-A.G	0	CA-A.T	0	CA-A.T	0	CA-C.A	0
ENSG00000225929	AC000036.4	CA-A.C	0	CA-A.G	0	CA-A.G	0	CA-A.A	0	CA-A.C	0	CA-A.C	0	CA-A.G	0
ENSG00000225929	AC000036.4	CT-A.G	1	CA-A.A	0	CA-A.A	0	CA-C.C	0.5	CT-T.G	1	CT-A.G	1	CA-A.A	0
ENSG00000242156	AC000041.8	CA-A.G	0	CA-A.T	0	CA-A.G	0	CA-A.T	0	CA-A.T	0	CA-A.T	0	CA-A.T	0
ENSG00000242156	AC000041.8	CA-A.T	0	CA-C.A	0	CA-A.T	0	CA-C.A	0	CA-C.A	0	CA-C.A	0	CA-C.A	0
ENSG00000242156	AC000041.8	CT-A.G	1	CA-A.A	0	CT-A.G	1	CA-A.A	0	CA-A.A	0	CA-A.A	0	CA-A.A	0
ENSG00000242156	AC000041.8	CA-A.A	0	CA-A.C	0	CA-A.A	0	CA-A.C	0	CA-A.C	0	CA-A.C	0	CA-A.C	0
ENSG00000242156	AC000041.8	CA-A.C	0	CA-A.G	0	CA-A.C	0	CA-A.G	0	CA-A.G	0	CA-A.G	0	CA-A.G	0
ENSG00000273212	AC000068.10	CA-A.G	0	CA-A.G	0	CA-A.G	0	CA-A.G	0	CA-A.G	0	CA-A.C	0	CA-A.G	0
ENSG00000273212	AC000068.10	CA-A.T	0	CA-A.T	0	CA-A.T	0	CA-A.T	0	CA-A.T	0	CA-A.G	0	CA-A.T	0
ENSG00000273212	AC000068.10	CA-A.C	0	CA-A.C	0	CA-A.C	0	CA-A.C	0	CA-A.C	0	CA-A.A	0	CA-A.C	0
ENSG00000273212	AC000068.10	CA-A.A	0	CA-A.A	0	CA-A.A	0	CA-A.A	0	CA-A.A	0	TC-C.A	1	CA-A.A	0
ENSG00000273212	AC000068.10	CA-C.A	0	CA-C.A	0	CA-C.A	0	CA-C.A	0	CA-C.A	0	CA-A.T	0	CA-C.A	0
ENSG00000185065	AC000068.5	CA-C.A	0	CA-C.A	0	CA-C.A	0	CA-C.A	0	CA-A.G	0	CA-A.T	0	CA-C.A	0
ENSG00000185065	AC000068.5	CA-A.T	0	CA-A.T	0	CA-A.T	0	CA-A.T	0	CA-A.C	0	CA-A.G	0	CA-A.T	0
ENSG00000185065	AC000068.5	CA-A.G	0	CA-A.G	0	CA-A.G	0	CA-A.G	0	CA-A.A	0	CA-A.C	0	CA-A.G	0
ENSG00000185065	AC000068.5	CA-A.C	0	CA-A.C	0	CA-A.C	0	CA-A.C	0	CT-T.G	0.5	CA-A.A	0	CA-A.C	0
ENSG00000185065	AC000068.5	CA-A.A	0	CA-A.A	0	CA-A.A	0	CA-A.A	0	CA-T.T	0.5	TC-C.A	1	CA-A.A	0
ENSG00000273300	AC000068.9	CA-A.C	0	CA-A.C	0	CA-A.C	0	CA-A.C	0	CT-T.G	0.5	CA-A.A	0	CA-A.C	0
ENSG00000273300	AC000068.9	CA-A.G	0	CA-A.G	0	CA-A.G	0	CA-A.G	0	CA-A.A	0	CA-A.C	0	CA-A.G	0
ENSG00000273300	AC000068.9	CA-C.A	0	CA-C.A	0	CA-C.A	0	CA-C.A	0	CA-A.G	0	CA-A.T	0	CA-C.A	0
ENSG00000273300	AC000068.9	CA-A.T	0	CA-A.T	0	CA-A.T	0	CA-A.T	0	CA-A.C	0	CA-A.G	0	CA-A.T	0
ENSG00000273300	AC000068.9	CA-A.A	0	CA-A.A	0	CA-A.A	0	CA-A.A	0	CA-T.T	0.5	TC-C.A	1	CA-A.A	0
ENSG00000232926	AC000078.5	CA-A.T	0	CA-C.A	0	CA-C.A	0	CA-C.A	0	CA-C.A	0	CA-C.A	0	CA-C.A	0
ENSG00000232926	AC000078.5	TC-A.T	1	CA-A.A	0	CA-A.A	0	CA-A.A	0	CA-A.A	0	CA-A.A	0	CA-A.A	0
ENSG00000232926	AC000078.5	CA-A.G	0	CA-A.T	0	CA-A.T	0	CA-A.T	0	CA-A.T	0	CA-A.T	0	CA-A.T	0
ENSG00000232926	AC000078.5	CA-A.A	0	CA-A.C	0	CA-A.C	0	CA-A.C	0	CA-A.C	0	CA-A.C	0	CA-A.C	0
ENSG00000232926	AC000078.5	CA-A.C	0	CA-A.G	0	CA-A.G	0	CA-A.G	0	CA-A.G	0	CA-A.G	0	CA-A.G	0
ENSG00000230194	AC000081.2	CT-C.G	0.333333	CA-A.C	0	CA-A.C	0	CA-A.C	0	CA-A.A	0	CA-A.A	0	CA-A.C	0
ENSG00000230194	AC000081.2	CT-G.G	0.666667	CA-A.A	0	CA-A.A	0	CA-A.A	0	CT-T.G	1	CT-G.A	1	CA-A.A	0
ENSG00000230194	AC000081.2	CA-A.A	0	CA-A.G	0	CA-A.G	0	CA-A.G	0	CA-A.C	0	CA-A.C	0	CA-A.G	0
ENSG00000230194	AC000081.2	CA-A.G	0	CA-C.A	0	CA-C.A	0	CA-C.A	0	CA-A.T	0	CA-A.T	0	CA-C.A	0
ENSG00000230194	AC000081.2	CA-A.C	0	CA-A.T	0	CA-A.T	0	CA-A.T	0	CA-A.G	0	CA-A.G	0	CA-A.T	0
ENSG00000235776	AC000089.3	CA-A.A	0	CA-A.A	0	CA-A.A	0	CT-G.G	1	TC-A.G	1	CA-A.A	0	CA-A.A	0
ENSG00000235776	AC000089.3	CA-A.T	0	CA-A.T	0	CA-A.T	0	CA-A.G	0	CA-A.G	0	CA-A.T	0	CA-A.T	0
ENSG00000235776	AC000089.3	CA-C.A	0	CA-C.A	0	CA-C.A	0	CA-A.T	0	CA-A.T	0	CA-C.A	0	CA-C.A	0
ENSG00000235776	AC000089.3	CA-A.C	0	CA-A.C	0	CA-A.C	0	CA-A.A	0	CA-A.A	0	CA-A.C	0	CA-A.C	0
ENSG00000235776	AC000089.3	CA-A.G	0	CA-A.G	0	CA-A.G	0	CA-A.C	0	CA-A.C	0	CA-A.G	0	CA-A.G	0
ENSG00000236340	AC000099.1	CA-A.C	0	CA-A.C	0	CA-A.C	0	CA-A.C	0	CA-A.C	0	CA-A.C	0	CT-A.A	0.2
ENSG00000236340	AC000099.1	CA-C.A	0	CA-C.A	0	CA-C.A	0	CA-C.A	0	CA-C.A	0	CA-C.A	0	TC-T.T	0.2
ENSG00000236340	AC000099.1	CA-A.G	0	CA-A.G	0	CA-A.G	0	CA-A.G	0	CA-A.G	0	CA-A.G	0	CT-C.C	0.2
ENSG00000236340	AC000099.1	CA-A.T	0	CA-A.T	0	CA-A.T	0	CA-A.T	0	CA-A.T	0	CA-A.T	0	TA-T.T	0.2
ENSG00000236340	AC000099.1	CA-A.A	0	CA-A.A	0	CA-A.A	0	CA-A.A	0	CA-A.A	0	CA-A.A	0	CA-A.A	0.2
ENSG00000236105	AC000110.1	CA-A.G	0	CA-A.G	0	CA-A.G	0	CA-A.G	0	CA-A.G	0	CA-A.G	0	CA-A.C	0
ENSG00000236105	AC000110.1	CA-A.T	0	CA-A.T	0	CA-A.T	0	CA-A.T	0	CA-A.T	0	CA-A.T	0	CA-A.G	0
ENSG00000236105	AC000110.1	CA-C.A	0	CA-C.A	0	CA-C.A	0	CA-C.A	0	CA-C.A	0	CA-C.A	0	CA-A.T	0
ENSG00000236105	AC000110.1	CA-A.A	0	CA-A.A	0	CA-A.A	0	CA-A.A	0	CA-A.A	0	CA-A.A	0	CT-T.G	1
ENSG00000236105	AC000110.1	CA-A.C	0	CA-A.C	0	CA-A.C	0	CA-A.C	0	CA-A.C	0	CA-A.C	0	CA-A.A	0
ENSG00000232661	AC000111.3	CA-A.C	0	CA-A.C	0	CA-A.A	0	CA-A.C	0	CA-A.A	0	CA-A.A	0	CA-A.C	0
ENSG00000232661	AC000111.3	CA-A.G	0	CA-A.G	0	CA-A.C	0	CA-A.G	0	CA-A.C	0	CA-A.C	0	CA-A.G	0
ENSG00000232661	AC000111.3	CA-A.T	0	CA-A.T	0	CA-A.G	0	CA-A.T	0	CA-A.G	0	CA-A.G	0	CA-A.T	0
ENSG00000232661	AC000111.3	CA-A.A	0	CA-A.A	0	CT-C.T	1	CA-A.A	0	CA-T.A	1	CT-A.C	1	CA-A.A	0
ENSG00000232661	AC000111.3	CA-C.A	0	CA-C.A	0	CA-A.T	0	CA-C.A	0	CA-A.T	0	CA-A.T	0	CA-C.A	0
ENSG00000237974	AC000111.4	CA-A.A	0	CA-A.A	0	CA-A.A	0	CA-A.A	0	CA-A.A	0	CA-A.A	0	CG-T.T	1
ENSG00000237974	AC000111.4	CA-A.T	0	CA-A.T	0	CA-A.T	0	CA-A.T	0	CA-A.T	0	CA-A.T	0	CA-A.G	0
ENSG00000237974	AC000111.4	CA-C.A	0	CA-C.A	0	CA-C.A	0	CA-C.A	0	CA-C.A	0	CA-C.A	0	CA-A.T	0
ENSG00000237974	AC000111.4	CA-A.G	0	CA-A.G	0	CA-A.G	0	CA-A.G	0	CA-A.G	0	CA-A.G	0	CA-A.C	0
ENSG00000237974	AC000111.4	CA-A.C	0	CA-A.C	0	CA-A.C	0	CA-A.C	0	CA-A.C	0	CA-A.C	0	CA-A.A	0
ENSG00000234001	AC000111.5	CA-C.A	0	CA-C.A	0	CA-C.A	0	CA-C.A	0	CA-A.G	0	CA-C.A	0	CA-C.A	0
ENSG00000234001	AC000111.5	CA-A.G	0	CA-A.G	0	CA-A.G	0	CA-A.G	0	CA-A.A	0	CA-A.G	0	CA-A.G	0
ENSG00000234001	AC000111.5	CA-A.A	0	CA-A.A	0	CA-A.A	0	CA-A.A	0	CA-T.T	0.75	CA-A.A	0	CA-A.A	0
ENSG00000234001	AC000111.5	CA-A.C	0	CA-A.C	0	CA-A.C	0	CA-A.C	0	CT-T.A	0.25	CA-A.C	0	CA-A.C	0
ENSG00000234001	AC000111.5	CA-A.T	0	CA-A.T	0	CA-A.T	0	CA-A.T	0	CA-A.C	0	CA-A.T	0	CA-A.T	0
ENSG00000083622	AC000111.6	CT-T.T	0.5	CA-A.C	0	CT-T.T	0.333333	CA-A.C	0	CT-T.G	0.333333	CT-T.G	0.333333	TC-A.T	0.5
ENSG00000083622	AC000111.6	CA-A.C	0	CA-A.T	0	CA-A.A	0	CA-A.T	0	TC-T.T	0.166667	CA-A.A	0	CA-A.C	0
ENSG00000083622	AC000111.6	CT-G.T	0.5	CA-A.A	0	CA-A.T	0.333333	CA-A.A	0	CA-T.T	0.333333	CG-T.T	0.333333	TC-A.A	0.5
ENSG00000083622	AC000111.6	CA-A.G	0	CA-C.A	0	CA-A.C	0	CA-C.A	0	CA-A.A	0	CA-A.C	0	CA-A.G	0
ENSG00000083622	AC000111.6	CA-A.A	0	CA-A.G	0	TG-T.A	0.333333	CA-A.G	0	CA-T.A	0.166667	TG-C.C	0.333333	CA-A.A	0
ENSG00000243107	AC000120.7	CA-A.G	0	CA-C.A	0	CA-C.A	0	CA-C.A	0	CA-C.A	0	CA-C.A	0	CA-A.G	0
ENSG00000243107	AC000120.7	CA-A.C	0	CA-A.T	0	CA-A.T	0	CA-A.T	0	CA-A.T	0	CA-A.T	0	CA-A.C	0
ENSG00000243107	AC000120.7	TC-G.T	0.5	CA-A.C	0	CA-A.C	0	CA-A.C	0	CA-A.C	0	CA-A.C	0	TC-T.A	0.5
ENSG00000243107	AC000120.7	CA-A.A	0	CA-A.G	0	CA-A.G	0	CA-A.G	0	CA-A.G	0	CA-A.G	0	CA-A.A	0
ENSG00000243107	AC000120.7	TC-G.G	0.5	CA-A.A	0	CA-A.A	0	CA-A.A	0	CA-A.A	0	CA-A.A	0	CT-A.C	0.5
ENSG00000224138	AC000123.4	CA-A.T	0	CA-A.T	0	CA-A.T	0	CA-A.T	0	CA-A.T	0	CA-A.T	0	CA-A.C	0
ENSG00000224138	AC000123.4	CA-A.C	0	CA-A.C	0	CA-A.C	0	CA-A.C	0	CA-A.C	0	CA-A.C	0	TG-C.T	0.5
ENSG00000224138	AC000123.4	CA-C.A	0	CA-C.A	0	CA-C.A	0	CA-C.A	0	CA-C.A	0	CA-C.A	0	CA-A.G	0
ENSG00000224138	AC000123.4	CA-A.G	0	CA-A.G	0	CA-A.G	0	CA-A.G	0	CA-A.G	0	CA-A.G	0	CA-A.A	0
ENSG00000224138	AC000123.4	CA-A.A	0	CA-A.A	0	CA-A.A	0	CA-A.A	0	CA-A.A	0	CA-A.A	0	TC-A.C	0.5
ENSG00000230820	AC000362.1	CA-A.G	0	CA-A.G	0	CA-A.G	0	CA-A.G	0	CA-A.G	0	CA-A.G	0	CA-A.C	0
ENSG00000230820	AC000362.1	CA-A.C	0	CA-A.C	0	CA-A.C	0	CA-A.C	0	CA-A.C	0	CA-A.C	0	CA-A.A	0
ENSG00000230820	AC000362.1	CA-C.A	0	CA-C.A	0	CA-C.A	0	CA-C.A	0	CA-C.A	0	CA-C.A	0	CA-A.T	0
ENSG00000230820	AC000362.1	CA-A.T	0	CA-A.T	0	CA-A.T	0	CA-A.T	0	CA-A.T	0	CA-A.T	0	CA-A.G	0
ENSG00000230820	AC000362.1	CA-A.A	0	CA-A.A	0	CA-A.A	0	CA-A.A	0	CA-A.A	0	CA-A.A	0	CT-C.T	1
ENSG00000224981	AC000367.1	CA-A.A	0	CA-A.A	0	CA-A.A	0	CA-A.A	0	CA-A.A	0	CA-A.A	0	TA-C.C	0.5
ENSG00000224981	AC000367.1	CA-A.C	0	CA-A.C	0	CA-A.C	0	CA-A.C	0	CA-A.C	0	CA-A.C	0	TC-C.T	0.5
ENSG00000224981	AC000367.1	CA-A.T	0	CA-A.T	0	CA-A.T	0	CA-A.T	0	CA-A.T	0	CA-A.T	0	CA-A.C	0
ENSG00000224981	AC000367.1	CA-A.G	0	CA-A.G	0	CA-A.G	0	CA-A.G	0	CA-A.G	0	CA-A.G	0	CA-A.A	0
ENSG00000224981	AC000367.1	CA-C.A	0	CA-C.A	0	CA-C.A	0	CA-C.A	0	CA-C.A	0	CA-C.A	0	CA-A.G	0
ENSG00000241921	AC000370.2	CA-A.A	0	CA-A.A	0	CA-A.A	0	CA-A.A	0	CA-A.A	0	CA-A.A	0	CT-A.G	0.125
ENSG00000241921	AC000370.2	CA-A.G	0	CA-A.G	0	CA-A.G	0	CA-A.G	0	CA-A.G	0	CA-A.G	0	CA-T.G	0.0625
ENSG00000241921	AC000370.2	CA-A.C	0	CA-A.C	0	CA-A.C	0	CA-A.C	0	CA-A.C	0	CA-A.C	0	TC-A.T	0.125
ENSG00000241921	AC000370.2	CA-A.T	0	CA-A.T	0	CA-A.T	0	CA-A.T	0	CA-A.T	0	CA-A.T	0	CG-C.A	0.0625
ENSG00000241921	AC000370.2	CA-C.A	0	CA-C.A	0	CA-C.A	0	CA-C.A	0	CA-C.A	0	CA-C.A	0	CT-A.T	0.0625
ENSG00000227249	AC000374.1	CA-A.A	0	CA-A.A	0	CA-A.A	0	CA-A.A	0	CA-A.A	0	CA-A.A	0	CT-G.G	0.5
ENSG00000227249	AC000374.1	CA-A.T	0	CA-A.T	0	CA-A.T	0	CA-A.T	0	CA-A.T	0	CA-A.T	0	CA-A.C	0
ENSG00000227249	AC000374.1	CA-A.C	0	CA-A.C	0	CA-A.C	0	CA-A.C	0	CA-A.C	0	CA-A.C	0	CT-T.C	0.5
ENSG00000227249	AC000374.1	CA-C.A	0	CA-C.A	0	CA-C.A	0	CA-C.A	0	CA-C.A	0	CA-C.A	0	CA-A.G	0
ENSG00000227249	AC000374.1	CA-A.G	0	CA-A.G	0	CA-A.G	0	CA-A.G	0	CA-A.G	0	CA-A.G	0	CA-A.A	0
ENSG00000264908	AC000403.1	CA-C.A	0	CA-C.A	0	CA-A.T	0	CA-A.T	0	CA-A.T	0	CA-C.A	0	CA-C.A	0
ENSG00000264908	AC000403.1	CA-A.A	0	CA-A.A	0	CT-G.T	1	TA-T.T	1	CT-A.G	1	CA-A.A	0	CA-A.A	0
ENSG00000264908	AC000403.1	CA-A.C	0	CA-A.C	0	CA-A.A	0	CA-A.A	0	CA-A.A	0	CA-A.C	0	CA-A.C	0
ENSG00000264908	AC000403.1	CA-A.T	0	CA-A.T	0	CA-A.G	0	CA-A.G	0	CA-A.G	0	CA-A.T	0	CA-A.T	0
ENSG00000264908	AC000403.1	CA-A.G	0	CA-A.G	0	CA-A.C	0	CA-A.C	0	CA-A.C	0	CA-A.G	0	CA-A.G	0
ENSG00000213683	AC002056.3	CA-A.C	0	CA-A.C	0	CA-A.C	0	CA-A.C	0	CA-A.C	0	CA-A.A	0	CA-A.C	0
ENSG00000213683	AC002056.3	CA-A.T	0	CA-A.T	0	CA-A.T	0	CA-A.T	0	CA-A.T	0	CA-A.G	0	CA-A.T	0
ENSG00000213683	AC002056.3	CA-A.G	0	CA-A.G	0	CA-A.G	0	CA-A.G	0	CA-A.G	0	CA-A.C	0	CA-A.G	0
ENSG00000213683	AC002056.3	CA-C.A	0	CA-C.A	0	CA-C.A	0	CA-C.A	0	CA-C.A	0	CA-A.T	0	CA-C.A	0
ENSG00000213683	AC002056.3	CA-A.A	0	CA-A.A	0	CA-A.A	0	CA-A.A	0	CA-A.A	0	CT-C.C	1	CA-A.A	0
ENSG00000254499	AC002056.5	CA-A.G	0	CA-A.T	0	CA-A.T	0	CA-A.C	0	CA-A.C	0	CA-A.G	0	CA-A.T	0
ENSG00000254499	AC002056.5	CA-A.C	0	CA-A.G	0	CA-A.G	0	CA-A.A	0	CA-A.A	0	CA-A.C	0	CA-A.G	0
ENSG00000254499	AC002056.5	CA-A.T	0	CA-C.A	0	CA-C.A	0	CA-A.G	0	CA-A.G	0	CA-A.T	0	CA-C.A	0
ENSG00000254499	AC002056.5	CA-A.A	0	CA-A.C	0	CA-A.C	0	CT-C.G	0.5	CT-T.G	0.5	CA-A.A	0	CA-A.C	0
ENSG00000254499	AC002056.5	CT-C.G	1	CA-A.A	0	CA-A.A	0	CT-A.G	0.5	CT-G.G	0.5	CT-A.G	1	CA-A.A	0
ENSG00000273216	AC002059.10	CT-G.G	1	CA-A.A	0	CT-C.C	1	CA-A.A	0	CT-C.G	1	CA-A.A	0	CA-A.A	0
ENSG00000273216	AC002059.10	CA-A.C	0	CA-A.G	0	CA-A.C	0	CA-A.G	0	CA-A.C	0	CA-A.G	0	CA-A.G	0
ENSG00000273216	AC002059.10	CA-A.A	0	CA-A.C	0	CA-A.A	0	CA-A.C	0	CA-A.A	0	CA-A.C	0	CA-A.C	0
ENSG00000273216	AC002059.10	CA-A.T	0	CA-C.A	0	CA-A.T	0	CA-C.A	0	CA-A.T	0	CA-C.A	0	CA-C.A	0
ENSG00000273216	AC002059.10	CA-A.G	0	CA-A.T	0	CA-A.G	0	CA-A.T	0	CA-A.G	0	CA-A.T	0	CA-A.T	0
ENSG00000234459	AC002064.4	CA-A.A	0	CA-A.A	0	CA-A.A	0	CA-A.A	0	TG-T.T	0.25	TC-G.C	1	CA-A.A	0
ENSG00000234459	AC002064.4	CA-A.T	0	CA-A.T	0	CA-A.T	0	CA-A.T	0	CT-T.G	0.125	CA-A.G	0	CA-A.T	0
ENSG00000234459	AC002064.4	CA-A.G	0	CA-A.G	0	CA-A.G	0	CA-A.G	0	CA-T.T	0.125	CA-A.C	0	CA-A.G	0
ENSG00000234459	AC002064.4	CA-C.A	0	CA-C.A	0	CA-C.A	0	CA-C.A	0	TC-T.T	0.125	CA-A.T	0	CA-C.A	0
ENSG00000234459	AC002064.4	CA-A.C	0	CA-A.C	0	CA-A.C	0	CA-A.C	0	CA-T.A	0.125	CA-A.A	0	CA-A.C	0
ENSG00000225498	AC002064.5	CA-A.G	0	CA-C.A	0	CA-C.A	0	CA-C.A	0	CA-A.T	0	CA-A.G	0	CA-A.G	0
ENSG00000225498	AC002064.5	CA-A.C	0	CA-A.T	0	CA-A.T	0	CA-A.T	0	CA-A.G	0	CA-A.C	0	CA-A.C	0
ENSG00000225498	AC002064.5	CA-A.A	0	CA-A.G	0	CA-A.G	0	CA-A.G	0	CA-A.C	0	CA-A.A	0	CA-A.A	0
ENSG00000225498	AC002064.5	TC-T.C	0.5	CA-A.C	0	CA-A.C	0	CA-A.C	0	CA-A.A	0	CT-A.G	0.5	TC-C.C	0.5
ENSG00000225498	AC002064.5	CT-T.T	0.5	CA-A.A	0	CA-A.A	0	CA-A.A	0	CA-T.T	1	CA-C.T	0.5	CG-T.T	0.5
ENSG00000237813	AC002066.1	CA-A.A	0	CG-T.C	1	CT-T.T	0.5	CT-C.T	1	CT-T.G	0.5	TG-A.T	0.333333	CT-G.G	0.148148
ENSG00000237813	AC002066.1	CA-A.T	0	CA-A.G	0	CA-A.C	0	CA-A.G	0	CA-A.C	0	CT-T.G	0.166667	TC-T.T	0.111111
ENSG00000237813	AC002066.1	CA-A.G	0	CA-A.C	0	CA-A.A	0	CA-A.C	0	CA-A.A	0	CG-T.A	0.166667	CT-T.T	0.111111
ENSG00000237813	AC002066.1	CA-C.A	0	CA-A.T	0	CA-A.G	0	CA-A.T	0	CA-A.G	0	TC-A.A	0.166667	CA-A.C	0.0740741
ENSG00000237813	AC002066.1	CA-A.C	0	CA-A.A	0	TC-G.A	0.5	CA-A.A	0	TG-T.T	0.5	CA-T.T	0.166667	CT-A.G	0.111111
ENSG00000235639	AC002069.6	CA-A.T	0	CA-A.T	0	CA-A.G	0	CA-A.T	0	CA-A.T	0	CA-A.T	0	CA-A.A	0
ENSG00000235639	AC002069.6	CA-A.G	0	CA-A.G	0	CA-A.C	0	CA-A.G	0	CA-A.G	0	CA-A.G	0	TC-T.C	0.25
ENSG00000235639	AC002069.6	CA-A.C	0	CA-A.C	0	CA-A.A	0	CA-A.C	0	CA-A.C	0	CA-A.C	0	CT-G.T	0.25
ENSG00000235639	AC002069.6	CA-A.A	0	CA-A.A	0	CT-G.G	1	CA-A.A	0	CA-A.A	0	CA-A.A	0	TA-G.G	0.5
ENSG00000235639	AC002069.6	CA-C.A	0	CA-C.A	0	CA-A.T	0	CA-C.A	0	CA-C.A	0	CA-C.A	0	CA-A.C	0
ENSG00000225898	AC002075.3	CA-A.G	0	CA-A.G	0	CA-A.G	0	CA-A.G	0	CA-A.G	0	CA-A.G	0	CA-A.C	0
ENSG00000225898	AC002075.3	CA-A.T	0	CA-A.T	0	CA-A.T	0	CA-A.T	0	CA-A.T	0	CA-A.T	0	CA-A.G	0
ENSG00000225898	AC002075.3	CA-A.A	0	CA-A.A	0	CA-A.A	0	CA-A.A	0	CA-A.A	0	CA-A.A	0	TA-C.A	1
ENSG00000225898	AC002075.3	CA-C.A	0	CA-C.A	0	CA-C.A	0	CA-C.A	0	CA-C.A	0	CA-C.A	0	CA-A.T	0
ENSG00000225898	AC002075.3	CA-A.C	0	CA-A.C	0	CA-A.C	0	CA-A.C	0	CA-A.C	0	CA-A.C	0	CA-A.A	0
ENSG00000237729	AC002075.4	CA-A.T	0	CA-A.T	0	CA-A.T	0	CA-A.T	0	CA-A.T	0	CA-A.T	0	CA-A.C	0
ENSG00000237729	AC002075.4	CA-A.G	0	CA-A.G	0	CA-A.G	0	CA-A.G	0	CA-A.G	0	CA-A.G	0	CA-A.A	0
ENSG00000237729	AC002075.4	CA-A.A	0	CA-A.A	0	CA-A.A	0	CA-A.A	0	CA-A.A	0	CA-A.A	0	CG-A.T	0.5
ENSG00000237729	AC002075.4	CA-C.A	0	CA-C.A	0	CA-C.A	0	CA-C.A	0	CA-C.A	0	CA-C.A	0	CA-A.G	0
ENSG00000237729	AC002075.4	CA-A.C	0	CA-A.C	0	CA-A.C	0	CA-A.C	0	CA-A.C	0	CA-A.C	0	CT-G.G	0.5
ENSG00000234695	AC002076.10	CT-G.G	0.5	CT-G.G	1	CT-G.G	1	TC-G.A	1	CA-C.T	0.2	CT-A.G	0.666667	CT-A.A	0.2
ENSG00000234695	AC002076.10	CA-A.C	0	CA-A.G	0	CA-A.G	0	CA-A.G	0	TG-C.G	0.2	CA-A.C	0	TA-T.A	0.2
ENSG00000234695	AC002076.10	CA-A.A	0	CA-A.C	0	CA-A.C	0	CA-A.C	0	TG-A.T	0.2	CA-A.A	0	CT-C.T	0.2
ENSG00000234695	AC002076.10	TC-G.A	0.5	CA-A.A	0	CA-A.A	0	CA-A.A	0	CT-T.G	0.2	CT-G.G	0.333333	CT-C.G	0.2
ENSG00000234695	AC002076.10	CA-A.G	0	CA-A.T	0	CA-A.T	0	CA-A.T	0	TG-T.T	0.2	CA-A.G	0	TC-A.A	0.2
ENSG00000267626	AC002115.9	CA-A.T	0	CA-C.A	0	CA-C.A	0	CA-C.A	0	CA-A.T	0	CA-C.A	0	CA-C.A	0
ENSG00000267626	AC002115.9	CA-A.C	0	CA-A.G	0	CA-A.G	0	CA-A.G	0	CA-A.C	0	CA-A.G	0	CA-A.G	0
ENSG00000267626	AC002115.9	CT-C.C	1	CA-A.A	0	CA-A.A	0	CA-A.A	0	CA-T.T	1	CA-A.A	0	CA-A.A	0
ENSG00000267626	AC002115.9	CA-A.G	0	CA-A.T	0	CA-A.T	0	CA-A.T	0	CA-A.G	0	CA-A.T	0	CA-A.T	0
ENSG00000267626	AC002115.9	CA-A.A	0	CA-A.C	0	CA-A.C	0	CA-A.C	0	CA-A.A	0	CA-A.C	0	CA-A.C	0
ENSG00000267698	AC002116.7	CT-C.T	0.0909091	CA-A.G	0	CA-C.A	0	CA-A.G	0	TG-C.G	0.166667	CA-A.A	0	CA-C.A	0
ENSG00000267698	AC002116.7	CA-C.T	0.0909091	CA-A.A	0	CA-A.G	0	CA-A.A	0	CT-G.G	0.166667	CT-G.C	0.2	CA-A.G	0
ENSG00000267698	AC002116.7	CT-A.G	0.363636	CT-C.G	0.666667	CA-A.A	0	CT-A.G	0.5	CA-T.A	0.166667	CT-A.G	0.4	CA-A.A	0
ENSG00000267698	AC002116.7	CT-C.G	0.0909091	CA-A.C	0	CA-A.T	0	CA-A.C	0	CT-T.G	0.166667	TC-T.A	0.2	CA-A.T	0
ENSG00000267698	AC002116.7	CT-G.G	0.272727	CT-A.G	0.333333	CA-A.C	0	CT-C.G	0.5	CA-T.T	0.166667	CT-C.G	0.2	CA-A.C	0
ENSG00000248101	AC002116.8	CT-C.C	0.25	CA-A.C	0	CA-A.A	0	CA-A.A	0	TG-C.G	0.25	CA-A.A	0	CA-A.G	0
ENSG00000248101	AC002116.8	CA-C.T	0.25	CT-C.G	1	CT-G.A	0.5	CT-C.G	0.666667	CA-T.T	0.5	CT-G.C	0.5	CA-A.A	0
ENSG00000248101	AC002116.8	CT-G.G	0.25	CA-A.G	0	CA-A.C	0	CA-A.C	0	CA-A.A	0	CA-A.C	0	CA-A.T	0
ENSG00000248101	AC002116.8	CA-A.A	0	CA-A.T	0	CA-A.G	0	CA-A.G	0	CA-A.C	0	CA-A.G	0	CA-C.A	0
ENSG00000248101	AC002116.8	CT-A.G	0.25	CA-A.A	0	TC-T.G	0.5	TG-G.G	0.333333	CT-G.G	0.25	TC-A.G	0.5	CA-A.C	0
ENSG00000224505	AC002117.1	CA-A.G	0	CA-A.T	0	CA-A.C	0	CA-A.T	0	CA-A.T	0	CA-A.A	0	CA-A.T	0
ENSG00000224505	AC002117.1	CA-A.C	0	CA-A.G	0	CA-A.A	0	CA-A.G	0	CA-A.G	0	TC-G.T	0.333333	CA-A.G	0
ENSG00000224505	AC002117.1	CA-A.A	0	CA-A.C	0	CT-C.G	0.333333	CA-A.C	0	CA-A.C	0	CT-T.T	0.333333	CA-A.C	0
ENSG00000224505	AC002117.1	CA-A.T	0	CA-C.A	0	CA-A.G	0	CA-C.A	0	CA-C.A	0	CA-A.C	0	CA-C.A	0
ENSG00000224505	AC002117.1	TC-G.T	1	CA-A.A	0	TC-G.T	0.666667	CA-A.A	0	CA-A.A	0	CT-G.C	0.333333	CA-A.A	0
ENSG00000227979	AC002127.2	CA-A.C	0	CA-A.C	0	CA-A.C	0	CA-A.C	0	CA-A.C	0	CA-A.C	0	CA-A.A	0
ENSG00000227979	AC002127.2	CA-A.A	0	CA-A.A	0	CA-A.A	0	CA-A.A	0	CA-A.A	0	CA-A.A	0	CA-C.C	1
ENSG00000227979	AC002127.2	CA-A.G	0	CA-A.G	0	CA-A.G	0	CA-A.G	0	CA-A.G	0	CA-A.G	0	CA-A.C	0
ENSG00000227979	AC002127.2	CA-A.T	0	CA-A.T	0	CA-A.T	0	CA-A.T	0	CA-A.T	0	CA-A.T	0	CA-A.G	0
ENSG00000227979	AC002127.2	CA-C.A	0	CA-C.A	0	CA-C.A	0	CA-C.A	0	CA-C.A	0	CA-C.A	0	CA-A.T	0
ENSG00000233420	AC002127.4	CA-C.A	0	CA-C.A	0	CA-C.A	0	CA-C.A	0	CA-A.T	0	CA-A.T	0	CG-T.T	0.0714286
ENSG00000233420	AC002127.4	CA-A.C	0	CA-A.C	0	CA-A.C	0	CA-A.C	0	CA-A.A	0	CA-A.A	0	CA-C.C	0.0714286
ENSG00000233420	AC002127.4	CA-A.T	0	CA-A.T	0	CA-A.T	0	CA-A.T	0	CA-A.G	0	CA-A.G	0	CG-A.T	0.0714286
ENSG00000233420	AC002127.4	CA-A.G	0	CA-A.G	0	CA-A.G	0	CA-A.G	0	CA-A.C	0	CA-A.C	0	CA-G.A	0.0714286
ENSG00000233420	AC002127.4	CA-A.A	0	CA-A.A	0	CA-A.A	0	CA-A.A	0	CA-T.T	1	CT-G.G	1	TC-C.G	0.142857
ENSG00000271366	AC002128.5	CA-A.T	0	CA-A.G	0	CA-A.T	0	CA-A.G	0	CA-A.G	0	CA-A.T	0	CA-A.T	0
ENSG00000271366	AC002128.5	CA-A.C	0	CA-A.A	0	CA-A.C	0	CA-A.A	0	CA-A.A	0	CA-A.C	0	CA-A.C	0
ENSG00000271366	AC002128.5	CA-A.G	0	CA-A.C	0	CA-A.G	0	CA-A.C	0	CA-A.C	0	CA-A.G	0	CA-A.G	0
ENSG00000271366	AC002128.5	CA-C.A	0	CA-A.T	0	CA-C.A	0	CA-A.T	0	CA-A.T	0	CA-C.A	0	CA-C.A	0
ENSG00000271366	AC002128.5	CA-A.A	0	CT-T.A	1	CA-A.A	0	CT-C.G	1	CT-G.A	1	CA-A.A	0	CA-A.A	0
ENSG00000260494	AC002310.10	CA-A.A	0	CA-A.G	0	CA-A.C	0	CA-A.G	0	CA-A.C	0	CA-A.C	0	CA-A.G	0
ENSG00000260494	AC002310.10	CA-A.G	0	CA-C.A	0	CA-A.T	0	CA-C.A	0	CA-A.T	0	CA-A.T	0	CA-C.A	0
ENSG00000260494	AC002310.10	CA-G.C	0.5	CA-A.A	0	CT-C.C	1	CA-A.A	0	CT-G.C	1	CT-G.A	1	CA-A.A	0
ENSG00000260494	AC002310.10	TC-C.G	0.5	CA-A.C	0	CA-A.A	0	CA-A.C	0	CA-A.A	0	CA-A.A	0	CA-A.C	0
ENSG00000260494	AC002310.10	CA-A.C	0	CA-A.T	0	CA-A.G	0	CA-A.T	0	CA-A.G	0	CA-A.G	0	CA-A.T	0
ENSG00000235560	AC002310.12	CA-G.C	0.5	CA-A.A	0	CT-C.C	1	CA-A.A	0	CT-G.C	1	CT-G.A	1	CA-A.A	0
ENSG00000235560	AC002310.12	CA-A.A	0	CA-A.G	0	CA-A.C	0	CA-A.G	0	CA-A.C	0	CA-A.C	0	CA-A.G	0
ENSG00000235560	AC002310.12	CA-A.G	0	CA-C.A	0	CA-A.T	0	CA-C.A	0	CA-A.T	0	CA-A.T	0	CA-C.A	0
ENSG00000235560	AC002310.12	CA-A.C	0	CA-A.T	0	CA-A.G	0	CA-A.T	0	CA-A.G	0	CA-A.G	0	CA-A.T	0
ENSG00000235560	AC002310.12	TC-C.G	0.5	CA-A.C	0	CA-A.A	0	CA-A.C	0	CA-A.A	0	CA-A.A	0	CA-A.C	0
ENSG00000260869	AC002310.13	CA-A.A	0	CA-C.A	0	CA-A.A	0	CA-A.T	0	CA-A.G	0	CA-A.C	0	CA-C.A	0
ENSG00000260869	AC002310.13	TC-C.G	0.25	CA-A.T	0	CT-G.C	0.2	CA-A.G	0	CA-A.C	0	CA-A.A	0	CA-A.T	0
ENSG00000260869	AC002310.13	CT-T.G	0.25	CA-A.G	0	CT-C.G	0.2	CA-A.C	0	CA-A.A	0	CT-G.C	0.333333	CA-A.G	0
ENSG00000260869	AC002310.13	CA-G.C	0.25	CA-A.A	0	CT-G.G	0.4	CT-G.C	1	CT-G.C	0.5	CT-C.T	0.333333	CA-A.A	0
ENSG00000260869	AC002310.13	CT-C.C	0.25	CA-A.C	0	CT-C.C	0.2	CA-A.A	0	TC-G.G	0.5	CT-G.A	0.333333	CA-A.C	0
ENSG00000261588	AC002310.17	CT-T.T	0.1	CA-C.A	0	CA-C.A	0	CA-A.T	0	CA-A.T	0	CA-A.G	0	CA-C.A	0
ENSG00000261588	AC002310.17	CT-G.G	0.4	CA-A.A	0	CA-A.A	0	CT-G.G	1	CT-T.G	1	CT-G.C	0.5	CA-A.A	0
ENSG00000261588	AC002310.17	CT-G.A	0.1	CA-A.G	0	CA-A.G	0	CA-A.C	0	CA-A.C	0	CA-A.A	0	CA-A.G	0
ENSG00000261588	AC002310.17	CA-C.G	0.1	CA-A.C	0	CA-A.C	0	CA-A.A	0	CA-A.A	0	TC-C.T	0.5	CA-A.C	0
ENSG00000261588	AC002310.17	CT-G.C	0.1	CA-A.T	0	CA-A.T	0	CA-A.G	0	CA-A.G	0	CA-A.C	0	CA-A.T	0
ENSG00000239791	AC002310.7	CT-G.G	0.357143	CT-C.G	1	CA-A.A	0	CT-G.G	1	CT-T.G	0.666667	CT-A.T	0.25	CA-A.A	0
ENSG00000239791	AC002310.7	CT-A.A	0.0714286	CA-A.T	0	CA-C.A	0	CA-A.T	0	CA-A.G	0	CA-A.A	0	CA-C.A	0
ENSG00000239791	AC002310.7	TC-G.G	0.142857	CA-A.A	0	CA-A.C	0	CA-A.A	0	CA-T.A	0.333333	CT-C.G	0.25	CA-A.C	0
ENSG00000239791	AC002310.7	CA-C.T	0.0714286	CA-A.G	0	CA-A.T	0	CA-A.G	0	CA-A.C	0	TC-C.T	0.25	CA-A.T	0
ENSG00000239791	AC002310.7	CA-C.G	0.0714286	CA-A.C	0	CA-A.G	0	CA-A.C	0	CA-A.A	0	CT-G.C	0.25	CA-A.G	0
ENSG00000234469	AC002365.1	CA-A.C	0	CA-A.G	0	CA-A.G	0	CA-A.G	0	CA-A.A	0	CA-A.G	0	CA-A.G	0
ENSG00000234469	AC002365.1	CA-A.A	0	CA-A.C	0	CA-A.C	0	CA-A.C	0	CT-C.G	0.5	CA-A.C	0	CA-A.C	0
ENSG00000234469	AC002365.1	CT-G.G	1	CA-A.A	0	CA-A.A	0	CA-A.A	0	CA-T.T	0.5	CA-A.A	0	CA-A.A	0
ENSG00000234469	AC002365.1	CA-A.G	0	CA-A.T	0	CA-A.T	0	CA-A.T	0	CA-A.C	0	CA-A.T	0	CA-A.T	0
ENSG00000234469	AC002365.1	CA-A.T	0	CA-C.A	0	CA-C.A	0	CA-C.A	0	CA-A.G	0	CA-C.A	0	CA-C.A	0
ENSG00000237741	AC002368.4	CA-A.A	0	CA-A.C	0	CA-A.C	0	CA-A.C	0	CA-A.A	0	CA-A.C	0	CA-A.C	0
ENSG00000237741	AC002368.4	CA-A.C	0	CA-A.G	0	CA-A.G	0	CA-A.G	0	CA-A.C	0	CA-A.G	0	CA-A.G	0
ENSG00000237741	AC002368.4	CT-C.G	1	CA-A.A	0	CA-A.A	0	CA-A.A	0	CT-T.G	1	CA-A.A	0	CA-A.A	0
ENSG00000237741	AC002368.4	CA-A.T	0	CA-C.A	0	CA-C.A	0	CA-C.A	0	CA-A.T	0	CA-C.A	0	CA-C.A	0
ENSG00000237741	AC002368.4	CA-A.G	0	CA-A.T	0	CA-A.T	0	CA-A.T	0	CA-A.G	0	CA-A.T	0	CA-A.T	0
ENSG00000227863	AC002383.2	CA-A.T	0	CA-A.T	0	CA-A.T	0	CA-A.T	0	CA-A.T	0	CA-A.T	0	TG-G.C	0.25
ENSG00000227863	AC002383.2	CA-A.C	0	CA-A.C	0	CA-A.C	0	CA-A.C	0	CA-A.C	0	CA-A.C	0	TA-C.C	0.25
ENSG00000227863	AC002383.2	CA-C.A	0	CA-C.A	0	CA-C.A	0	CA-C.A	0	CA-C.A	0	CA-C.A	0	CA-A.A	0
ENSG00000227863	AC002383.2	CA-A.G	0	CA-A.G	0	CA-A.G	0	CA-A.G	0	CA-A.G	0	CA-A.G	0	TA-G.C	0.25
ENSG00000227863	AC002383.2	CA-A.A	0	CA-A.A	0	CA-A.A	0	CA-A.A	0	CA-A.A	0	CA-A.A	0	CT-C.G	0.25
ENSG00000230941	AC002386.1	CA-A.T	0	CA-A.T	0	CA-A.T	0	CA-A.T	0	CA-A.T	0	CA-A.T	0	CA-A.C	0
ENSG00000230941	AC002386.1	CA-A.A	0	CA-A.A	0	CA-A.A	0	CA-A.A	0	CA-A.A	0	CA-A.A	0	CT-G.G	0.5
ENSG00000230941	AC002386.1	CA-A.G	0	CA-A.G	0	CA-A.G	0	CA-A.G	0	CA-A.G	0	CA-A.G	0	CA-A.A	0
ENSG00000230941	AC002386.1	CA-A.C	0	CA-A.C	0	CA-A.C	0	CA-A.C	0	CA-A.C	0	CA-A.C	0	TG-C.T	0.5
ENSG00000230941	AC002386.1	CA-C.A	0	CA-C.A	0	CA-C.A	0	CA-C.A	0	CA-C.A	0	CA-C.A	0	CA-A.G	0
ENSG00000266269	AC002395.1	CA-C.A	0	CA-C.A	0	CA-C.A	0	CA-C.A	0	CA-A.T	0	CA-A.G	0	CA-C.A	0
ENSG00000266269	AC002395.1	CA-A.A	0	CA-A.A	0	CA-A.A	0	CA-A.A	0	CT-A.G	1	TA-T.A	0.5	CA-A.A	0
ENSG00000266269	AC002395.1	CA-A.C	0	CA-A.C	0	CA-A.C	0	CA-A.C	0	CA-A.A	0	TA-T.T	0.5	CA-A.C	0
ENSG00000266269	AC002395.1	CA-A.G	0	CA-A.G	0	CA-A.G	0	CA-A.G	0	CA-A.C	0	CA-A.A	0	CA-A.G	0
ENSG00000266269	AC002395.1	CA-A.T	0	CA-A.T	0	CA-A.T	0	CA-A.T	0	CA-A.G	0	CA-A.C	0	CA-A.T	0
ENSG00000267439	AC002398.11	CT-G.G	0.333333	CA-A.A	0	CT-T.G	0.4	CA-A.C	0	CT-T.G	0.157895	CT-A.G	0.333333	CA-A.C	0
ENSG00000267439	AC002398.11	CT-G.A	0.666667	CT-G.G	1	CT-C.G	0.4	CA-A.A	0	CT-G.G	0.315789	TC-A.G	0.666667	CA-A.A	0
ENSG00000267439	AC002398.11	CA-A.C	0	CA-A.G	0	CA-A.A	0	CA-A.T	0	CT-G.C	0.105263	CA-A.C	0	CA-A.T	0
ENSG00000267439	AC002398.11	CA-A.G	0	CA-A.T	0	CA-A.C	0	CA-C.A	0	CT-T.T	0.105263	CA-A.G	0	CA-C.A	0
ENSG00000267439	AC002398.11	CA-A.A	0	CA-A.C	0	CG-G.T	0.2	CA-A.G	0	CA-T.T	0.105263	CA-A.A	0	CA-A.G	0
ENSG00000267328	AC002398.12	CA-A.C	0	CA-A.C	0	CA-A.C	0	CA-A.G	0	CT-G.G	0.25	CA-A.A	0	CA-A.G	0
ENSG00000267328	AC002398.12	CA-A.G	0	CA-A.G	0	CA-A.G	0	CA-A.T	0	CA-A.A	0	CA-A.C	0	CA-A.T	0
ENSG00000267328	AC002398.12	CA-A.A	0	CA-A.A	0	CA-A.A	0	CA-A.C	0	CT-G.C	0.25	TC-T.C	0.5	CA-A.C	0
ENSG00000267328	AC002398.12	CT-G.G	1	CT-G.G	1	CG-G.T	1	CA-A.A	0	CT-T.G	0.5	CT-A.G	0.5	CA-A.A	0
ENSG00000267328	AC002398.12	CA-A.T	0	CA-A.T	0	CA-A.T	0	CA-C.A	0	CA-A.C	0	CA-A.G	0	CA-C.A	0
ENSG00000267049	AC002398.13	CA-A.G	0	CA-A.T	0	CA-A.G	0	CA-A.G	0	CA-A.G	0	CA-A.G	0	CA-A.T	0
ENSG00000267049	AC002398.13	CA-A.A	0	CA-A.G	0	CA-A.C	0	CA-A.C	0	CA-A.C	0	CA-A.C	0	CA-A.G	0
ENSG00000267049	AC002398.13	CA-C.T	0.5	CA-A.C	0	CA-A.A	0	CA-A.A	0	CA-A.A	0	CA-A.A	0	CA-A.C	0
ENSG00000267049	AC002398.13	CA-A.T	0	CA-C.A	0	CA-A.T	0	CA-A.T	0	CA-A.T	0	CA-A.T	0	CA-C.A	0
ENSG00000267049	AC002398.13	CA-A.C	0.5	CA-A.A	0	CT-G.G	1	CT-C.G	1	TC-G.A	1	CT-T.G	1	CA-A.A	0
ENSG00000225872	AC002398.5	CT-A.G	0.25	CA-A.C	0	CG-C.C	0.272727	CA-C.A	0.2	CA-T.T	0.272727	TC-A.T	0.5	CA-A.C	0
ENSG00000225872	AC002398.5	CA-A.C	0	CA-A.T	0	CT-C.G	0.0909091	CT-G.G	0.2	TC-A.A	0.181818	CA-A.C	0	CA-A.T	0
ENSG00000225872	AC002398.5	CA-A.A	0	CA-A.G	0	CT-A.G	0.0909091	CT-C.C	0.2	CT-G.G	0.272727	CA-A.A	0	CA-A.G	0
ENSG00000225872	AC002398.5	CT-A.T	0.75	CA-A.A	0	CT-G.G	0.545455	CT-C.G	0.4	CA-T.C	0.272727	CT-A.G	0.5	CA-A.A	0
ENSG00000225872	AC002398.5	CA-A.G	0	CA-C.A	0	CA-A.A	0	CA-A.A	0	CA-A.A	0	CA-A.G	0	CA-C.A	0
ENSG00000188223	AC002398.9	CA-A.A	0	CA-A.C	0	CT-T.G	0.333333	CA-A.G	0	CA-T.T	0.0909091	CA-A.A	0	CA-A.G	0
ENSG00000188223	AC002398.9	CA-A.G	0	CA-A.T	0	CA-A.C	0	CA-C.A	0	CT-G.C	0.0909091	CA-A.G	0	CA-C.A	0
ENSG00000188223	AC002398.9	CT-G.G	0.5	CA-A.A	0	CT-C.G	0.333333	CA-A.C	0	CT-T.G	0.181818	TC-A.G	0.5	CA-A.C	0
ENSG00000188223	AC002398.9	CT-G.A	0.5	CT-G.G	1	CG-G.T	0.333333	CA-A.A	0	CT-G.G	0.272727	CT-A.G	0.5	CA-A.A	0
ENSG00000188223	AC002398.9	CA-A.C	0	CA-A.G	0	CA-A.A	0	CA-A.T	0	CT-C.G	0.0909091	CA-A.C	0	CA-A.T	0
ENSG00000261528	AC002400.1	CA-A.G	0	CA-A.G	0	CA-A.G	0	CA-A.G	0	CA-A.G	0	CA-A.A	0	CA-A.G	0
ENSG00000261528	AC002400.1	CA-A.A	0	CA-A.A	0	CA-A.A	0	CA-A.A	0	CA-A.A	0	CA-C.T	0.5	CA-A.A	0
ENSG00000261528	AC002400.1	CA-A.C	0	CA-A.C	0	CA-A.C	0	CA-A.C	0	CA-A.C	0	TG-G.T	0.5	CA-A.C	0
ENSG00000261528	AC002400.1	CA-A.T	0	CA-A.T	0	CA-A.T	0	CA-A.T	0	CA-A.T	0	CA-A.C	0	CA-A.T	0
ENSG00000261528	AC002400.1	CA-C.A	0	CA-C.A	0	CA-C.A	0	CA-C.A	0	CA-C.A	0	CA-A.G	0	CA-C.A	0
ENSG00000236472	AC002401.1	CT-G.G	1	CA-A.A	0	CT-C.C	1	CA-A.A	0	CA-A.A	0	CA-T.T	0.333333	CA-A.A	0
ENSG00000236472	AC002401.1	CA-A.T	0	CA-C.A	0	CA-A.T	0	CA-C.A	0	CA-C.A	0	CA-A.C	0	CA-C.A	0
ENSG00000236472	AC002401.1	CA-A.A	0	CA-A.C	0	CA-A.A	0	CA-A.C	0	CA-A.C	0	CT-A.G	0.333333	CA-A.C	0
ENSG00000236472	AC002401.1	CA-A.G	0	CA-A.T	0	CA-A.G	0	CA-A.T	0	CA-A.T	0	CA-A.A	0	CA-A.T	0
ENSG00000236472	AC002401.1	CA-A.C	0	CA-A.G	0	CA-A.C	0	CA-A.G	0	CA-A.G	0	CT-C.A	0.333333	CA-A.G	0
ENSG00000231153	AC002429.4	CA-A.T	0	CA-A.T	0	CA-A.T	0	CA-A.T	0	CA-A.T	0	CA-A.T	0	CA-A.G	0
ENSG00000231153	AC002429.4	CA-A.A	0	CA-A.A	0	CA-A.A	0	CA-A.A	0	CA-A.A	0	CA-A.A	0	CT-A.A	1
ENSG00000231153	AC002429.4	CA-A.G	0	CA-A.G	0	CA-A.G	0	CA-A.G	0	CA-A.G	0	CA-A.G	0	CA-A.C	0
ENSG00000231153	AC002429.4	CA-C.A	0	CA-C.A	0	CA-C.A	0	CA-C.A	0	CA-C.A	0	CA-C.A	0	CA-A.T	0
ENSG00000231153	AC002429.4	CA-A.C	0	CA-A.C	0	CA-A.C	0	CA-A.C	0	CA-A.C	0	CA-A.C	0	CA-A.A	0
ENSG00000236197	AC002429.5	CA-A.G	0	CA-A.G	0	CA-A.G	0	CA-A.C	0	CA-A.C	0	CA-A.G	0	TC-A.C	0.333333
ENSG00000236197	AC002429.5	CA-C.A	0	CA-C.A	0	CA-C.A	0	CA-A.T	0	CA-A.T	0	CA-C.A	0	CA-A.C	0
ENSG00000236197	AC002429.5	CA-A.T	0	CA-A.T	0	CA-A.T	0	CA-A.G	0	CA-A.G	0	CA-A.T	0	CA-A.A	0
ENSG00000236197	AC002429.5	CA-A.A	0	CA-A.A	0	CA-A.A	0	TA-C.T	1	TG-T.T	1	CA-A.A	0	CA-C.C	0.333333
ENSG00000236197	AC002429.5	CA-A.C	0	CA-A.C	0	CA-A.C	0	CA-A.A	0	CA-A.A	0	CA-A.C	0	CA-G.G	0.333333
ENSG00000269449	AC002451.1	TC-A.G	1	CA-A.A	0	CA-A.A	0	CA-A.A	0	CT-T.G	0.666667	CT-G.G	0.5	CA-A.A	0.333333
ENSG00000269449	AC002451.1	CA-A.G	0	CA-A.T	0	CA-A.T	0	CA-A.T	0	CA-A.C	0	CA-A.C	0	CA-A.C	0
ENSG00000269449	AC002451.1	CA-A.T	0	CA-C.A	0	CA-C.A	0	CA-C.A	0	CA-A.G	0	CA-A.G	0	CA-A.G	0
ENSG00000269449	AC002451.1	CA-A.A	0	CA-A.C	0	CA-A.C	0	CA-A.C	0	TG-T.T	0.333333	TC-C.C	0.5	TC-C.T	0.333333
ENSG00000269449	AC002451.1	CA-A.C	0	CA-A.G	0	CA-A.G	0	CA-A.G	0	CA-A.A	0	CA-A.A	0	TG-G.C	0.333333
ENSG00000231170	AC002451.3	CA-A.G	0	CA-A.G	0	CA-A.T	0	CA-A.T	0	TG-C.T	0.166667	CA-A.G	0	CA-A.C	0
ENSG00000231170	AC002451.3	CA-A.A	0	CA-A.A	0	CA-A.C	0	CA-A.C	0	CT-A.C	0.166667	CA-A.A	0	TG-A.T	0.5
ENSG00000231170	AC002451.3	CT-G.G	1	TC-A.T	1	CA-A.A	0	CA-A.A	0	CA-T.T	0.333333	TA-T.A	1	CT-G.A	0.5
ENSG00000231170	AC002451.3	CA-A.C	0	CA-A.C	0	CA-A.G	0	CA-A.G	0	CT-T.G	0.166667	CA-A.C	0	CA-A.A	0
ENSG00000231170	AC002451.3	CA-A.T	0	CA-A.T	0	CA-C.A	0	CA-C.A	0	TG-T.T	0.166667	CA-A.T	0	CA-A.G	0
ENSG00000237819	AC002454.1	CA-A.T	0	CA-A.T	0	CA-A.T	0	CA-A.T	0	CA-A.G	0	CA-A.A	0	CA-A.T	0.111111
ENSG00000237819	AC002454.1	CA-A.G	0	CA-A.G	0	CA-A.G	0	CA-A.G	0	CA-A.C	0	TG-G.G	0.2	CT-T.T	0.166667
ENSG00000237819	AC002454.1	CA-A.A	0	CA-A.A	0	CA-A.A	0	CA-A.A	0	CA-T.T	1	CT-A.G	0.4	TC-A.T	0.222222
ENSG00000237819	AC002454.1	CA-C.A	0	CA-C.A	0	CA-C.A	0	CA-C.A	0	CA-A.T	0	CA-A.C	0	CG-A.A	0.111111
ENSG00000237819	AC002454.1	CA-A.C	0	CA-A.C	0	CA-A.C	0	CA-A.C	0	CA-A.A	0	TA-G.C	0.4	CA-A.A	0.166667
ENSG00000223969	AC002456.2	CA-A.A	0	CA-A.A	0	CA-A.A	0	CA-A.A	0	CA-A.A	0	CA-A.A	0	TG-A.A	0.75
ENSG00000223969	AC002456.2	CA-A.C	0	CA-A.C	0	CA-A.C	0	CA-A.C	0	CA-A.C	0	CA-A.C	0	TC-A.A	0.25
ENSG00000223969	AC002456.2	CA-C.A	0	CA-C.A	0	CA-C.A	0	CA-C.A	0	CA-C.A	0	CA-C.A	0	CA-A.G	0
ENSG00000223969	AC002456.2	CA-A.G	0	CA-A.G	0	CA-A.G	0	CA-A.G	0	CA-A.G	0	CA-A.G	0	CA-A.A	0
ENSG00000223969	AC002456.2	CA-A.T	0	CA-A.T	0	CA-A.T	0	CA-A.T	0	CA-A.T	0	CA-A.T	0	CA-A.C	0
ENSG00000223646	AC002463.3	CA-A.C	0	CA-A.C	0	CA-A.C	0	CA-A.C	0	CA-A.C	0	CA-A.C	0	CA-T.A	0.2
ENSG00000223646	AC002463.3	CA-A.T	0	CA-A.T	0	CA-A.T	0	CA-A.T	0	CA-A.T	0	CA-A.T	0	TC-G.T	0.2
ENSG00000223646	AC002463.3	CA-A.A	0	CA-A.A	0	CA-A.A	0	CA-A.A	0	CA-A.A	0	CA-A.A	0	CA-C.A	0.2
ENSG00000223646	AC002463.3	CA-C.A	0	CA-C.A	0	CA-C.A	0	CA-C.A	0	CA-C.A	0	CA-C.A	0	TG-C.T	0.2
ENSG00000223646	AC002463.3	CA-A.G	0	CA-A.G	0	CA-A.G	0	CA-A.G	0	CA-A.G	0	CA-A.G	0	CT-G.G	0.2
ENSG00000238202	AC002465.2	CA-A.C	0	CA-C.A	0	CA-C.A	0	CA-A.T	0	CA-A.A	0	CA-A.C	0	TC-A.T	0.2
ENSG00000238202	AC002465.2	CT-C.G	0.5	CA-A.A	0	CA-A.A	0	CT-T.G	1	CA-T.A	0.25	CT-G.G	0.333333	CA-T.A	0.2
ENSG00000238202	AC002465.2	CA-A.A	0	CA-A.T	0	CA-A.T	0	CA-A.G	0	TC-T.G	0.25	CA-A.A	0	TA-T.T	0.2
ENSG00000238202	AC002465.2	CT-G.A	0.25	CA-A.C	0	CA-A.C	0	CA-A.A	0	CA-T.T	0.25	CT-T.C	0.333333	CT-A.G	0.2
ENSG00000238202	AC002465.2	CT-G.G	0.25	CA-A.G	0	CA-A.G	0	CA-A.C	0	CT-A.G	0.25	TC-G.T	0.333333	CT-G.G	0.2
ENSG00000241764	AC002467.7	CA-A.A	0	CA-A.A	0	CA-A.A	0	CA-A.A	0	CT-T.G	1	CA-A.A	0	CA-A.A	0
ENSG00000241764	AC002467.7	CA-C.A	0	CA-C.A	0	CA-C.A	0	CA-C.A	0	CA-A.T	0	CA-C.A	0	CA-C.A	0
ENSG00000241764	AC002467.7	CA-A.C	0	CA-A.C	0	CA-A.C	0	CA-A.C	0	CA-A.A	0	CA-A.C	0	CA-A.C	0
ENSG00000241764	AC002467.7	CA-A.T	0	CA-A.T	0	CA-A.T	0	CA-A.T	0	CA-A.G	0	CA-A.T	0	CA-A.T	0
ENSG00000241764	AC002467.7	CA-A.G	0	CA-A.G	0	CA-A.G	0	CA-A.G	0	CA-A.C	0	CA-A.G	0	CA-A.G	0
ENSG00000269103	AC002472.1	CA-A.C	0	CA-A.T	0	CA-A.G	0	CA-A.T	0	CA-A.C	0	CA-A.T	0	CA-A.T	0
ENSG00000269103	AC002472.1	CA-A.A	0	CA-A.G	0	CA-A.C	0	CA-A.G	0	CA-A.A	0	CA-A.G	0	CA-A.G	0
ENSG00000269103	AC002472.1	CT-G.T	0.5	CA-A.C	0	CA-A.A	0	CA-A.C	0	TC-C.T	0.5	CA-A.C	0	CA-A.C	0
ENSG00000269103	AC002472.1	CT-C.G	0.5	CA-A.A	0	TC-C.G	1	CA-A.A	0	CA-T.T	0.5	CA-A.A	0	CA-A.A	0
ENSG00000269103	AC002472.1	CA-A.G	0	CA-C.A	0	CA-A.T	0	CA-C.A	0	CA-A.G	0	CA-C.A	0	CA-C.A	0
ENSG00000226872	AC002472.11	CT-A.C	0.2	CA-A.C	0	TC-C.C	0.333333	CA-A.A	0	CT-G.G	0.2	CT-A.C	0.2	CA-A.C	0
ENSG00000226872	AC002472.11	CT-T.G	0.2	CA-A.T	0	CA-A.A	0	CA-A.G	0	TG-C.G	0.2	TC-C.T	0.2	CA-A.T	0
ENSG00000226872	AC002472.11	TC-G.G	0.2	CA-C.A	0	CA-A.C	0	CA-A.T	0	CA-A.A	0	CA-A.A	0	CA-C.A	0
ENSG00000226872	AC002472.11	CA-G.T	0.2	CA-A.A	0	CT-G.G	0.333333	CT-A.G	1	CT-T.G	0.4	CT-G.G	0.4	CA-A.A	0
ENSG00000226872	AC002472.11	CT-G.A	0.2	CA-A.G	0	TC-G.C	0.333333	CA-A.C	0	CT-G.T	0.2	CT-C.G	0.2	CA-A.G	0
ENSG00000187905	AC002472.13	CA-A.A	0	CA-A.C	0	TC-C.C	0.454545	CA-A.C	0	CT-T.G	0.357143	CT-T.T	0.272727	CA-A.C	0
ENSG00000187905	AC002472.13	CA-A.T	0	CA-C.A	0	CA-A.G	0	CA-C.A	0	CA-A.C	0	CA-A.G	0	CA-C.A	0
ENSG00000187905	AC002472.13	CA-A.G	0	CA-A.T	0	CA-A.C	0	CA-A.T	0	CA-A.A	0	CA-A.C	0	CA-A.T	0
ENSG00000187905	AC002472.13	CA-A.C	0	CA-A.G	0	CA-A.A	0	CA-A.G	0	CA-T.T	0.285714	CA-A.A	0	CA-A.G	0
ENSG00000187905	AC002472.13	CT-C.G	1	CA-A.A	0	CG-G.C	0.545455	CA-A.A	0	CT-G.G	0.357143	CT-G.G	0.727273	CA-A.A	0
ENSG00000264392	AC002477.1	CA-A.T	0	CA-C.A	0	CA-C.A	0	CA-C.A	0	CA-A.C	0	CA-A.T	0	CA-C.A	0
ENSG00000264392	AC002477.1	CT-G.G	1	CA-A.A	0	CA-A.A	0	CA-A.A	0	CT-G.G	0.333333	CT-G.T	1	CA-A.A	0
ENSG00000264392	AC002477.1	CA-A.A	0	CA-A.C	0	CA-A.C	0	CA-A.C	0	TG-C.T	0.333333	CA-A.A	0	CA-A.C	0
ENSG00000264392	AC002477.1	CA-A.C	0	CA-A.G	0	CA-A.G	0	CA-A.G	0	TG-T.T	0.333333	CA-A.C	0	CA-A.G	0
ENSG00000264392	AC002477.1	CA-A.G	0	CA-A.T	0	CA-A.T	0	CA-A.T	0	CA-A.A	0	CA-A.G	0	CA-A.T	0
ENSG00000238033	AC002480.2	CA-A.C	0	CA-A.C	0	CA-A.C	0	CA-A.C	0	CA-A.A	0	CA-A.C	0	CA-T.T	0.25
ENSG00000238033	AC002480.2	CA-A.A	0	CA-A.A	0	CA-A.A	0	CA-A.A	0	TA-C.C	1	CA-A.A	0	CA-T.A	0.25
ENSG00000238033	AC002480.2	CA-C.A	0	CA-C.A	0	CA-C.A	0	CA-C.A	0	CA-A.T	0	CA-C.A	0	CA-A.A	0
ENSG00000238033	AC002480.2	CA-A.T	0	CA-A.T	0	CA-A.T	0	CA-A.T	0	CA-A.G	0	CA-A.T	0	TG-C.T	0.25
ENSG00000238033	AC002480.2	CA-A.G	0	CA-A.G	0	CA-A.G	0	CA-A.G	0	CA-A.C	0	CA-A.G	0	CT-G.G	0.25
ENSG00000232759	AC002480.3	CA-A.T	0	CA-A.T	0	CA-A.T	0	CA-A.T	0	CA-A.G	0	CA-A.T	0	CA-A.A	0
ENSG00000232759	AC002480.3	CA-A.A	0	CA-A.A	0	CA-A.A	0	CA-A.A	0	TA-A.T	1	CA-A.A	0	CA-G.A	0.333333
ENSG00000232759	AC002480.3	CA-C.A	0	CA-C.A	0	CA-C.A	0	CA-C.A	0	CA-A.T	0	CA-C.A	0	CA-A.C	0
ENSG00000232759	AC002480.3	CA-A.G	0	CA-A.G	0	CA-A.G	0	CA-A.G	0	CA-A.C	0	CA-A.G	0	TC-A.A	0.333333
ENSG00000232759	AC002480.3	CA-A.C	0	CA-A.C	0	CA-A.C	0	CA-A.C	0	CA-A.A	0	CA-A.C	0	CT-T.C	0.333333
ENSG00000232949	AC002480.4	CA-A.T	0	CA-A.T	0	CA-A.T	0	CA-A.T	0	CA-A.T	0	CA-A.T	0	CA-A.C	0
ENSG00000232949	AC002480.4	CA-C.A	0	CA-C.A	0	CA-C.A	0	CA-C.A	0	CA-C.A	0	CA-C.A	0	CA-A.G	0
ENSG00000232949	AC002480.4	CA-A.G	0	CA-A.G	0	CA-A.G	0	CA-A.G	0	CA-A.G	0	CA-A.G	0	CA-A.A	0
ENSG00000232949	AC002480.4	CA-A.C	0	CA-A.C	0	CA-A.C	0	CA-A.C	0	CA-A.C	0	CA-A.C	0	TA-A.T	0.333333
ENSG00000232949	AC002480.4	CA-A.A	0	CA-A.A	0	CA-A.A	0	CA-A.A	0	CA-A.A	0	CA-A.A	0	CG-A.A	0.666667
ENSG00000225541	AC002480.5	CA-A.C	0	CA-A.C	0	CA-A.C	0	CA-A.C	0	CA-A.A	0	CA-A.C	0	CA-G.A	0.0769231
ENSG00000225541	AC002480.5	CA-A.A	0	CA-A.A	0	CA-A.A	0	CA-A.A	0	TA-C.C	1	CA-A.A	0	CG-A.A	0.153846
ENSG00000225541	AC002480.5	CA-A.G	0	CA-A.G	0	CA-A.G	0	CA-A.G	0	CA-A.C	0	CA-A.G	0	CA-G.T	0.0769231
ENSG00000225541	AC002480.5	CA-C.A	0	CA-C.A	0	CA-C.A	0	CA-C.A	0	CA-A.T	0	CA-C.A	0	CA-T.T	0.0769231
ENSG00000225541	AC002480.5	CA-A.T	0	CA-A.T	0	CA-A.T	0	CA-A.T	0	CA-A.G	0	CA-A.T	0	CA-T.A	0.0769231
ENSG00000221281	AC002485.1	CA-A.G	0	CA-A.G	0	CA-A.G	0	CA-A.G	0	CA-A.G	0	CA-A.G	0	CT-G.G	0.25
ENSG00000221281	AC002485.1	CA-A.C	0	CA-A.C	0	CA-A.C	0	CA-A.C	0	CA-A.C	0	CA-A.C	0	CT-C.G	0.25
ENSG00000221281	AC002485.1	CA-A.A	0	CA-A.A	0	CA-A.A	0	CA-A.A	0	CA-A.A	0	CA-A.A	0	CT-A.G	0.25
ENSG00000221281	AC002485.1	CA-A.T	0	CA-A.T	0	CA-A.T	0	CA-A.T	0	CA-A.T	0	CA-A.T	0	TA-C.T	0.25
ENSG00000221281	AC002485.1	CA-C.A	0	CA-C.A	0	CA-C.A	0	CA-C.A	0	CA-C.A	0	CA-C.A	0	CA-A.A	0
ENSG00000231525	AC002486.2	CA-A.A	0	CA-A.A	0	CA-A.A	0	CA-A.A	0	CA-A.A	0	CA-A.A	0	CT-A.T	0.5
ENSG00000231525	AC002486.2	CA-C.A	0	CA-C.A	0	CA-C.A	0	CA-C.A	0	CA-C.A	0	CA-C.A	0	CA-A.G	0
ENSG00000231525	AC002486.2	CA-A.C	0	CA-A.C	0	CA-A.C	0	CA-A.C	0	CA-A.C	0	CA-A.C	0	CT-C.T	0.5
ENSG00000231525	AC002486.2	CA-A.G	0	CA-A.G	0	CA-A.G	0	CA-A.G	0	CA-A.G	0	CA-A.G	0	CA-A.A	0
ENSG00000231525	AC002486.2	CA-A.T	0	CA-A.T	0	CA-A.T	0	CA-A.T	0	CA-A.T	0	CA-A.T	0	CA-A.C	0
ENSG00000223866	AC002486.3	CA-A.T	0	CA-A.T	0	CA-A.T	0	CA-A.G	0	TG-C.G	0.166667	CA-A.G	0	CA-A.T	0
ENSG00000223866	AC002486.3	CA-A.G	0	CA-A.G	0	CA-A.G	0	CA-A.C	0	CT-T.G	0.166667	CA-A.C	0	CA-A.G	0
ENSG00000223866	AC002486.3	CA-C.A	0	CA-C.A	0	CA-C.A	0	CA-A.T	0	CA-A.A	0	CA-A.T	0	CA-C.A	0
ENSG00000223866	AC002486.3	CA-A.A	0	CA-A.A	0	CA-A.A	0	CT-G.G	1	CA-T.T	0.5	CT-T.G	1	CA-A.A	0
ENSG00000223866	AC002486.3	CA-A.C	0	CA-A.C	0	CA-A.C	0	CA-A.A	0	CT-C.G	0.166667	CA-A.A	0	CA-A.C	0
ENSG00000261457	AC002519.6	CA-C.A	0	CA-C.A	0	CA-C.A	0	CA-C.A	0	CA-A.T	0	CA-C.A	0	CA-C.A	0
ENSG00000261457	AC002519.6	CA-A.A	0	CA-A.A	0	CA-A.A	0	CA-A.A	0	TC-C.A	1	CA-A.A	0	CA-A.A	0
ENSG00000261457	AC002519.6	CA-A.G	0	CA-A.G	0	CA-A.G	0	CA-A.G	0	CA-A.C	0	CA-A.G	0	CA-A.G	0
ENSG00000261457	AC002519.6	CA-A.C	0	CA-A.C	0	CA-A.C	0	CA-A.C	0	CA-A.A	0	CA-A.C	0	CA-A.C	0
ENSG00000261457	AC002519.6	CA-A.T	0	CA-A.T	0	CA-A.T	0	CA-A.T	0	CA-A.G	0	CA-A.T	0	CA-A.T	0
ENSG00000259810	AC002519.8	CA-A.C	0	CA-A.C	0	CA-A.C	0	CA-A.C	0	CA-A.A	0	CA-A.A	0	CA-A.C	0
ENSG00000259810	AC002519.8	CA-A.A	0	CA-A.A	0	CA-A.A	0	CA-A.A	0	CA-T.T	1	TC-G.A	1	CA-A.A	0
ENSG00000259810	AC002519.8	CA-C.A	0	CA-C.A	0	CA-C.A	0	CA-C.A	0	CA-A.T	0	CA-A.T	0	CA-C.A	0
ENSG00000259810	AC002519.8	CA-A.G	0	CA-A.G	0	CA-A.G	0	CA-A.G	0	CA-A.C	0	CA-A.C	0	CA-A.G	0
ENSG00000259810	AC002519.8	CA-A.T	0	CA-A.T	0	CA-A.T	0	CA-A.T	0	CA-A.G	0	CA-A.G	0	CA-A.T	0
ENSG00000230258	AC002539.1	CA-A.C	0	CA-A.G	0	CA-A.G	0	CA-A.C	0	TG-C.C	0.166667	CA-A.C	0	CA-A.G	0
ENSG00000230258	AC002539.1	CA-A.T	0	CA-C.A	0	CA-C.A	0	CA-A.T	0	CA-A.A	0	CA-A.T	0	CA-C.A	0
ENSG00000230258	AC002539.1	CA-A.A	0	CA-A.C	0	CA-A.C	0	CA-A.A	0	CT-G.G	0.166667	CA-A.A	0	CA-A.C	0
ENSG00000230258	AC002539.1	CT-G.G	1	CA-A.A	0	CA-A.A	0	CT-C.G	1	CA-T.T	0.5	CA-T.T	1	CA-A.A	0
ENSG00000230258	AC002539.1	CA-A.G	0	CA-A.T	0	CA-A.T	0	CA-A.G	0	TG-T.T	0.166667	CA-A.G	0	CA-A.T	0
ENSG00000227532	AC002542.2	CA-A.G	0	CA-A.G	0	CA-A.G	0	CA-A.G	0	CA-A.G	0	CA-A.C	0	CA-A.G	0
ENSG00000227532	AC002542.2	CA-A.T	0	CA-A.T	0	CA-A.T	0	CA-A.T	0	CA-A.T	0	CA-A.G	0	CA-A.T	0
ENSG00000227532	AC002542.2	CA-A.C	0	CA-A.C	0	CA-A.C	0	CA-A.C	0	CA-A.C	0	CA-A.A	0	CA-A.C	0
ENSG00000227532	AC002542.2	CA-C.A	0	CA-C.A	0	CA-C.A	0	CA-C.A	0	CA-C.A	0	CA-A.T	0	CA-C.A	0
ENSG00000227532	AC002542.2	CA-A.A	0	CA-A.A	0	CA-A.A	0	CA-A.A	0	CA-A.A	0	CT-T.C	1	CA-A.A	0
ENSG00000235945	AC002543.2	CA-A.G	0	CA-A.G	0	CA-A.C	0	CA-A.G	0	CA-A.G	0	CA-A.G	0	CA-A.G	0
ENSG00000235945	AC002543.2	CA-C.A	0	CA-C.A	0	CA-A.T	0	CA-C.A	0	CA-C.A	0	CA-C.A	0	CA-C.A	0
ENSG00000235945	AC002543.2	CA-A.A	0	CA-A.A	0	TA-G.T	1	CA-A.A	0	CA-A.A	0	CA-A.A	0	CA-A.A	0
ENSG00000235945	AC002543.2	CA-A.C	0	CA-A.C	0	CA-A.A	0	CA-A.C	0	CA-A.C	0	CA-A.C	0	CA-A.C	0
ENSG00000235945	AC002543.2	CA-A.T	0	CA-A.T	0	CA-A.G	0	CA-A.T	0	CA-A.T	0	CA-A.T	0	CA-A.T	0
ENSG00000261312	AC002550.5	CT-G.G	0.333333	CA-A.A	0	CT-G.A	0.5	CA-A.C	0	CT-G.G	0.2	CT-C.G	0.2	CA-A.C	0
ENSG00000261312	AC002550.5	CA-A.A	0	CA-A.G	0	CA-A.C	0	CA-A.T	0	TG-T.T	0.2	CT-T.G	0.2	CA-A.T	0
ENSG00000261312	AC002550.5	CA-C.C	0.333333	TC-C.C	1	CA-C.T	0.5	CA-A.A	0	CA-T.T	0.4	CT-A.G	0.2	CA-A.A	0
ENSG00000261312	AC002550.5	CT-T.G	0.333333	CA-A.C	0	CA-A.A	0	CA-A.G	0	CT-T.G	0.2	CT-G.G	0.2	CA-A.G	0
ENSG00000261312	AC002550.5	CA-A.C	0	CA-A.T	0	CA-A.G	0	CA-C.A	0	CA-A.A	0	TC-C.G	0.2	CA-C.A	0
ENSG00000261736	AC002551.1	CA-A.C	0	CT-G.T	0.5	CA-A.C	0	CA-A.C	0	TG-C.T	0.5	CA-A.A	0	CA-A.C	0
ENSG00000261736	AC002551.1	CA-A.T	0	CA-A.C	0	CA-A.T	0	CA-A.T	0	CA-A.C	0	CA-A.G	0	CA-A.T	0
ENSG00000261736	AC002551.1	CA-A.A	0	CT-C.G	0.5	CA-A.A	0	CA-A.A	0	CT-T.G	0.5	CT-G.G	1	CA-A.A	0
ENSG00000261736	AC002551.1	CA-C.A	0	CA-A.G	0	CA-C.A	0	CA-C.A	0	CA-A.G	0	CA-A.T	0	CA-C.A	0
ENSG00000261736	AC002551.1	CA-A.G	0	CA-A.A	0	CA-A.G	0	CA-A.G	0	CA-A.A	0	CA-A.C	0	CA-A.G	0
ENSG00000227782	AC002553.1	CA-A.C	0	CA-A.C	0	CA-A.C	0	CA-A.C	0	CA-A.A	0	CA-A.A	0	CA-A.C	0
ENSG00000227782	AC002553.1	CA-A.G	0	CA-A.G	0	CA-A.G	0	CA-A.G	0	CA-A.C	0	CA-A.C	0	CA-A.G	0
ENSG00000227782	AC002553.1	CA-C.A	0	CA-C.A	0	CA-C.A	0	CA-C.A	0	CA-A.T	0	CA-A.T	0	CA-C.A	0
ENSG00000227782	AC002553.1	CA-A.A	0	CA-A.A	0	CA-A.A	0	CA-A.A	0	TC-A.A	1	CT-G.C	1	CA-A.A	0
ENSG00000227782	AC002553.1	CA-A.T	0	CA-A.T	0	CA-A.T	0	CA-A.T	0	CA-A.G	0	CA-A.G	0	CA-A.T	0
ENSG00000233979	AC002553.4	CT-C.G	1	CT-T.C	1	CA-A.A	0	CA-A.A	0	CA-T.T	0.5	CA-T.A	0.5	CA-A.A	0
ENSG00000233979	AC002553.4	CA-A.C	0	CA-A.C	0	CA-A.G	0	CA-A.G	0	CA-A.A	0	CA-A.A	0	CA-A.G	0
ENSG00000233979	AC002553.4	CA-A.A	0	CA-A.A	0	CA-A.C	0	CA-A.C	0	TC-T.C	0.5	CT-G.G	0.5	CA-A.C	0
ENSG00000233979	AC002553.4	CA-A.T	0	CA-A.T	0	CA-C.A	0	CA-C.A	0	CA-A.G	0	CA-A.G	0	CA-C.A	0
ENSG00000233979	AC002553.4	CA-A.G	0	CA-A.G	0	CA-A.T	0	CA-A.T	0	CA-A.C	0	CA-A.C	0	CA-A.T	0
ENSG00000221259	AC002978.1	CA-A.C	0	CA-A.C	0	CA-A.C	0	CA-A.C	0	CA-A.C	0	CA-A.C	0	CA-A.A	0
ENSG00000221259	AC002978.1	CA-A.G	0	CA-A.G	0	CA-A.G	0	CA-A.G	0	CA-A.G	0	CA-A.G	0	CA-A.C	0
ENSG00000221259	AC002978.1	CA-A.A	0	CA-A.A	0	CA-A.A	0	CA-A.A	0	CA-A.A	0	CA-A.A	0	TG-G.G	1
ENSG00000221259	AC002978.1	CA-A.T	0	CA-A.T	0	CA-A.T	0	CA-A.T	0	CA-A.T	0	CA-A.T	0	CA-A.G	0
ENSG00000221259	AC002978.1	CA-C.A	0	CA-C.A	0	CA-C.A	0	CA-C.A	0	CA-C.A	0	CA-C.A	0	CA-A.T	0
ENSG00000221386	AC002979.1	CA-A.A	0	CA-A.C	0	CA-A.C	0	CA-A.A	0	CT-G.G	0.333333	CA-A.C	0	CA-A.A	0
ENSG00000221386	AC002979.1	CA-A.T	0	CA-C.A	0	CA-C.A	0	CA-A.T	0	CA-A.C	0	CA-C.A	0	CA-A.T	0
ENSG00000221386	AC002979.1	CA-A.C	0	CA-A.G	0	CA-A.G	0	CA-A.C	0	CT-T.G	0.333333	CA-A.G	0	CA-A.C	0
ENSG00000221386	AC002979.1	CT-C.G	1	CA-A.A	0	CA-A.A	0	CT-C.G	1	CT-A.G	0.333333	CA-A.A	0	TC-C.G	1
ENSG00000221386	AC002979.1	CA-A.G	0	CA-A.T	0	CA-A.T	0	CA-A.G	0	CA-A.A	0	CA-A.T	0	CA-A.G	0
ENSG00000268193	AC002985.3	CT-A.C	0.142857	CA-A.C	0	CT-C.G	0.25	CT-G.C	0.333333	CT-G.G	0.166667	CG-T.A	0.125	CA-A.G	0
ENSG00000268193	AC002985.3	CT-C.G	0.142857	CA-A.G	0	TC-A.A	0.25	CA-A.A	0	TG-C.T	0.166667	CT-C.G	0.125	CA-A.T	0
ENSG00000268193	AC002985.3	CT-G.G	0.142857	CA-A.T	0	CA-A.A	0	CA-A.C	0	CA-A.A	0	CT-T.G	0.125	CA-C.A	0
ENSG00000268193	AC002985.3	CT-A.G	0.285714	CA-A.A	0	CT-A.G	0.25	CT-A.G	0.333333	CT-T.G	0.333333	CT-G.G	0.25	CA-A.C	0
ENSG00000268193	AC002985.3	CG-G.C	0.285714	CG-C.T	1	CG-G.C	0.25	CG-G.A	0.333333	CA-T.T	0.333333	CT-G.C	0.25	CA-A.A	0
ENSG00000196861	AC002994.1	CA-A.T	0	CA-A.T	0	CA-A.T	0	CA-A.T	0	TC-C.A	0.2	CA-A.G	0	CA-C.A	0
ENSG00000196861	AC002994.1	CA-A.C	0	CA-A.C	0	CA-A.C	0	CA-A.C	0	CT-T.T	0.2	CA-A.A	0	CA-A.G	0
ENSG00000196861	AC002994.1	CT-G.C	1	CT-G.G	1	TC-G.C	1	CT-G.G	1	CT-C.G	0.2	CG-A.A	0.5	CA-A.A	0
ENSG00000196861	AC002994.1	CA-A.A	0	CA-A.A	0	CA-A.A	0	CA-A.A	0	CT-G.G	0.2	CT-A.T	0.5	CA-A.C	0
ENSG00000196861	AC002994.1	CA-A.G	0	CA-A.G	0	CA-A.G	0	CA-A.G	0	TC-A.C	0.2	CA-A.C	0	CA-A.T	0
ENSG00000268133	AC003002.4	CA-A.A	0	CA-A.G	0	CA-A.A	0	TC-C.T	0.25	CA-T.A	0.0526316	CA-A.C	0	CA-A.T	0
ENSG00000268133	AC003002.4	CA-A.C	0	CA-A.T	0	CA-A.C	0	CA-A.A	0	CT-A.T	0.0526316	CA-A.G	0	CA-C.A	0
ENSG00000268133	AC003002.4	CT-A.G	0.333333	TC-T.T	1	CA-G.C	0.333333	CA-T.T	0.25	CA-T.T	0.263158	CA-G.C	0.5	CA-A.A	0
ENSG00000268133	AC003002.4	CT-G.A	0.333333	CA-A.A	0	CT-C.T	0.333333	CT-C.A	0.25	TG-T.T	0.263158	CT-G.C	0.5	CA-A.C	0
ENSG00000268133	AC003002.4	TC-A.G	0.333333	CA-A.C	0	CT-T.G	0.333333	TA-T.C	0.25	CT-T.G	0.105263	CA-A.A	0	CA-A.G	0
ENSG00000269533	AC003002.6	CA-A.C	0	CA-A.T	0	CA-A.C	0	CA-A.T	0	TA-A.T	0.0909091	CT-C.G	0.133333	CA-C.A	0
ENSG00000269533	AC003002.6	CT-G.C	0.25	CA-A.C	0	CG-G.A	0.25	CA-A.C	0	CT-T.G	0.121212	TC-G.T	0.2	CA-A.G	0
ENSG00000269533	AC003002.6	CA-A.A	0	CA-A.G	0	CA-A.A	0	CA-A.G	0	CT-G.T	0.0909091	CT-C.C	0.133333	CA-A.T	0
ENSG00000269533	AC003002.6	TC-A.G	0.375	CA-A.A	0	CT-T.G	0.375	CA-A.A	0	TG-T.T	0.242424	CT-G.C	0.2	CA-A.C	0
ENSG00000269533	AC003002.6	CT-A.G	0.375	TC-T.T	1	CA-G.C	0.375	TA-T.C	1	CA-T.T	0.272727	CA-G.C	0.2	CA-A.A	0
ENSG00000188477	AC003003.5	CA-A.A	0	CA-A.A	0	CA-A.A	0	CA-A.A	0	CA-T.T	1	CA-A.A	0	CA-A.A	0
ENSG00000188477	AC003003.5	CA-A.C	0	CA-A.C	0	CA-A.C	0	CA-A.C	0	CA-A.A	0	CA-A.C	0	CA-A.C	0
ENSG00000188477	AC003003.5	CA-A.T	0	CA-A.T	0	CA-A.T	0	CA-A.T	0	CA-A.G	0	CA-A.T	0	CA-A.T	0
ENSG00000188477	AC003003.5	CA-A.G	0	CA-A.G	0	CA-A.G	0	CA-A.G	0	CA-A.C	0	CA-A.G	0	CA-A.G	0
ENSG00000188477	AC003003.5	CA-C.A	0	CA-C.A	0	CA-C.A	0	CA-C.A	0	CA-A.T	0	CA-C.A	0	CA-C.A	0
ENSG00000268266	AC003005.2	CA-A.A	0	CA-A.C	0	TA-C.C	0.333333	CA-A.C	0	CT-C.G	0.105263	CT-T.G	0.2	CA-A.G	0
ENSG00000268266	AC003005.2	CA-A.C	0	CA-A.G	0	CA-A.A	0	CA-A.G	0	CT-G.G	0.105263	TA-A.T	0.2	CA-A.T	0
ENSG00000268266	AC003005.2	CT-G.C	0.5	CT-T.G	1	CT-C.C	0.333333	CT-G.G	1	CA-T.T	0.315789	CG-G.T	0.2	CA-A.A	0
ENSG00000268266	AC003005.2	TC-C.G	0.5	CA-A.A	0	CT-T.T	0.333333	CA-A.A	0	CT-T.G	0.210526	CT-G.G	0.2	CA-A.C	0
ENSG00000268266	AC003005.2	CA-A.G	0	CA-A.T	0	CA-A.C	0	CA-A.T	0	CT-T.T	0.105263	TC-G.G	0.2	CA-C.A	0
ENSG00000268107	AC003005.4	CG-A.T	0.166667	CA-A.A	0	CA-A.A	0.333333	CA-T.C	0.25	TG-T.T	0.230769	TC-C.G	0.153846	CA-A.A	0
ENSG00000268107	AC003005.4	TC-A.C	0.166667	CA-C.A	0	CA-A.G	0	CA-A.A	0	CT-T.G	0.0769231	CG-G.A	0.0769231	CA-C.A	0
ENSG00000268107	AC003005.4	CT-G.G	0.166667	CA-A.C	0	TA-C.C	0.333333	CT-G.G	0.25	CT-T.T	0.153846	CA-G.A	0.0769231	CA-A.C	0
ENSG00000268107	AC003005.4	TA-C.C	0.166667	CA-A.T	0	CA-A.C	0	TA-C.G	0.25	CT-G.C	0.0769231	CA-T.C	0.0769231	CA-A.T	0
ENSG00000268107	AC003005.4	CT-G.T	0.166667	CA-A.G	0	TC-G.C	0.333333	TA-A.C	0.25	CA-T.T	0.0769231	CA-T.A	0.0769231	CA-A.G	0
ENSG00000269026	AC003006.7	CA-C.T	0.0833333	CA-A.T	0	CT-G.G	0.153846	CA-A.A	0	CA-A.A	0.0363636	CT-A.A	0.117647	CA-C.A	0
ENSG00000269026	AC003006.7	CT-A.G	0.25	TC-T.T	1	CA-G.C	0.153846	CA-C.T	0.25	CA-T.T	0.272727	CA-A.C	0.117647	CA-A.A	0
ENSG00000269026	AC003006.7	CT-T.G	0.166667	CA-A.C	0	CG-T.A	0.153846	TC-C.C	0.25	CT-G.C	0.0727273	CA-T.T	0.117647	CA-A.G	0
ENSG00000269026	AC003006.7	CT-A.A	0.166667	CA-A.A	0	CA-T.T	0.153846	CA-T.C	0.25	CT-T.G	0.236364	CA-C.C	0.117647	CA-A.C	0
ENSG00000269026	AC003006.7	TC-G.G	0.166667	CA-A.G	0	CT-G.C	0.153846	TG-C.G	0.25	TG-C.T	0.0727273	CG-G.G	0.117647	CA-A.T	0
ENSG00000262011	AC003009.1	CA-A.G	0	CA-A.G	0	CA-A.G	0	CA-A.G	0	CA-A.C	0	CA-A.G	0	CA-A.G	0
ENSG00000262011	AC003009.1	CA-A.T	0	CA-A.T	0	CA-A.T	0	CA-A.T	0	CA-A.G	0	CA-A.T	0	CA-A.T	0
ENSG00000262011	AC003009.1	CA-C.A	0	CA-C.A	0	CA-C.A	0	CA-C.A	0	CA-A.T	0	CA-C.A	0	CA-C.A	0
ENSG00000262011	AC003009.1	CA-A.C	0	CA-A.C	0	CA-A.C	0	CA-A.C	0	CA-A.A	0	CA-A.C	0	CA-A.C	0
ENSG00000262011	AC003009.1	CA-A.A	0	CA-A.A	0	CA-A.A	0	CA-A.A	0	CT-G.G	1	CA-A.A	0	CA-A.A	0
ENSG00000248594	AC003029.1	CA-C.A	0	CA-C.A	0	CA-C.A	0	CA-C.A	0	CA-A.T	0	CA-C.A	0	CA-C.A	0
ENSG00000248594	AC003029.1	CA-A.C	0	CA-A.C	0	CA-A.C	0	CA-A.C	0	CA-A.A	0	CA-A.C	0	CA-A.C	0
ENSG00000248594	AC003029.1	CA-A.G	0	CA-A.G	0	CA-A.G	0	CA-A.G	0	CA-A.C	0	CA-A.G	0	CA-A.G	0
ENSG00000248594	AC003029.1	CA-A.A	0	CA-A.A	0	CA-A.A	0	CA-A.A	0	TG-T.T	1	CA-A.A	0	CA-A.A	0
ENSG00000248594	AC003029.1	CA-A.T	0	CA-A.T	0	CA-A.T	0	CA-A.T	0	CA-A.G	0	CA-A.T	0	CA-A.T	0
ENSG00000268413	AC003043.1	CA-C.T	0.2	CA-A.A	0	CT-C.G	0.333333	CT-G.G	0.5	CA-C.T	0.111111	CA-T.T	0.142857	CA-A.C	0
ENSG00000268413	AC003043.1	CT-G.T	0.2	CA-A.G	0	CA-A.A	0	CA-A.C	0	CT-G.G	0.111111	CT-G.C	0.142857	CA-A.T	0
ENSG00000268413	AC003043.1	CT-G.G	0.4	CA-T.C	1	CA-C.A	0.333333	CT-C.G	0.5	CT-T.G	0.444444	CT-C.G	0.285714	CA-A.A	0
ENSG00000268413	AC003043.1	CT-C.G	0.2	CA-A.C	0	CT-G.A	0.333333	CA-A.A	0	CA-G.T	0.111111	CT-A.G	0.142857	CA-A.G	0
ENSG00000268413	AC003043.1	CA-A.A	0	CA-A.T	0	CA-A.C	0	CA-A.G	0	CT-T.T	0.111111	TA-A.C	0.142857	CA-C.A	0
ENSG00000227517	AC003051.1	CA-A.G	0	CA-A.G	0	CA-A.G	0	CA-A.G	0	CA-A.C	0	CA-A.C	0	CA-A.G	0
ENSG00000227517	AC003051.1	CA-A.T	0	CA-A.T	0	CA-A.T	0	CA-A.T	0	CA-A.G	0	CA-A.G	0	CA-A.T	0
ENSG00000227517	AC003051.1	CA-A.C	0	CA-A.C	0	CA-A.C	0	CA-A.C	0	CA-A.A	0	CA-A.A	0	CA-A.C	0
ENSG00000227517	AC003051.1	CA-C.A	0	CA-C.A	0	CA-C.A	0	CA-C.A	0	CA-A.T	0	CA-A.T	0	CA-C.A	0
ENSG00000227517	AC003051.1	CA-A.A	0	CA-A.A	0	CA-A.A	0	CA-A.A	0	CA-T.C	1	CT-A.A	1	CA-A.A	0
ENSG00000237773	AC003075.4	CA-A.A	0	CA-A.A	0	CA-A.A	0	CA-A.A	0	CA-A.A	0	CA-A.A	0	TC-T.A	0.315789
ENSG00000237773	AC003075.4	CA-A.G	0	CA-A.G	0	CA-A.G	0	CA-A.G	0	CA-A.G	0	CA-A.G	0	TC-T.T	0.210526
ENSG00000237773	AC003075.4	CA-A.C	0	CA-A.C	0	CA-A.C	0	CA-A.C	0	CA-A.C	0	CA-A.C	0	TG-C.G	0.315789
ENSG00000237773	AC003075.4	CA-A.T	0	CA-A.T	0	CA-A.T	0	CA-A.T	0	CA-A.T	0	CA-A.T	0	TG-C.T	0.157895
ENSG00000237773	AC003075.4	CA-C.A	0	CA-C.A	0	CA-C.A	0	CA-C.A	0	CA-C.A	0	CA-C.A	0	CA-A.A	0
ENSG00000203505	AC003079.1	CG-T.A	1	CA-A.A	0	CA-A.A	0	CA-A.A	0	CT-G.G	1	CA-A.A	0	CA-A.A	0
ENSG00000203505	AC003079.1	CA-A.A	0	CA-A.C	0	CA-A.C	0	CA-A.C	0	CA-A.A	0	CA-A.C	0	CA-A.C	0
ENSG00000203505	AC003079.1	CA-A.C	0	CA-A.G	0	CA-A.G	0	CA-A.G	0	CA-A.C	0	CA-A.G	0	CA-A.G	0
ENSG00000203505	AC003079.1	CA-A.T	0	CA-C.A	0	CA-C.A	0	CA-C.A	0	CA-A.T	0	CA-C.A	0	CA-C.A	0
ENSG00000203505	AC003079.1	CA-A.G	0	CA-A.T	0	CA-A.T	0	CA-A.T	0	CA-A.G	0	CA-A.T	0	CA-A.T	0
ENSG00000234358	AC003080.4	CA-A.C	0	CA-A.C	0	CA-A.C	0	CA-A.C	0	CA-A.C	0	CA-A.C	0	CA-A.A	0
ENSG00000234358	AC003080.4	CA-A.T	0	CA-A.T	0	CA-A.T	0	CA-A.T	0	CA-A.T	0	CA-A.T	0	CA-A.G	0
ENSG00000234358	AC003080.4	CA-A.A	0	CA-A.A	0	CA-A.A	0	CA-A.A	0	CA-A.A	0	CA-A.A	0	CT-G.C	1
ENSG00000234358	AC003080.4	CA-C.A	0	CA-C.A	0	CA-C.A	0	CA-C.A	0	CA-C.A	0	CA-C.A	0	CA-A.T	0
ENSG00000234358	AC003080.4	CA-A.G	0	CA-A.G	0	CA-A.G	0	CA-A.G	0	CA-A.G	0	CA-A.G	0	CA-A.C	0
ENSG00000234826	AC003084.2	CA-C.A	0	CA-C.A	0	CA-C.A	0	CA-C.A	0	CA-C.A	0	CA-C.A	0	CA-A.G	0
ENSG00000234826	AC003084.2	CA-A.T	0	CA-A.T	0	CA-A.T	0	CA-A.T	0	CA-A.T	0	CA-A.T	0	CA-A.C	0
ENSG00000234826	AC003084.2	CA-A.G	0	CA-A.G	0	CA-A.G	0	CA-A.G	0	CA-A.G	0	CA-A.G	0	CA-A.A	0
ENSG00000234826	AC003084.2	CA-A.C	0	CA-A.C	0	CA-A.C	0	CA-A.C	0	CA-A.C	0	CA-A.C	0	CT-C.C	0.5
ENSG00000234826	AC003084.2	CA-A.A	0	CA-A.A	0	CA-A.A	0	CA-A.A	0	CA-A.A	0	CA-A.A	0	CT-A.G	0.5
ENSG00000226965	AC003088.1	CA-C.A	0	CA-C.A	0	CA-C.A	0	CA-C.A	0	CA-C.A	0	CA-A.T	0	CG-T.T	0.0714286
ENSG00000226965	AC003088.1	CA-A.T	0	CA-A.T	0	CA-A.T	0	CA-A.T	0	CA-A.T	0	CA-A.G	0	CG-A.T	0.0714286
ENSG00000226965	AC003088.1	CA-A.A	0	CA-A.A	0	CA-A.A	0	CA-A.A	0	CA-A.A	0	TC-C.A	1	CT-A.G	0.214286
ENSG00000226965	AC003088.1	CA-A.C	0	CA-A.C	0	CA-A.C	0	CA-A.C	0	CA-A.C	0	CA-A.A	0	CA-C.A	0.0714286
ENSG00000226965	AC003088.1	CA-A.G	0	CA-A.G	0	CA-A.G	0	CA-A.G	0	CA-A.G	0	CA-A.C	0	CA-G.C	0.0714286
ENSG00000223561	AC003090.1	CA-A.T	0	CA-A.T	0	CA-A.T	0	CA-A.T	0	CA-A.T	0	CA-A.A	0	CT-G.G	0.0625
ENSG00000223561	AC003090.1	CA-A.C	0	CA-A.C	0	CA-A.C	0	CA-A.C	0	CA-A.C	0	CT-A.G	0.25	CT-C.G	0.125
ENSG00000223561	AC003090.1	CA-A.A	0	CA-A.A	0	CA-A.A	0	CA-A.A	0	CA-A.A	0	TG-C.T	0.5	CA-G.A	0.125
ENSG00000223561	AC003090.1	CA-A.G	0	CA-A.G	0	CA-A.G	0	CA-A.G	0	CA-A.G	0	CT-G.G	0.25	TC-T.G	0.125
ENSG00000223561	AC003090.1	CA-C.A	0	CA-C.A	0	CA-C.A	0	CA-C.A	0	CA-C.A	0	CA-A.C	0	CT-G.T	0.0625
ENSG00000236453	AC003092.1	CA-A.G	0	CA-A.G	0	CA-A.G	0	CA-A.G	0	CA-A.G	0	CA-A.G	0	CG-T.T	0.153846
ENSG00000236453	AC003092.1	CA-A.T	0	CA-A.T	0	CA-A.T	0	CA-A.T	0	CA-A.T	0	CA-A.T	0	CG-G.A	0.0769231
ENSG00000236453	AC003092.1	CA-C.A	0	CA-C.A	0	CA-C.A	0	CA-C.A	0	CA-C.A	0	CA-C.A	0	CT-C.G	0.0769231
ENSG00000236453	AC003092.1	CA-A.A	0	CA-A.A	0	CA-A.A	0	CA-A.A	0	CA-A.A	0	CA-A.A	0	TA-C.C	0.307692
ENSG00000236453	AC003092.1	CA-A.C	0	CA-A.C	0	CA-A.C	0	CA-A.C	0	CA-A.C	0	CA-A.C	0	CT-T.A	0.230769
ENSG00000236938	AC003092.2	CA-A.T	0	CA-A.T	0	CA-A.T	0	CA-A.T	0	CA-A.T	0	CA-A.T	0	CA-A.A	0
ENSG00000236938	AC003092.2	CA-A.G	0	CA-A.G	0	CA-A.G	0	CA-A.G	0	CA-A.G	0	CA-A.G	0	CT-T.G	0.25
ENSG00000236938	AC003092.2	CA-C.A	0	CA-C.A	0	CA-C.A	0	CA-C.A	0	CA-C.A	0	CA-C.A	0	CA-A.C	0
ENSG00000236938	AC003092.2	CA-A.A	0	CA-A.A	0	CA-A.A	0	CA-A.A	0	CA-A.A	0	CA-A.A	0	TA-C.C	0.5
ENSG00000236938	AC003092.2	CA-A.C	0	CA-A.C	0	CA-A.C	0	CA-A.C	0	CA-A.C	0	CA-A.C	0	CT-T.A	0.25
ENSG00000228768	AC003101.1	CA-C.A	0	CA-C.A	0	CA-C.A	0	CA-C.A	0	CA-A.T	0	CA-C.A	0	CA-C.A	0
ENSG00000228768	AC003101.1	CA-A.C	0	CA-A.C	0	CA-A.C	0	CA-A.C	0	CA-A.A	0	CA-A.C	0	CA-A.C	0
ENSG00000228768	AC003101.1	CA-A.A	0	CA-A.A	0	CA-A.A	0	CA-A.A	0	CT-T.G	1	CA-A.A	0	CA-A.A	0
ENSG00000228768	AC003101.1	CA-A.T	0	CA-A.T	0	CA-A.T	0	CA-A.T	0	CA-A.G	0	CA-A.T	0	CA-A.T	0
ENSG00000228768	AC003101.1	CA-A.G	0	CA-A.G	0	CA-A.G	0	CA-A.G	0	CA-A.C	0	CA-A.G	0	CA-A.G	0
ENSG00000214921	AC003102.1	CA-A.C	0	CA-A.C	0	CT-G.A	0.5	CA-A.C	0	CT-T.T	0.333333	CT-G.G	0.5	CA-A.C	0
ENSG00000214921	AC003102.1	CA-A.A	0	CA-A.A	0	CA-C.A	0.5	CA-A.A	0	CT-T.G	0.333333	CT-G.C	0.5	CA-A.A	0
ENSG00000214921	AC003102.1	CA-C.A	0	CA-C.A	0	CA-A.G	0	CA-C.A	0	CA-A.C	0	CA-A.G	0	CA-C.A	0
ENSG00000214921	AC003102.1	CA-A.G	0	CA-A.G	0	CA-A.A	0	CA-A.G	0	TG-C.T	0.333333	CA-A.A	0	CA-A.G	0
ENSG00000214921	AC003102.1	CA-A.T	0	CA-A.T	0	CA-A.C	0	CA-A.T	0	CA-A.A	0	CA-A.C	0	CA-A.T	0
ENSG00000267750	AC003102.3	TC-C.G	0.25	CA-A.G	0	CT-A.G	0.25	CA-A.C	0	TC-G.G	0.2	CA-A.C	0	CA-A.G	0
ENSG00000267750	AC003102.3	CA-A.C	0	CA-C.A	0	CA-A.C	0	CA-A.T	0	CA-A.A	0	CA-A.T	0	CA-C.A	0
ENSG00000267750	AC003102.3	CA-C.T	0.25	CA-A.C	0	CA-C.A	0.25	CA-A.A	0	CA-T.T	0.2	CA-A.A	0	CA-A.C	0
ENSG00000267750	AC003102.3	CA-A.A	0	CA-A.T	0	CA-A.A	0	CA-A.G	0	TG-A.C	0.2	CA-A.G	0	CA-A.T	0
ENSG00000267750	AC003102.3	CT-T.G	0.5	CA-A.A	0	CT-C.G	0.5	CT-C.G	1	CT-T.G	0.4	CT-T.G	1	CA-A.A	0
ENSG00000234494	AC003665.1	CT-A.G	0.333333	CA-A.A	0	CT-T.G	1	CA-G.T	0.333333	CA-T.T	0.333333	CT-A.G	0.5	CA-A.A	0
ENSG00000234494	AC003665.1	CT-C.G	0.333333	CA-A.C	0	CA-A.A	0	CT-A.T	0.333333	TG-C.G	0.333333	CT-C.C	0.5	CA-A.C	0
ENSG00000234494	AC003665.1	CA-A.C	0	CA-C.A	0	CA-A.T	0	CA-A.C	0	CA-A.C	0	CA-A.G	0	CA-C.A	0
ENSG00000234494	AC003665.1	CA-A.A	0	CA-A.T	0	CA-A.G	0	CA-A.A	0	CA-A.A	0	CA-A.C	0	CA-A.T	0
ENSG00000234494	AC003665.1	CT-G.G	0.333333	CA-A.G	0	CA-A.C	0	CT-C.G	0.333333	TG-T.T	0.333333	CA-A.A	0	CA-A.G	0
ENSG00000222133	AC003666.1	CT-T.G	0.25	CA-A.T	0	CA-A.G	0	CA-A.G	0	CA-A.T	0	CA-A.T	0	CA-A.T	0
ENSG00000222133	AC003666.1	CT-G.G	0.25	CA-A.G	0	CA-A.C	0	CA-A.C	0	CA-A.G	0	CA-A.G	0	CA-A.G	0
ENSG00000222133	AC003666.1	CA-A.A	0	CA-C.A	0	CA-A.T	0	CA-A.T	0	CA-C.A	0	CA-C.A	0	CA-C.A	0
ENSG00000222133	AC003666.1	CT-C.G	0.25	CA-A.C	0	CA-A.A	0	CA-A.A	0	CA-A.C	0	CA-A.C	0	CA-A.C	0
ENSG00000222133	AC003666.1	CT-A.C	0.25	CA-A.A	0	CT-G.G	1	CT-A.G	1	CA-A.A	0	CA-A.A	0	CA-A.A	0
ENSG00000221736	AC003681.1	CA-A.G	0	CA-A.G	0	CA-A.G	0	CA-A.G	0	CA-A.G	0	CA-A.C	0	CA-A.G	0
ENSG00000221736	AC003681.1	CA-A.A	0	CA-A.A	0	CA-A.A	0	CA-A.A	0	CA-A.A	0	CG-T.T	1	CA-A.A	0
ENSG00000221736	AC003681.1	CA-A.C	0	CA-A.C	0	CA-A.C	0	CA-A.C	0	CA-A.C	0	CA-A.A	0	CA-A.C	0
ENSG00000221736	AC003681.1	CA-C.A	0	CA-C.A	0	CA-C.A	0	CA-C.A	0	CA-C.A	0	CA-A.T	0	CA-C.A	0
ENSG00000221736	AC003681.1	CA-A.T	0	CA-A.T	0	CA-A.T	0	CA-A.T	0	CA-A.T	0	CA-A.G	0	CA-A.T	0
ENSG00000268392	AC003682.16	CT-G.G	1	CA-A.A	0	CA-A.A	0	CA-A.A	0	CT-C.A	0.25	CA-A.A	0	CA-A.A	0
ENSG00000268392	AC003682.16	CA-A.C	0	CA-A.G	0	CA-A.G	0	CA-A.G	0	TC-T.C	0.25	CA-A.G	0	CA-A.G	0
ENSG00000268392	AC003682.16	CA-A.A	0	CA-A.C	0	CA-A.C	0	CA-A.C	0	CT-T.T	0.25	CA-A.C	0	CA-A.C	0
ENSG00000268392	AC003682.16	CA-A.T	0	CA-C.A	0	CA-C.A	0	CA-C.A	0	CA-A.A	0	CA-C.A	0	CA-C.A	0
ENSG00000268392	AC003682.16	CA-A.G	0	CA-A.T	0	CA-A.T	0	CA-A.T	0	TG-C.A	0.25	CA-A.T	0	CA-A.T	0
ENSG00000269097	AC003682.17	CA-A.C	0	CA-A.C	0	CA-A.C	0	CA-A.C	0	CA-A.C	0	CA-A.A	0	CA-A.C	0
ENSG00000269097	AC003682.17	CA-A.G	0	CA-A.G	0	CA-A.G	0	CA-A.G	0	CA-A.G	0	CA-A.C	0	CA-A.G	0
ENSG00000269097	AC003682.17	CA-A.T	0	CA-A.T	0	CA-A.T	0	CA-A.T	0	CA-A.T	0	CA-A.G	0	CA-A.T	0
ENSG00000269097	AC003682.17	CA-A.A	0	CA-A.A	0	CA-A.A	0	CA-A.A	0	CA-A.A	0	CT-G.G	1	CA-A.A	0
ENSG00000269097	AC003682.17	CA-C.A	0	CA-C.A	0	CA-C.A	0	CA-C.A	0	CA-C.A	0	CA-A.T	0	CA-C.A	0
ENSG00000268564	AC003956.1	CA-A.C	0	CA-A.C	0	CA-A.T	0	CA-A.T	0	CT-G.G	0.25	CA-A.C	0	CA-A.T	0
ENSG00000268564	AC003956.1	CT-C.G	0.5	CG-C.T	0.5	CA-A.C	0	CA-A.C	0	CT-C.T	0.25	CT-C.G	0.5	CA-A.C	0
ENSG00000268564	AC003956.1	CA-A.G	0	CA-A.G	0	CA-C.A	0	CA-C.A	0	CA-A.A	0	CA-A.G	0	CA-C.A	0
ENSG00000268564	AC003956.1	CA-A.A	0	CA-A.A	0	CA-A.G	0	CA-A.G	0	CT-G.C	0.25	CA-A.A	0	CA-A.G	0
ENSG00000268564	AC003956.1	CT-C.C	0.5	CA-T.A	0.5	CA-A.A	0	CA-A.A	0	CT-C.G	0.25	CT-A.G	0.5	CA-A.A	0
ENSG00000234859	AC003958.2	CA-A.A	0	CA-A.A	0	CA-A.G	0	CA-A.A	0	CT-T.G	0.166667	CT-A.G	0.125	CA-A.G	0
ENSG00000234859	AC003958.2	CA-C.G	0.666667	CT-C.G	0.666667	CA-A.A	0	CT-C.G	0.666667	CA-T.T	0.5	CA-G.C	0.125	CA-A.A	0
ENSG00000234859	AC003958.2	CA-A.G	0	CA-A.G	0	CA-C.A	0	CA-A.G	0	CA-A.C	0	CT-G.A	0.125	CA-C.A	0
ENSG00000234859	AC003958.2	CT-A.G	0.333333	CT-G.G	0.333333	CA-A.C	0	CT-T.T	0.333333	CT-G.G	0.333333	CG-C.C	0.125	CA-A.C	0
ENSG00000234859	AC003958.2	CA-A.C	0	CA-A.C	0	CA-A.T	0	CA-A.C	0	CA-A.A	0	CT-C.G	0.125	CA-A.T	0
ENSG00000269504	AC003973.4	CA-C.A	0	CA-C.A	0	CA-C.A	0	CA-C.A	0	CA-C.A	0	CA-A.C	0	CA-C.A	0
ENSG00000269504	AC003973.4	CA-A.A	0	CA-A.A	0	CA-A.A	0	CA-A.A	0	CA-A.A	0	CT-C.A	0.333333	CA-A.A	0
ENSG00000269504	AC003973.4	CA-A.C	0	CA-A.C	0	CA-A.C	0	CA-A.C	0	CA-A.C	0	CT-G.T	0.333333	CA-A.C	0
ENSG00000269504	AC003973.4	CA-A.G	0	CA-A.G	0	CA-A.G	0	CA-A.G	0	CA-A.G	0	TA-T.C	0.333333	CA-A.G	0
ENSG00000269504	AC003973.4	CA-A.T	0	CA-A.T	0	CA-A.T	0	CA-A.T	0	CA-A.T	0	CA-A.A	0	CA-A.T	0
ENSG00000269199	AC003973.5	CA-A.T	0	CA-A.G	0	CA-A.T	0	CA-A.T	0	CA-A.G	0	CT-G.T	0.142857	CA-A.T	0
ENSG00000269199	AC003973.5	CA-A.G	0	CA-A.C	0	CA-A.G	0	CA-A.G	0	CA-A.C	0	CT-C.A	0.142857	CA-A.G	0
ENSG00000269199	AC003973.5	CA-C.A	0	CA-A.T	0	CA-C.A	0	CA-C.A	0	CA-A.T	0	CT-T.G	0.142857	CA-C.A	0
ENSG00000269199	AC003973.5	CA-A.C	0	CA-A.A	0	CA-A.C	0	CA-A.C	0	CA-A.A	0	CG-T.C	0.142857	CA-A.C	0
ENSG00000269199	AC003973.5	CA-A.A	0	CT-C.G	1	CA-A.A	0	CA-A.A	0	CT-A.G	1	CA-A.C	0.142857	CA-A.A	0
ENSG00000235139	AC003984.1	CA-A.C	0	CA-A.C	0	CA-A.C	0	CA-A.C	0	CA-A.C	0	CA-A.A	0	CT-A.A	0.0833333
ENSG00000235139	AC003984.1	CA-A.G	0	CA-A.G	0	CA-A.G	0	CA-A.G	0	CA-A.G	0	CA-A.C	0	CT-A.G	0.0833333
[truncated: 217,448+ more rows]

## Sheet: S7_mutations in transcripts
external_gene_name	ensembl_gene_id	Transcript	SC1	SC2	SC3	SC4	SC5	SC6	SC7
[truncated: 176,305 more rows]

## Sheet: S8_gene ontology
GO_ID	description	link	PValue	FDR	OverlapGene_UserID	subtypes
[truncated: 89 more rows]

[truncated: 4 more sheets: S9_pathway, S10_gender analysis, S11_Signature exposure, S12_survival ]
